# Supplementary material for: Seven naturally variant loci serve as genetic modifiers of Lamc2jeb induced non-Herlitz junctional Epidermolysis Bullosa in mice
Source: PLoS One. 2023 Jul 12;18(7):e0288263. doi: 10.1371/journal.pone.0288263 (PMC10337971; doi:10.1371/journal.pone.0288263)
Supplement: S1 Table — (XLSX) [file pone.0288263.s001.xlsx]

## Sheet: Table S1 Primers used
Table S1. Polymorphic SSLP markers used in this study.
Chr	MGI Name*	C57/BL6J NCBI Build 38 UCSCPosition(GRCm38/mm10)**	B6 Size (bp)	Forward Primer	Reverse Primer	129X1 vs B6	FVB vs B6	MRLvsFVB	A/J vs B6
1	D1Dcr6	chr1:21,960,289-21,960,390	102	ACTCTGCTAGATGGTGAGGGCTTA	ACACTTATGGCGCCGAGATAA	B6>>129X1		no poly	no poly
1	D1Dcr8a	chr1:22,133,369-22,133,467	99	CATCTTAACACTCGCAAAAACACA	TTTATATACCGCATTGGAGAAAAGTACTT	B6>>129X1	B6>>FVB	no poly	B6>>AJ
1	D1Dcr47	chr1:25,449,875-25,449,971	97	CCCTCCAGCACACACTCTCA	TCTATCAGATTGCGGTGCAGG	B6>>129X1		no poly	B6>>AJ
1	D1Dcr48	chr1:28,895,718-28,895,813	96	CGCACGTGTATGCTCACATG	TTTCGTTTTGAAATTTTGTGTATGC	129X1>>B6		no poly	AJ>>B6
1	D1Dcr21a	chr1:31,120,819-31,120,914	96	GCACAAGTCTGCCCCTGTACA	GGGTCTCCACACACATTCACATT	129X1>>B6		no poly	no poly
1	D1Dcr49	chr1:33,904,610-33,904,714	105	CTTGTGGGTTCAAAGGTTTTAGTACA	AGCACAGGCATTCTGTGTGTG	B6>>129X1		no poly	B6>>AJ
1	D1Dcr23a	chr1:34,141,676-34,141,771	96	CCTAGCATGCCAAATTAAAACACA	GAGCTGGTCACAGATTTACTTAGCATT	B6>>129X1		no poly	AJ>B6
1	D1Dcr50	chr1:34,156,460-34,156,555	96	TATCCCTGTACAACCCAGCACAC	TGCTTGCATGGCATCATTTC	129X1>>B6		no bands	AJ>>B6
1	D1Dcr51	chr1:34,955,162-34,955,257	96	GGAACCCAGAGATTGGAGCA	TTCTGATTCAAGCAAATTATCCCAT	B6>>129X1			no poly
1	D1Dcr25	chr1:35,053,365-35,053,461	97	GGATACAAGAAAACCTGTCTTAAACACA	GCTATGAGTCTTGTTTATTTGTTCGTG	no poly			B6>>AJ
1	D1Dcr52	chr1:37,603,667-37,603,762	96	GCCTATATCGCCAACACCATCT	AGGTTCCTGCATGGGTGTTC	129X1>>B6
1	D1Dcr53	chr1:37,642,618-37,642,718	101	CAGCATGGCCAGAAGATGTATG	CAGGCAAAACATTCACGTGTGT	B6>>129X1
1	D1Dcr26	chr1:38,528,672-38,528,767	96	CAACATTTTCCTTATTTTCTAGCAAGTAAA	GCTTAAGTCTCACGGAAGCCG	no poly			AJ>>B6
1	D1Dcr27	chr1:38,541,472-38,541,568	97	TTATCTTTTTCTAAGGAGCCCTACAGA	TGCAAGTCTAGGATGCATGGTAAT	no poly			AJ>>B6
1	D1Dcr29	chr1:38,703,153-38,703,254	102	CCTGTACTTATGTGAATGTGTGTGTAAAC	CAAGGAGCCATGATTTTTTTTTAATT	no poly			AJ>>B6
1	D1Dcr32ab	chr1:39,764,977-39,765,072	96	TACCTGATGTTGACCTCTCGAAGA	TCTGGTGTGACGTTTTGTTTATAATCT	129X1>>B6	FVB>>B6	FVB>>MRL	AJ>B6
1	D1Dcr34a	chr1:44,342,193-44,342,288	96	AATGATGAAAGAAAGGAAAGACAACC	CCACAGGAGAGAAAGTCTCCATGT	129X1>>B6			no poly
1	D1Dcr35	chr1:44,364,469-44,364,564	96	AAGATAAAGTCTCTGCGTATGAGTGTGT	TCTTACATGCCTCAAAGGTTTATGTT	129X1>>B6			AJ>>B6
1	D1Dcr40b	chr1:63,023,866-63,023,965	100	TTTTGTATGTTGCCCAGATTGATC	CAGTACTTGAGTGGCTGGGACA	no poly	no poly	MRL>>FVB	no poly
1	D1Dcr54	chr1:64,094,216-64,094,311	96	AGTCCAACTCCAGGGAATCAGA	CTCTCCAGCACACCTCCCTC	129X1>>B6			AJ>>B6
1	D1Dcr55	chr1:80,575,933-80,576,028	96	TCAGCTCTGTGAAAGGACATCAG	TTTCTGTGAAAATGAAAATAATACACTCTGT	B6>>129X1		MRL>>FVB	AJ>>B6
1	D1Dcr46b	chr1:80,816,951-80,817,046	96	ATCGCACTGAATTACCAATCACA	AAAATCCTTCCAGACTTCTTGGTG	no poly	no poly	MRL>>FVB	no poly
1	D1Dcr56	chr1:81,279,851-81,279,946	96	AAACTATGTTGTCAAGGAAATACGCA	TCAAGGAGGATATTCATCAAAGAGAA	B6>>129X1			B6>>AJ
1	D1Dcr44b	chr1:101,912,004-101,912,102	99	TCCACTCACATGAAAAAACAGATATACA	GACTTACCTACCAATAAATCTCTAATCCATAA	B6>>129X1		MRL>>FVB	no poly
1	D1Dcr11	chr1:147,249,535-147,249,631	97	AATACCAGCAAAACAATAAAGGCAA	GAGGCGATTCAATATTTTGTGTGT	129X1>B6	FVB>>B6	no poly	AJ>>B6
1	D1Dcr2	chr1:150,784,655-150,784,766	112	CCAGAGCAGACCTTATGCCTTAA	CACACAAGTGCCAAAACAAAACA	129X1>>B6	FVB>>B6	MRL>FVB	AJ>>B6
1	D1Dcr4	chr1:153,094,962-153,095,057	96	TGCCAGTCTGACAGTTGACGA	CGTCTGGCTCCGTGTGTGT	B6>>129X1
1	D1Dcr15	chr1:160,457,129-160,457,228	100	ACACAAAGTAGTTTTCACTGGAGTTTAAA	TGGTGAAGACAACAAAATGACTCTGT	B6>>129X1		no poly?	B6>>AJ
1	D1Dcr16	chr1:170,969,863-170,969,965	103	AAAATATTATCACTGGGTATATATGTCCTTAGAA	TGTGGTCTCTTTGCTCTGTGTGT	no poly		MRL>>FVB	B6>>AJ
1	D1Dcr17b	chr1:170,995,633-170,995,726	94	CCTGCCCACCCCAACA	GAATTTAAGGGAGAGGTGTGGGTAT	129X1>B6	B6>FVB	MRL>>FVB	B6>AJ
1	D1Dcr18a	chr1:176,435,008-176,435,131	124	ATGAAGTGAAAATGATCCTTGCTTATCTA	TCAGTATCTTTTGTGGACTCGGG	B6>>129X1	no poly	FVB>MRL	no poly
1	D1Dcr19ab	chr1:188,419,328-188,419,425	98	GCACTTGAAATTCTTTCTAGTGTTTTACA	GAAAGATCCAGTAAGTAGATAGGTGTGTGT	B6>>129X1	no poly	FVB>>MRL	no poly
2	D2Dcr37b	chr2:7,062,396-7,062,495	100	CATAGAGTACTAGAGGTGCAAGACACAGA	CCTAGTACAATTACAACATTCTTGACAAAA	no poly	FVB>>B6	FVB>>MRL
2	D2Dcr139b	chr2:31,414,784-31,414,882	99	GCCTGGACCTAAGATGATGTGG	CTTTCCCAGCTACTTTCGTGTGT			FVB>>MRL
2	D2Dcr133a	chr2:40,754,094-40,754,189	96	GGCATGAGGCATCTGGTCA	CACAAGCATCCATTGCTTTCTG	129X1>>B6		no poly
2	D2Dcr140b	chr2:63,033,209-63,033,304	96	CGATTTCACCCACCCACCTA	CAGAGGGCCTTTGCTTGAAG		FVB>>B6	FVB>>MRL
2	D2Dcr136a	chr2:75,513,277-75,513,379	103	GCAAATGCCACACATGCAC	AGTAACAATAAAGAGCATGACAAGGTTT	B6>>129X1		no poly
2	D2Dcr50b	chr2:91,943,071-91,943,203	133	CTTCCATGATGGGCTGCATA	TTCAAATTTAAAGCCAGTCTGGTTT	no poly	FVB>>B6	FVB>>MRL
2	D2Dcr56a	chr2:106,909,932-106,910,056	125	CTCTGCCAAAATTAACACTTGATTTT	AGGAGTCATGATAACAGACACTAATGATTA	B6>>129X1
2	D2Dcr70b	chr2:125,725,636-125,725,735	100	CCATGGCCACCTGCAAA	TTTAAAAGTATAGGTGTGTGCCGTTT	B6>>129X1		MRL>>FVB
2	D2Dcr75a	chr2:132,370,945-132,371,047	103	TTTCTTGGTATGGTGTTCTAGTGATGT	CAAAACCCATCTTTGCATCCA	129X1>>B6
2	D2Dcr112b	chr2:156,124,687-156,124,802	116	AGAAGATGCTGCCTCGTGTGT	CGCAGAGTCGCGCATGT	B6>>129X1		MRL>>FVB
2	D2Dcr128a	chr2:167,114,771-167,114,869	99	TGCACATGGATACTTGGCACA	AGCCTCTGACCTCCACAAGGA	129X1>>B6		no poly
3	D3Dcr24b	chr3:12,761,786-12,761,881	96	CAGAATAAAGGAAATGTTCAAAACACA	TTCTTTAGTTAGTTTTGATTTAACTGGCAC		no poly	MRL>>FVB
3	D3Dcr1a	chr3:30,811,631-30,811,726	96	AGGCCAGGCTGTGCATGT	CCAATTTTAAGTCTGGAGATACAGTGTTT	129X1>>B6	no poly	no poly
3	D3Dcr4b	chr3:55,943,611-55,943,719	109	TTAGTTAATAAAAATAATGCACCACACAAGT	TGAAAATCCTATCTTTTAGCTATTAAAACTGT	no poly	FVB>>B6	FVB>>MRL
3	D3Dcr8ab	chr3:81,029,882-81,029,977	96	CATTTTTCTACCTGTATCATATGTCTTAAGTGA	AGCTAGCGAGGAAAAGGGTGT	B6>>129X1	no poly	FVB>>MRL
3	D3Dcr25b	chr3:105,212,268-105,212,363	96	GTCCAAAAACACTAGGAAGCAGGT	GCCAGGCTGGAAGCAGAAG	no poly		MRL>FVB
3	D3Dcr26b	chr3:145,286,651-145,286,746	96	CTGTGATCTTTTCCAGCATCTCA	CTAGGCAAAGGCGGCAGTATA		no poly	MRL>>FVB
3	D3Dcr19a	chr3:149,337,264-149,337,359	96	GGGTTTGTCTTGTCTGTATATGTCATGA	GGGAGAGGGATAGAGGAGAGAGA	129X1>>B6
4	D4Dcr38b	chr4:21,109,513-21,109,608	96	TTTGTCAGAGACCTAATAACTAACACTTCC	GCTTTGTAAACTGAACTTCATAGTGTTTGT			FVB>>MRL
4	D4Dcr35ab	chr4:39,478,641-39,478,751	111	CCACATCCATCCACATATACACATAC	CATTACTTACATACACATAACCTACACACGTA	B6>>129X1	no poly	FVB>>MRL
4	D4Dcr7a	chr4:70,672,554-70,672,659	106	CCACCTCCATATGTGTCACATATCA	CAATCAATTAAAAAGATAGTGTGTATGTGTGT	129X1>>B6		no poly
4	D4Dcr13b	chr4:97,293,097-97,293,189	93	CACATATGTGCTTGTACACACAGGAA	AGCATACCTATTTGTGCATTCTTTGT	no poly		MRL>>FVB
4	D4Dcr18ab	chr4:118,001,754-118,001,853	100	AACACCCATCTGGCCTCCTTA	ATTAAGTTCATTGAGTATTATACCTTTAGAAGATGT	B6>>129X1		MRL>>FVB
4	D4Dcr27b	chr4:133,427,364-133,427,461	98	GCCTCAGGCACCTAAGTACATGT	GATTCTCTCCGGCTCACACCT	129X1>>B6	FVB>>B6	FVB>>MRL
4	D4Dcr37a	chr4:156,146,710-156,146,805	96	GATCAAGGGAAGAGAGTGTCTCCATA	TACAGTCTTTAACCCATTTCAAGTCTG	129X1>>B6		no poly
5	D5Dcr55b	chr5:24,516,856-24,516,951	96	ACCACTTGTTCAGGGTGCCT	AATTTCTCTTCTGATACCCATGGG		no poly	MRL>>FVB
5	D5Dcr42a	chr5:40,101,001-40,101,097	97	CACTAGAGCATGTGACAGATTTAAACAC	TTCACTAAAACCATATAGCAAATATAAATGTG	129X1>>B6		no poly
5	D5Dcr56	chr5:41,878,493-41,878,601	109	GAGCTTTTTGGTTTTGTGAATGAA	GGGAAAAATTAACTGACGTGTGTGT	B6>>129X1
5	D5Dcr57	chr5:44,172,200-44,172,295	96	TTTCAGTAGTGGCTGGCTCTCA	CACACATAAACACACGCTGTGTG	B6>>129X1
5	D5Dcr58	chr5:44,391,619-44,391,716	98	GAGAGTCCTGCTTTACAATATATGTACACA	GCATTCTAGCATAGTTATTAAAAGAGACTCAT	B6>>129X1
5	D5Dcr59	chr5:44,622,582-44,622,677	96	ATGCAAGTGTGTGCGCTCAT	GCCCTTAACTGCTGAGGCATC	B6>>129X1
5	D5Dcr43b	chr5:50,242,810-50,242,905	96	TCTAATGATGGATTTGAGAACCTAGTACA	GATGACATGATGTGTGTGGTGTGT	no poly		MRL>>FVB
5	D5Dcr60	chr5:51,047,743-51,047,838	96	AACTCATATGGCAGATTGTCCTGA	TGCACATGCTTGCTCCTAGATG	129X1>>B6
5	D5Dcr61	chr5:51,160,804-51,160,899	96	TCTGACTTCTCTTTAGTGTTGGCCT	GTGTGAGTATGCGTGTGGTTGAT	B6>>129X1
5	D5Dcr62	chr5:51,433,103-51,433,198	96	CCAAACTCATGATCTCGTCATTTTAC	ACTCTAAATGGACTCAGTAGGGTGTGT	129X1>>B6
5	D5Dcr63	chr5:51,557,422-51,557,518	97	CTTCCCCACTCATGTCCCAA	AGAGTATGAAGAACACACGCACG	129X1>>B6	no poly
5	D5Dcr64	chr5:51,572,326-51,572,421	96	ACAAAAAGACTCCATTGAAAAGCA	AACAGGAGAACCTTTCGGTGTG	B6>>129X1
5	D5Dcr65	chr5:52,366,647-52,366,742	96	TCTGATGTTAATCTTGGGCTCCTAC	GATTGGCTTAGTGTGGAGTGTGC	B6>>129X1
5	D5Dcr66	chr5:52,416,214-52,416,309	96	TGAACAATGACCATCAAAAACACA	GAGACTGGGTTAAATCTTTGAGGTG	B6>>129X1
5	D5Dcr67	chr5:66,221,079-66,221,174	96	TGCAAAAAGAGAGGGCAGGA	CCAACACTCAGGAGAATTACAAGTTTA	B6>>129X1
5	D5Dcr68	chr5:66,246,456-66,246,551	96	AACACTGACAGTACAGCCAAGTCACT	TGTAGCTGGCACACTGACACAC	129X1>>B6
5	D5Dcr45ab	chr5:66,530,286-66,530,381	96	CTCTGCTCAAGCTCTCTTCTCCA	TGGCTGCCCAGTACTTTTGAT	129X1>>B6	no poly	MRL>>FVB
5	D5Dcr69	chr5:70,374,534-70,374,629	96	TGTACCCCTCATATAGTCACATGCA	TTGTATGAAAGGGAGAGAGATAGTACTTGT	B6>>129X1
5	D5Dcr50a	chr5:75,480,119-75,480,214	96	CCCCACTATCCTCACAGCCA	GAGTGTCTGGGAGGTGTAGTGAAGT	B6>>129X1		no poly
5	D5Dcr70	chr5:82,211,008-82,211,104	97	AGACAAGCACTATGACTGCATGC	GACAAGTAGTCATCCTCCTAAATTATGGT	129X1>>B6		FVB>MRL
5	D5Dcr51a	chr5:89,144,799-89,144,894	96	GCTGAGCTACAAACCAAGACCTTT	GCAAATCCAGCTCAACTGCAA	B6>>129X1	no poly	no poly
5	D5Dcr71	chr5:93,157,851-93,157,946	96	CACAGGAACAGCATTGCCAT	CGGATTCACACTAAGACTAGAGAAAGGT	129X1>>B6
5	D5Dcr72	chr5:93,210,039-93,210,134	96	CCAGTTCCAAGGGATTCAGTG	TGTTGTTTCACAAGTGTTTGACCTG	129X1>>B6
5	D5Dcr54a	chr5:111,429,038-111,429,134	97	CATGCATGTGCTCATTTGGTT	GCCCTGTGTCCTGAATGACTAGA	129X1>B6		no poly
5	D5Dcr11b	chr5:127,674,601-127,674,696	96	GCCATCACACCTGGCTTAGAA	TCTTGGTTTGGTCCCCAGTACTAC	no poly		MRL>>FVB
5	D5Dcr12	chr5:132,448,943-132,449,038	96	AGCTCTCTTGGGAAGAAATTACCA	TGTACAGTGAGGTAGGGATAAGAGGTGT	129X1>>B6	no poly
5	D5Dcr15b	chr5:138,557,082-138,557,187	106	CTCTCTAAGGGACAAAACTACTAGGATGAA	TGCTTTTGAGAGTGTGTGTGAGAGT	B6>129X1		FVB>>MRL
5	D5Dcr3a	chr5:140,922,037-140,922,134	98	CACATGCACCAGAAAACACTTGT	AAAGCCAGAGAAACCAGGAGTCA	129X1>>B6
6	D6Dcr3a	chr6:8,287,720-8,287,815	96	ACATGTGCACCTGTGTGTATATGAA	GAGCCTGATGTCATACTAATATTTCTGTGT	B6>>129X1	B6>>FVB	no poly
6	D6Dcr4b	chr6:26,297,041-26,297,173	133	TACAACATTATAATTTTTGAGGTGTTAAATTTTA	ACACTCCTCTCTGGCCTCCAT	no poly		FVB>MRL
6	D6Dcr5	chr6:33,841,205-33,841,305	101	GGTCTTTATGCTTTTTTTCAAATCTGT	CACTAGGAAACCCACCCTGAGA	no poly	FVB>>B6	FVB>MRL
6	D6Dcr11a	chr6:55,555,944-55,556,044	101	TGCCCTCATGCAGACAAACTC	TGCTCATTTCACTGCCCATCT	B6>>129X1		no poly
6	D6Dcr12b	chr6:56,931,179-56,931,289	111	AAGGAGCAGGTCCAATACGTGT	CCAACCACCAAGACCTAAGAGTTT	B6>>129X1	B6>>FVB	MRL>>FVB
6	D6Dcr17b	chr6:75,447,582-75,447,699	118	ACTTTAGTCATTATTAGGATTGCCTATGTATTT	TGGAAACGTAAATGAGGAAAATACCTAAT	no poly		FVB>>MRL
6	D6Dcr20a	chr6:81,973,792-81,973,896	105	CCCTGTCCAGTTCCAGACTGA	AAAAAAGAGAACTGAGTCCCAAAAGT	129X1>>B6	FVB>>B6	no poly	AJ>>B6
6	D6Dcr22ab	chr6:93,463,949-93,464,097	149	CCATGTGGATATCTTCCCTTGAT	ATATGTATACCCAGTTGTAAATCTTGTGTGT	129X1>>B6	FVB>>B6	FVB>>MRL	B6>AJ
6	D6Dcr26ab	chr6:140,054,282-140,054,379	98	ACCCATGATGTCCTTATGCACA	AGAAATGTTACAAAGCTGTCTTGATCTAAT	129X1>>B6	no poly	MRL>>FVB	AJ>>B6
7	D7Dcr5b	chr7:33,742,913-33,743,013	101	CACCACACATACACATAAACACGA	CTTGAGATCATAACCCTCCTGAGAA	B6>>129X1	no poly	FVB>>MRL
7	D7Dcr6a	chr7:35,537,093-35,537,186	94	AGGCACTCCCACAGGGATAA	TGCCTTAGCCTTGTAACCTTGGTA	129X1>>B6	FVB>>B6
7	D7Dcr18a	chr7:45,686,992-45,687,087	96	TTGTTTGCCAAGCATGTCAGA	GTGGGTGGAGTCCCTGACA	129X1>>B6		no poly
7	D7Dcr19b	chr7:48,173,162-48,173,256	95	CATACCCATTCACCCAGGAACA	CCAATGCAATGCATGTGACTCT	no band		FVB>>MRL
7	D7Dcr27a	chr7:65,734,730-65,734,859	130	CCCACAGAGGGCATGAACA	TCAATTAGGCTAGTGGGCATCTC	129X1>>B6	FVB>>B6
7	D7Dcr29b	chr7:67,806,655-67,806,746	92	TTGATAGCACAGAGGAAGGGAGATA	CTTGAGTTCCTGAAGGGAAATCAT	129X1>>B6	FVB>B6	FVB>>MRL
7	D7Dcr31b	chr7:76,453,551-76,453,653	103	AACATCTCACCCTATACCCTA	CAGCCTGTCAGCCACTCATG	129X1>>B6	FVB>>B6	FVB>>MRL
7	D7Dcr33a	chr7:79,214,644-79,214,738	95	GACACGCCTTACAGCTAGGATACA	ATCAGGATCAATCACAGTACTGGAGT	B6>>129X1	B6>>FVB	no poly
7	D7Dcr41a	chr7:97,902,468-97,902,575	108	CTTACTTTTAACTAAAAAGTTCTTTTGCATTT	GACCTCCACATGCACACCAT	B6>>129X1	B6>>FVB	no poly
7	D7Dcr45b	chr7:106,900,426-106,900,529	104	AATAGTAAGGAAAATGGAAATACCAACAA	ATGCTATCTTTACATGACACACATCAGT	129X1>B6	no poly	MRL>>FVB
7	D7Dcr52b	chr7:122,926,943-122,927,041	99	TGTGCCCATCTATGCATCACA	CATTTGATGATAACGATGACTCCTGT	no poly	B6>>FVB	MRL>>FVB
7	D7Dcr50a	chr7:129,217,477-129,217,599	123	GCACATAGACAAAGCAGCCATATAA	AGCCTCTCTTTCCTGTAAACTATGTGT	B6>>129X1	no poly
8	D8Dcr2ab	chr8:16,246,728-16,246,825	98	ATGAGTACATCCACCCACAAATCTATT	GATGTATATATGACCATGGCTGAATGA	129X1>>B6	FVB>>B6	FVB>>MRL
8	D8Dcr16a	chr8:47,993,970-47,994,065	96	ACAAACTACCTGTATCGGAACTTATTTCA	CGCCTGGCCCTGGTATATTT	129X1>>B6
8	D8Dcr17b	chr8:50,837,361-50,837,458	98	CTTTGACTGCATTGACATTCTCCTAT	CAAGTAAAATAAGCATAATGCACACACA	B6>>129X1	B6>>FVB	MRL>>FVB
8	D8Dcr27b	chr8:65,958,700-65,958,804	105	AGGTAACACCTGCCTCCTACACA	TCTGGCCTCATTTGGATAGGATAT	no poly	no poly	MRL>FVB
8	D8Dcr35a	chr8:102,214,103-102,214,202	100	GCGTCTCTGTAGATAAGAGCACTCA	AGTCCTTCTCCTCACAATATCTAGTCAA	129X1>>B6	no poly	no poly
8	D8Dcr38b	chr8:103,347,441-103,347,542	102	TCTCGCTGAACACACAAACACA	CAGGGCCTGAGAAGCTGCT	no poly		MRL>>FVB
8	D8Dcr46b	chr8:115,522,531-115,522,626	96	CCTTGCAGGGAGAAGCTGAATA	AAGCTAGAAGGTGGCATGCG			MRL>>FVB
9	D9Dcr136b	chr9:10,009,317-10,009,416	100	CCACGGATGGAAGTACAGAACA	TTGCATAATACTCTACAATGTACTTGTGTG	no poly	no poly	FVB>>MRL	no poly
9	D9Dcr138a	chr9:41,076,617-41,076,712	96	TCAGCTACCTTATCCTCATCACACAT	CTAAGGAAGATACACTGGCACCAA	B6>>129X1	B6>FVB	no poly
9	D9Dcr2b	chr9:65,577,857-65,577,972	116	CATAGGCAAGTGGTTCACAGAAAT	GTAAAGGGGTTAAGAATGTGAAGTTTTATA	B6>129X1		MRL>>FVB
9	D9Dcr11b	chr9:74,336,046-74,336,146	101	CCACGTGCACAAAACTTGTACA	GCCATCTTCCTAGCCTCAACAT	B6>>129X1	FVB>>B6	FVB>>MRL
9	D9Dcr23a	chr9:86,239,834-86,239,932	99	ACTGATCTCTGGCCTTCATGTGTA	CCAACCATGACTGGCTCTGTAAA	129X1>>B6		no poly
9	D9Dcr28b	chr9:98,487,056-98,487,154	99	GAGACAGACAGAGTGAGAACATAGTCGT	CAAGATCTTCTTCTAACCTCTACATACATGT	129X1>>B6	FVB>>B6	FVB>>MRL
9	D9Dcr107a	chr9:108,146,410-108,146,504	95	CCATCACTGCCTGGCTGAA	ATTAAAGACAAATCCTCCCAGTGAA	129X1>>B6
9	D9Dcr129a	chr9:116,518,253-116,518,419	167	GGGATAAAGCTCAGAAAACACTAATGTTT	CAACACTGTAGCATATAGAAAACCACCTA	B6>>129X1
9	D9Dcr135b	chr9:120,289,474-120,289,578	105	TTCAAATTAGGTGGCATTTTATCCTTTA	TCCACATGCAAATGTACACTCTTGTAT	no poly	FVB>>B6	FVB>>MRL
10	D10Dcr2a	chr10:20,464,495-20,464,590	96	GGTCCAACACTTTCTTCTCTCAGAGT	TACTTGTACGTGTATATTGAGTGTGAGTGT	129X1>>B6		no poly
10	D10Dcr3b	chr10:20,934,278-20,934,388	111	TTTCTATTGAATGCCTGTAATAAATCAGATATA	CCACCACTATAAAACAGCATTTGTTACA	B6>>129X1		MRL>>FVB
10	D10Dcr8a	chr10:42,653,252-42,653,347	96	CTGGCCTGGAATTTGCAGA	ACAGTCTTGTCAGCCAAGTCCTTA	B6>>129X1	no poly	no poly
10	D10Dcr12b	chr10:47,520,302-47,520,398	97	CATATTAGAAACATGCAAAGAAACACAC	GAGACTGCCTTCAGGATACTTGTTG	no poly		MRL>>FVB
10	D10Dcr13b	chr10:70,567,818-70,567,913	96	TCTACAAGCTCTTTCATGTTTAATAGCC	CATGCACCCAGATACACTTCACA	no poly	no poly	MRL>>FVB	no poly
10	D10Dcr9	chr10:84,729,750-84,729,845	96	GCCTTGGTCCAAAGTGGGT	TCTCTGAAGCTGTTCCGGGT	no poly	no poly	no poly
10	D10Dcr10a	chr10:87,747,862-87,747,957	96	GATGGGTGTGTATTAATTATTTGACTGGTA	TTATGGACTGTTTTCAGGGATTTGT	129X1>>B6
10	D10Dcr14b	chr10:105,203,329-105,203,425	97	AGAATAATCACATTTCAACATGACATAAGA	TGCTCAAGAAAGTGCATGTGTGT	129X1>>B6	no poly	MRL>>FVB	AJ>>B6
10	D10Dcr11a	chr10:114,843,593-114,843,688	96	AGGCATGCTAGGTCTAAAACATTGA	TTTGTATCTAGCATTTTGACAAGTGTGT	129X1>>B6	no poly	no poly	AJ>>B6
10	D10Dcr15b	chr10:118,963,025-118,963,120	96	GAAAGTCATCACCGGCATCTC	GCACAATTGCACGAAGACCTT		no poly	MRL>>FVB	no poly
11	D11Dcr34b	chr11:8,431,175-8,431,272	98	CAGACACAGCAGTACACAGGTGC	ACCCCAGACTGTATGTGCATTGT	no poly		FVB>>MRL
11	D11Dcr46b	chr11:30,194,071-30,194,166	96	CACTTCCAAGGGAAAACACAAAA	TGCTGAGGTGCTTTCTAATTACGT		B6>>FVB	MRL>>FVB
11	D11Dcr8a	chr11:44,905,350-44,905,446	97	TGGTCACATGTAACCTGGAATTACA	AACCTTTATGTGCATGAGTGAGTGA	B6>>129X1	B6>>FVB	no poly
11	D11Dcr47b	chr11:59,319,427-59,319,522	96	GTTTTTGTACATGAACCTGCACACA	CTCAGGGTATTATTTCATATGCAAATG	B6>>129X1		MRL>>FVB
11	D11Dcr14b	chr11:83,650,643-83,650,798	156	GGCGGATGGTTCCTGACAT	TGTTTGAAAGAAGGTGCTTGTGA	no poly	no poly	FVB>>MRL
11	D11Dcr16a	chr11:90,252,981-90,253,081	101	AGGCATATTAAATCTAAGGCTGTGTG	GACTTCCTTGCTACTGTCCCATGT	B6>>129X1
11	D11Dcr17b	chr11:94,563,424-94,563,568	145	AAAAATATAGCCAGAGCATGAATTTAAA	GCTGGCTGCTAGTTTTCCTGAT	no poly		FVB>>MRL
11	D11Dcr23a	chr11:110,713,037-110,713,181	145	AGACGCTACCTTGGAGATACTGAATT	GGTTGCCTTTAGAACTCTCACTTTTCT	129X1>>B6		no poly
11	D11Dcr26a	chr11:112,513,150-112,513,254	105	GCTTACAAGTCCACTCTGGTTCTTTT	GCCTCTGTGAGTGCTTGCATT	129X1>>B6		no poly
11	D11Dcr28	chr11:114,267,020-114,267,130	111	AGAGCCTGCCTGAAAAGAAACA	GAGAGCTCACACCTCAAACCATAAC	129X1>B6	FVB>B6	no poly
11	D11Dcr30a	chr11:116,363,355-116,363,455	101	TCCCCGACACAATAACCCC	ACTCAGAGTCATGTTCTAATTGTGCTTA	B6>>129X1	no poly	no poly
11	D11Dcr48	chr11:117,030,580-117,030,679	100	TCCTTATCCCTGCCTCCTCA	CATTCGAACTTCCCGTGTGA	129X1>>B6
11	D11Dcr40a	chr11:117,573,445-117,573,540	96	CCCTCCCATGCTTTCATTCA	CGAGATGAGGGAAGGAGTTGTATT	129X1>B6		FVB>MRL
11	D11Dcr49	chr11:118,392,092-118,392,187	96	TCTCCTGCACTGGGCAAACT	TGTCCCTCTCCACCTCTCTTATG	129X1>>B6
11	D11Dcr43b	chr11:121,104,069-121,104,164	96	AGAAGCAGTGAACCCTATACCTGAA	GAGTGAATTCCAGGAGAACGTGT	no poly		FVB>>MRL
11	D11Dcr45a	chr11:121,373,396-121,373,491	96	TGATCCTTGAGACACTATTTCTGACA	TTAGTCACGTTCAGCACATTTGAGT	B6>129X1		no poly
12	D12Dcr11ab	chr12:17,218,271-17,218,366	96	TAAACAACTGCACCCCTTACACA	TTGGATTTCTGTTTGGAAGATAACTTT	129X1>>B6	FVB>>B6	FVB>>MRL
12	D12Dcr1ab	chr12:46,754,803-46,754,896	94	ATCTCGCTCTGTGGTTTGTGTGT	CCTCCAAATATACTCACAAGCATATGTAT	B6>>129X1	B6>FVB	FVB>>MRL
12	D12Dcr5b	chr12:70,085,232-70,085,335	104	CCTTGAACTTGTGACCCTGACA	CAAGTGTGAGTTAGAGTGTTACTATATCTGCA	no poly	B6>>FVB	MRL>>FVB
12	D12Dcr7a	chr12:79,421,507-79,421,609	103	ATCCTCTCTTTCTTACTCATGTACACTCTTAT	TAAACTACACTCATCAAAACCCTGTGT	B6>>129X1	B6>>FVB	no poly
12	D12Dcr12ab	chr12:101,311,365-101,311,460	96	ACATCAATGCCTTACATTTAGCTAGC	TCCCACTGTAGGCAGCACTTT	129X1>>B6		FVB>>MRL
13	D13Dcr5ab	chr13:20,255,418-20,255,513	96	AGGAAAATATGTGTCATTCAGTCAAGTCT	GGGTGATGAGTGATCTGCACAG	B6>>129X1	B6>>FVB	FVB>>MRL	B6>>AJ
13	D13Dcr7a	chr13:30,519,830-30,519,929	100	AGGGCTACATCATCATACTGACCA	GGCAGCAAGAGCAATGGG	B6>>129X1	no poly	no poly
13	D13Dcr8a	chr13:38,968,409-38,968,505	97	GTGGCAGGCAAATAAGTTCAACA	GAACAGCTCTAAATAGTATTCAAATGTGTGT	B6>>129X1	B6>>FVB	MRL>FVB	no poly
13	D13Dcr9a	chr13:47,111,365-47,111,460	96	TGCTTCTCATACATTTATCAAACTGCT	AGTATGGACACAGTCTCTGCCTAAGA	B6>129X1	no poly	FVB>>MRL	B6>>AJ
13	D13Dcr18b	chr13:56,031,227-56,031,322	96	GCAGCAAATACCTTTTAGTTCACATG	AGTTGTCAAAATTCAAAATTGGTTCTT	129X1>>B6	no poly	MRL>>FVB	AJ>>B6
13	D13Dcr12a	chr13:64,919,565-64,919,660	96	ACCCTTCTGGTCTCTGCTAGTGA	GCTGCAGATATTCAATACTCGTGAA	129X1>>B6	FVB>>B6	MRL>FVB	AJ>>B6
13	D13Dcr19b	chr13:84,139,377-84,139,472	96	AGTCCCTTTGATTCCTCTGATCAA	AAAAACTTAAAATGCATAGTGATTGTGG	B6>129X1	B6>>FVB	MRL>>FVB	AJ>B6
13	D13Dcr15a	chr13:103,559,660-103,559,755	96	AGCAAGTTCAATGCCAGTAAAAGA	TTGTTTTTCCCCACTCAGAGTGT	B6>>129X1	B6>FVB	MRL>FVB	B6>>AJ
13	D13Dcr20b	chr13:118,051,126-118,051,221	96	ACATCTTCAAGTACACATATCATGCACA	CTATATCTTACAGATATGGTAAATTTGCTCG			FVB>>MRL
14	D14Dcr15ab	chr14:15,673,887-15,673,988	102	TCATTCATTTAATTATGTGTGTTCTTTAGAGA	TTCCTTGGGTTTGGTGTGTGT	129X1>>B6		MRL>>FVB
14	D14Dcr1b	chr14:51,098,800-51,098,896	97	GCACCATCTCTTCTCAATAAACGAA	GATCTGTAACAGAATCCAATGTGAGTGT	B6>>129X1		FVB>>MRL
14	D14Dcr11a	chr14:54,634,189-54,634,288	100	CCTGGCCCACAGACACATTT	TTATGGCTTCCCAGACCTTTGAT	129X1>>B6
14	D14Dcr19b	chr14:72,149,800-72,149,895	96	GTCAAATCACAGGATAGTAGACTGGG	GACATCAAAGCTTGGTGAGGTGT			FVB>>MRL
14	D14Dcr18b	chr14:110,114,989-110,115,084	96	GTTATCCCTCTCCATGTTCTCTCCT	TTTTCAGGGAAATTAAGATTCGATTC	B6>>129X1		FVB>>MRL
15	D15Dcr8b	chr15:20,558,465-20,558,560	96	TTTCTGTCTATATAAGCAAAGGGATTACA	CTTTATTTGATATATGTTACATTGAATTTAGCAT	129X1>B6		FVB>>MRL
15	D15Dcr6a	chr15:35,292,428-35,292,523	96	AGACAAGCAAGCAAACGTGTGT	CAATGCTCTCCTGCTGGTCTCT	129X1>>B6		no poly
15	D15Dcr4a	chr15:71,057,532-71,057,629	100	GCATCCCATGCTGCTATCAA	CAGGCTATGTTCTCAGATAGGATTCATT	129X1>B6	no poly	no poly
15	D15Dcr9b	chr15:87,126,724-87,126,819	96	ACACTGAATGCTATTTAGAAAGATGCA	CCTGCCATCATGGACAAGAAC			FVB>>MRL
16	D16Dcr2a	chr16:7,319,072-7,319,182	111	CTGGTGGTGGTGTTGATGGTAGT	GTCTTCTGATGTTCACATACATGTGAAA	129X1>>B6		MRL>>FVB
16	D16Dcr9b	chr16:28,652,381-28,652,476	96	ATTGTGTCTCTGTTTTAGAGAAGTTGCA	GGGTTGAAGGCAGGTGATTC			FVB>>MRL
16	D16Dcr6a	chr16:39,792,691-39,792,787	97	CAAATGTGAACTAGGTTTCTACAACCA	CTGTTTCTTTCTTTGTGTGTGCG	B6>>129X1		no poly
16	D16Dcr10b	chr16:61,568,388-61,568,483	96	ACAATCTTCATTTGTTGCATGTGA	AACATTCCTTAATTGCAGTGTCTCTG			MRL>>FVB
16	D16Dcr11b	chr16:90,419,561-90,419,656	96	CCTCTTCTGACCTTAGGCACCA	GTCAGTGAACTCCAGGGATGG	B6>>129X1		MRL>>FVB
17	D17Dcr31a	chr17:11,352,350-11,352,449	100	CACCTGCTACTCTTTCAGGAATTACA	TTCTGTGTGAAGTGAACCTGCA	B6>>129X1		no poly
17	D17Dcr34a	chr17:20,476,807-20,476,902	96	GCCAAGAAGGACAAAAACTTACACA	TTCGAAGCATTCCATAGTTAGAGAGA	129X1>>B6		no poly
17	D17Dcr1a	chr17:27,659,146-27,659,250	105	CCTCCTGCTTCTACCTCCCAA	CAACCTTTCAAGTCAGATGTGTATGTCTATAT	129X1>>B6		no poly
17	D17Dcr5b	chr17:33,737,735-33,737,853	119	ATATATGAGCCTATGGGCACCCTT	ATATAGCCTGAGACATTCTGCCATTT	no poly		FVB>>MRL
17	D17Dcr13a	chr17:48,706,312-48,706,430	119	ACACAATTTCTTTTAGTGGGTTCCA	TCAACCTCTGATCTCATTATATGTGTACA	129X1>>B6
17	D17Dcr14b	chr17:52,659,298-52,659,399	102	ACCAGACATGTGAGTACTGCACAGA	CATGGGCTAAGCATATTCAAACC	no poly		MRL>>FVB
17	D17Dcr25ab	chr17:85,633,895-85,634,024	130	TCACCCAGATTCTTGTAAACTGTTTT	AAGCTTAGTGTTTCGCAAGTTATTTTAA	B6>>129X1		FVB>>MRL
18	D18Dcr6ab	chr18:30,234,888-30,234,985	98	GGAGAGTCATATTTAACCACATGCTAAGTA	AAAATGGTACATTCCTAAGCACTCTGT	129X1>>B6	no poly	MRL>>FVB
18	D18Dcr7a	chr18:51,059,988-51,060,089	102	GGCAACAATAAAGCAAGATAAATTCATA	CATCAATCAAGCACTATACAATGAAATGT	B6>>129X1	no poly	MRL>FVB
18	D18Dcr8a	chr18:69,019,538-69,019,633	96	GAAATCAATATATGTATGTTCCAACCATATT	TGGGACACATGAAAACGCAA	129X1>>B6		no poly
18	D18Dcr1b	chr18:76,727,702-76,727,797	96	CCCAGGATTCCCTGTCCAAGGGGACAAA	AGGGCGCTTTCTTGATTGATT	no poly		FVB>>MRL
18	D18Dcr4a	chr18:77,704,134-77,704,229	96	CCCAACTCTCAGAAGGGAACTAAA	CATCATTTCCAGTTGGGAGTCTTT	129X1>B6
18	D18Dcr10a	chr18:80,184,385-80,184,483	99	TGAAAAGACATGTGATGTCAACCTCT	AGGGTGTGCTTAACTGTGTTCGT	129X1>B6
18	D18Dcr12a	chr18:85,359,202-85,359,297	96	TAGTCTTTACAGATACTTGTGTGCATGC	TCAATGCCATGATTACTTTATGACTATTT	B6>>129X1		no poly
19	D19Dcr1b	chr19:5,011,606-5,011,701	96	ATTAAACACATGCATTTTCATACAAACA	TTCAGGGATTGTAGCACCAGACT	no poly		FVB>>MRL	no poly
19	D19Dcr2	chr19:5,084,596-5,084,699	104	TACTGAAGACACAGGGAACACATCA	CTGCATGTGTGAGCGGATATAAA	no poly	FVB>>B6	FVB>MRL	AJ>>B6
19	D19Dcr73	chr19:9,943,003-9,943,098	96	TGCCATGCCCCCTGC	CAAAAGGTTTCCAGTTCTGAGTAGAGA	no poly	no poly	FVB>>MRL
19	D19Dcr22	chr19:23,934,240-23,934,335	96	GACACGCATTCAGTTAGGACTTCAT	CTTTGAGCCCACCATAGCCTT	no poly	FVB>>B6	FVB>>MRL	AJ>>B6
19	D19Dcr24b	chr19:24,053,133-24,053,238	106	ACACAGGATCTAGCCCATTGTCA	GAGGGCATTATGTGTTACACTGCA	no poly		MRL>FVB	AJ>B6
19	D19Dcr6a	chr19:26,987,131-26,987,238	108	TGCACCACACAGGAGCACAT	AATCAGTGGACTCAATAAGGCAGATT	129X1>>B6	FVB>>B6	FVB>MRL	AJ>>B6
19	D19Dcr25	chr19:32,565,954-32,566,050	97	GGCCTCTGCTGGCACTAAGA	TTGTGGTCCATGATCTGTGATATATGT	no poly	B6>>FVB	MRL>>FVB	no poly
19	D19Dcr26	chr19:37,100,019-37,100,114	96	GTCAGTCAAACCCAACAGCATG	GACGTCTGTCTACACGATGCTTAATC	no poly	B6>>FVB	MRL>FVB	no poly
19	D19Dcr30	chr19:42,020,274-42,020,369	96	CGGCAGAATAGTTTAACAGAAGGAAT	GCCCTGGAACCTATGTCTGTTTC	no poly	no poly	MRL>FVB	no poly
19	D19Dcr31	chr19:42,036,420-42,036,519	100	GAAAACCAGAAAGGTAAGGTCCTGA	GTTTGCTCTCCCGCAGCA	no poly	FVB>>B6	no poly	AJ>>B6
19	D19Dcr34	chr19:45,015,459-45,015,554	96	AAGAAAACTTACACACACGCGC	TGTGTTCGCGTCCTAAGTGAAT	no poly	FVB>B6	FVB>>MRL	AJ>>B6
19	D19Dcr36	chr19:46,970,236-46,970,333	98	AAAGTTGATCATACATAACCGGAAACA	GTGGAACTTGGGCTGCCAT	no poly	FVB>B6	no poly	AJ>>B6
19	D19Dcr38	chr19:47,519,401-47,519,496	96	GAGAATGGCAGTCTACAACTACTACCA	CATGCACAACAGCCATGTGTAT	no poly	FVB>B6		no poly
19	D19Dcr40	chr19:47,546,695-47,546,790	96	ACTATACAGAGAAACCCTGTCTCAAAGA	GTCATCCATCCAACAGAAATATTAACAT	no poly	FVB>>B6	FVB>>MRL	no poly
19	D19Dcr41	chr19:47,557,688-47,557,783	96	GTGCTTGGTACGTTCTACGAGAGA	GAGATGCAAACGCAATTTCAACT	no poly	B6>>FVB	no poly	B6>>AJ
19	D19Dcr43	chr19:47,623,296-47,623,445	150	GTGGGAAAATTGTATTTAGATCACACA	AGTAAAAACATCTGAAAAAGTCATAAGAAATC	no poly		FVB>>MRL
19	D19Dcr48	chr19:47,652,733-47,652,933	201	TTCCATGCCTACACAGTCTTGC	ACCGTGGATAGCTAAGTACGTATAAGC		B6>>FVB	no poly
19	D19Dcr111	chr19:47,660,039-47,660,143	105	ACCAAGAGTTGAAGGGTTAAGGACT	TCTGGGGGCAAGGTTGTGTT	no poly	FVB>>B6	FVB>>MRL	AJ>>B6
19	D19Dcr52	chr19:47,672,145-47,672,345	201	GACAGCTTCTCTGGGCTCCC	GGAAGACAGGCGAGAACCCT		FVB>>B6	no poly
19	D19Dcr54	chr19:47,696,877-47,696,975	99	CGACGTCTGTGTGCCCAC	GCGTGCATGCGTAGGTGTAC	no poly	FVB>>B6	no poly	AJ>>B6
19	D19Dcr56	chr19:47,788,541-47,788,651	111	CATGATCCTTTGTTAATATTGAATATTTTAAAC	GTGAAGCAGTGTCTCCATTTTGAC	no poly	FVB>>B6	FVB>>MRL	AJ>>B6
19	D19Dcr57	chr19:47,981,204-47,981,299	96	GACCTCTGGCTTCTACGCAAA	TTGGGAATGTTTATGGGTGTATGT	no poly	B6>>FVB	FVB>MRL	B6>>AJ
19	D19Dcr59	chr19:48,239,596-48,239,705	110	GCCTCTAACTTGTAGATGCAAATGC	AACAAAGGCAATTATGTATTCATGTGT	no poly		FVB>>MRL	AJ>>B6
19	D19Dcr16b	chr19:51,229,976-51,230,084	109	ACCACCCCCTCTGGGTATTAGT	CCTCCAGTGACTTGATACACAGATGT	no poly	FVB>>B6	FVB>>MRL	B6>AJ
19	D19Dcr68	chr19:58,137,479-58,137,574	96	ACTCAGCCCCACCCATAGCT	TGCCACAGTTTCACGATTAGAAG	B6>>129X1	B6>>FVB	no poly	B6>>AJ
19	D19Dcr69a	chr19:58,235,352-58,235,447	96	CAGCTAAGAATGACCCAGCCTT	GACCCTCCAGAGCCGAGTTTA	B6>>129X1		no poly	B6>>AJ
X	DXDcr6b	chrX:12,386,115-12,386,210	96	GCAGCAAGTATTGTTTACCACTGAG	ATACCCTGACGAAAATGACTTGG	no poly		MRL>>FVB
X	DXDcr1a	chrX:53,097,215-53,097,310	96	ATTTATATCTATTTCCTTCTCGTCTTCTACACA	GATAGACAAATGAGCATATGGCATG	B6>>129X1	no poly	FVB>MRL
X	DXDcr7b	chrX:52,114,377-52,114,472	96	CTGGAATTTTGCATTCTGAGCTT	GGTCTTCCTCTTACTATTTCATTCTGC	129X1>>B6		MRL>>FVB
X	DXDcr8b	chrX:112,880,245-112,880,340	96	ATGGTCACATGCTTGTTCCTGA	AGACTGTGGTGTGTACGTGCG			MRL>>FVB
X	DXDcr4a	chrX:143,902,183-143,902,279	97	TAAATGAAAACAAGAAGGTTGTAACACA	GCCAGGATTTGGAACAGCA	129X1>>B6		MRL>FVB
X	DXDcr9b	chrX:142,416,316-142,416,411	96	AGGAACAGAATTTAGAGAATGAATGCA	GCTCAGCCTATAAATTGTTCTAATAAACC	no poly		MRL>>FVB
*informatics.jax.org
In strain comparisons, first strain has the larger PCR product, with >> indicating a larger size difference than >.
aused for B6129F2 map, bused for MRLFVBF2 map
