# Supplementary material for: Seven naturally variant loci serve as genetic modifiers of Lamc2jeb induced non-Herlitz junctional Epidermolysis Bullosa in mice
Source: PLoS One. 2023 Jul 12;18(7):e0288263. doi: 10.1371/journal.pone.0288263 (PMC10337971; doi:10.1371/journal.pone.0288263)
Supplement: S1 Data — (XLSX) [file pone.0288263.s002.xlsx]

## Sheet: All tension
All tension values related to paper 4.
Censor values: 0=skin came off as sleeve,1=tail broke without skin removal, 2 clamp slipped off removing no skin, 2.5-4 clamp slipped off removing partial skin or patches of skin but not full sleeves
ID	Date born	Date	AgeAtTest(wks)	DataType	Tension (Newtons)	Censor	Body weight (grams)	Strain	Group
556456	5/7/2018	8/20/2018	15	Tension	25.8	0		MRL.FVBjeb-1/152-162<129>,19/45-48<FVB>	MRL
556457	5/7/2018	8/20/2018	15	Tension	24.1	0		MRL.FVBjeb-1/152-162<129>,19/45-48<FVB>	MRL
556577	5/11/2018	8/22/2018	14.7143	Tension	5	0		B6jeb-Lamc2<jeb> (not 1/152 or 162)	B6
556578	5/11/2018	8/22/2018	14.7143	Tension	9.2	0		B6jeb-Lamc2<jeb> (not 1/152 or 162)	B6
556579	5/11/2018	8/22/2018	14.7143	Tension	10	0		B6jeb-Lamc2<jeb> (not 1/152 or 162)	B6
556580	5/11/2018	8/22/2018	14.7143	Tension	10	0		B6jeb-Lamc2<jeb> (not 1/152 or 162)	B6
556451	5/10/2018	8/22/2018	14.8571	Tension	22.3	0		MRL.FVBjeb-1/152-162<129>,19/45-48<FVB>	MRL
556452	5/10/2018	8/22/2018	14.8571	Tension	26.4	0		MRL.FVBjeb-1/152-162<129>,19/45-48<FVB>	MRL
364011	8/3/2010	2/15/2011	28	Tension	31.5	2		FVB.129X1jeb-1/152.546-162.293<129>	FVB
364012	8/3/2010	2/15/2011	28	Tension	42.5	2		FVB.129X1jeb-1/152.546-162.293<129>	FVB
376916	12/1/2010	2/15/2011	10.8571	Tension	23.5	0		B6.129X1jeb-1/80-162<129> (N11)	B6
376917	12/1/2010	2/15/2011	10.8571	Tension	28	0		B6.129X1jeb-1/80-162<129> (N11)	B6
376918	12/1/2010	2/15/2011	10.8571	Tension	20	0		B6.129X1jeb-1/80-162<129> (N11)	B6
376919	12/1/2010	2/15/2011	10.8571	Tension	22	0		B6.129X1jeb-1/80-162<129> (N11)	B6
376920	12/1/2010	2/15/2011	10.8571	Tension	14.5	0		B6.129X1jeb-1/80-162<129> (N11)	B6
376921	12/1/2010	2/15/2011	10.8571	Tension	13	0		B6.129X1jeb-1/80-162<129> (N11)	B6
376922	12/1/2010	2/15/2011	10.8571	Tension	13.8	0		B6.129X1jeb-1/80-162<129> (N11)	B6
376923	12/1/2010	2/15/2011	10.8571	Tension	19	0		B6.129X1jeb-1/80-162<129> (N11)	B6
376924	12/1/2010	2/15/2011	10.8571	Tension	17.8	0		B6.129X1jeb-1/80-162<129> (N11)	B6
379262	1/1/2011	2/15/2011	6.42857	Tension	23.5	0		MRL.129jeb-1/152.546-162.293<129>	MRL
379263	1/1/2011	2/15/2011	6.42857	Tension	22	0		MRL.129jeb-1/152.546-162.293<129>	MRL
379264	1/1/2011	2/15/2011	6.42857	Tension	30.2	0		MRL.129jeb-1/152.546-162.293<129>	MRL
379265	1/1/2011	2/15/2011	6.42857	Tension	28.2	0		MRL.129jeb-1/152.546-162.293<129>	MRL
379266	1/1/2011	2/15/2011	6.42857	Tension	18.5	0		MRL.129jeb-1/152.546-162.293<129>	MRL
379267	1/1/2011	2/15/2011	6.42857	Tension	21.5	0		MRL.129jeb-1/152.546-162.293<129>	MRL
379268	1/1/2011	2/15/2011	6.42857	Tension	35	0		MRL.129jeb-1/152.546-162.293<129>	MRL
364003	8/4/2010	2/15/2011	27.8571	Tension	23	0		FVB.129X1jeb-1/152.546-162.293<129>	FVB
364015	8/3/2010	2/15/2011	28	Tension	30	0		FVB.129X1jeb-1/152.546-162.293<129>	FVB
364016	8/3/2010	2/15/2011	28	Tension	33	0		FVB.129X1jeb-1/152.546-162.293<129>	FVB
378050	12/11/2010	2/20/2011	10.1429	Tension	38.5	3		(B6-jeb/jeb x FVB-jeb/jeb)F1	B6FVBF1
378051	12/11/2010	2/20/2011	10.1429	Tension	41.5	3		(B6-jeb/jeb x FVB-jeb/jeb)F1	B6FVBF1
378055	12/11/2010	2/20/2011	10.1429	Tension	20	0		(B6-jeb/jeb x FVB-jeb/jeb)F1	B6FVBF1
378056	12/11/2010	2/20/2011	10.1429	Tension	28	0		(B6-jeb/jeb x FVB-jeb/jeb)F1	B6FVBF1
378057	12/11/2010	2/20/2011	10.1429	Tension	19	0		(B6-jeb/jeb x FVB-jeb/jeb)F1	B6FVBF1
378301	12/23/2010	3/2/2011	9.85714	Tension	13	0		MRL.129jeb-1/152.546-162.293<129>	MRL
378302	12/23/2010	3/2/2011	9.85714	Tension	17	0		MRL.129jeb-1/152.546-162.293<129>	MRL
378303	12/23/2010	3/2/2011	9.85714	Tension	16.5	0		MRL.129jeb-1/152.546-162.293<129>	MRL
379233	12/25/2010	3/2/2011	9.57143	Tension	16.5	0		MRL.129jeb-1/152.546-162.293<129>	MRL
379234	12/25/2010	3/2/2011	9.57143	Tension	13.8	0		MRL.129jeb-1/152.546-162.293<129>	MRL
379235	12/25/2010	3/2/2011	9.57143	Tension	13	0		MRL.129jeb-1/152.546-162.293<129>	MRL
379236	12/25/2010	3/2/2011	9.57143	Tension	13.5	0		MRL.129jeb-1/152.546-162.293<129>	MRL
379237	12/25/2010	3/2/2011	9.57143	Tension	17.2	0		MRL.129jeb-1/152.546-162.293<129>	MRL
375530	11/22/2010	3/7/2011	15	Tension	12	0		B6.129X1jeb-1/80-162<129> (N11)	B6
375531	11/22/2010	3/7/2011	15	Tension	8	0		B6.129X1jeb-1/80-162<129> (N11)	B6
375532	11/22/2010	3/7/2011	15	Tension	8	0		B6.129X1jeb-1/80-162<129> (N11)	B6
382290	1/26/2011	3/9/2011	6	Tension	17.5	0		B6.129X1jeb-1/80-162<129> (N11)	B6
382291	1/26/2011	3/9/2011	6	Tension	19	0		B6.129X1jeb-1/80-162<129> (N11)	B6
382292	1/26/2011	3/9/2011	6	Tension	27.5	0		B6.129X1jeb-1/80-162<129> (N11)	B6
382293	1/26/2011	3/9/2011	6	Tension	21.5	0		B6.129X1jeb-1/80-162<129> (N11)	B6
373647	10/30/2010	3/15/2011	19.4286	Tension	13.5	0		(B6-jeb/jeb x FVB-jeb/jeb)F1	B6FVBF1
373647	10/30/2010	3/15/2011	19.4286	Tension	10.3	0		(B6-jeb/jeb x FVB-jeb/jeb)F1	B6FVBF1
359309	6/11/2010	3/15/2011	39.5714	Tension	4.5	0		B6.AJjeb-1/152-162<129>,19/ 5-61<AJ>	A
359310	6/11/2010	3/15/2011	39.5714	Tension	11	0		B6.AJjeb-1/152-162<129>,19/ 5-61<AJ>	A
359311	6/11/2010	3/15/2011	39.5714	Tension	0.5	0		B6.AJjeb-1/152-162<129>,19/ 5-61<AJ>	A
364691	8/7/2010	3/15/2011	31.4286	Tension	5.5	0		B6.AJjeb-1/152-162<129>,19/ 5-61<AJ>	A
364692	8/7/2010	3/15/2011	31.4286	Tension	3.8	0		B6.AJjeb-1/152-162<129>,19/ 5-61<AJ>	A
364693	8/7/2010	3/15/2011	31.4286	Tension	15.5	0		B6.AJjeb-1/152-162<129>,19/ 5-61<AJ>	A
367622	9/4/2010	3/15/2011	27.4286	Tension	11	0		B6.AJjeb-1/152-162<129>,19/ 5-61<AJ>	A
367623	9/4/2010	3/15/2011	27.4286	Tension	17.6	0		B6.AJjeb-1/152-162<129>,19/ 5-61<AJ>	A
367624	9/4/2010	3/15/2011	27.4286	Tension	13.5	0		B6.AJjeb-1/152-162<129>,19/ 5-61<AJ>	A
368488	9/5/2010	3/15/2011	27.2857	Tension	12.5	0		B6.AJjeb-1/152-162<129>,19/ 5-61<AJ>	A
368489	9/5/2010	3/15/2011	27.2857	Tension	16	0		B6.AJjeb-1/152-162<129>,19/ 5-61<AJ>	A
368490	9/5/2010	3/15/2011	27.2857	Tension	10	0		B6.AJjeb-1/152-162<129>,19/ 5-61<AJ>	A
359315	6/11/2010	3/15/2011	39.5714	Tension	0.5	0		B6.AJjeb-1/152-162<129>,19/ 5-61<AJ>	A
359316	6/11/2010	3/15/2011	39.5714	Tension	0.5	0		B6.AJjeb-1/152-162<129>,19/ 5-61<AJ>	A
364695	8/7/2010	3/15/2011	31.4286	Tension	6	0		B6.AJjeb-1/152-162<129>,19/ 5-61<AJ>	A
364696	8/7/2010	3/15/2011	31.4286	Tension	6	0		B6.AJjeb-1/152-162<129>,19/ 5-61<AJ>	A
364697	8/7/2010	3/15/2011	31.4286	Tension	0.5	0		B6.AJjeb-1/152-162<129>,19/ 5-61<AJ>	A
367625	9/4/2010	3/15/2011	27.4286	Tension	5.5	0		B6.AJjeb-1/152-162<129>,19/ 5-61<AJ>	A
367626	9/4/2010	3/15/2011	27.4286	Tension	3	0		B6.AJjeb-1/152-162<129>,19/ 5-61<AJ>	A
367627	9/4/2010	3/15/2011	27.4286	Tension	6	0		B6.AJjeb-1/152-162<129>,19/ 5-61<AJ>	A
368491	9/5/2010	3/15/2011	27.2857	Tension	5	0		B6.AJjeb-1/152-162<129>,19/ 5-61<AJ>	A
368492	9/5/2010	3/15/2011	27.2857	Tension	0.5	0		B6.AJjeb-1/152-162<129>,19/ 5-61<AJ>	A
368493	9/5/2010	3/15/2011	27.2857	Tension	0.5	0		B6.AJjeb-1/152-162<129>,19/ 5-61<AJ>	A
368494	9/5/2010	3/15/2011	27.2857	Tension	0.5	0		B6.AJjeb-1/152-162<129>,19/ 5-61<AJ>	A
379226	12/29/2010	3/16/2011	11	Tension	30	0		(MRL-jeb x FVB-jeb)F1	FVBMRLF1
379227	12/29/2010	3/16/2011	11	Tension	29	0		(MRL-jeb x FVB-jeb)F1	FVBMRLF1
379228	12/29/2010	3/16/2011	11	Tension	25	0		(MRL-jeb x FVB-jeb)F1	FVBMRLF1
379232	1/3/2011	3/16/2011	10.2857	Tension	21	0		(MRL-jeb x FVB-jeb)F1	FVBMRLF1
384699	2/10/2011	3/22/2011	5.71429	Tension	14.5	0		MRL.129jeb-1/152.546-162.293<129>	MRL
384700	2/10/2011	3/22/2011	5.71429	Tension	14	0		MRL.129jeb-1/152.546-162.293<129>	MRL
384701	2/10/2011	3/22/2011	5.71429	Tension	15.7	0		MRL.129jeb-1/152.546-162.293<129>	MRL
380769	1/13/2011	3/22/2011	9.71429	Tension	13	0		MRL.129jeb-1/152.546-162.293<129>	MRL
380770	1/13/2011	3/22/2011	9.71429	Tension	9.5	0		MRL.129jeb-1/152.546-162.293<129>	MRL
380771	1/13/2011	3/22/2011	9.71429	Tension	12	0		MRL.129jeb-1/152.546-162.293<129>	MRL
380772	1/13/2011	3/22/2011	9.71429	Tension	14	0		MRL.129jeb-1/152.546-162.293<129>	MRL
384689	2/9/2011	3/23/2011	6	Tension	14.2	0		MRL.129jeb-1/152.546-162.293<129>	MRL
384690	2/9/2011	3/23/2011	6	Tension	18	0		MRL.129jeb-1/152.546-162.293<129>	MRL
379259	12/28/2010	3/23/2011	12.1429	Tension	7.5	0		MRL.129jeb-1/152.546-162.293<129>	MRL
379260	12/28/2010	3/23/2011	12.1429	Tension	17.5	0		MRL.129jeb-1/152.546-162.293<129>	MRL
379261	12/28/2010	3/23/2011	12.1429	Tension	15	0		MRL.129jeb-1/152.546-162.293<129>	MRL
385747	3/2/2011	3/29/2011	3.85714	Tension	24	0		B6.129X1jeb-1/80-162<129> (N11)	B6
385748	3/2/2011	3/29/2011	3.85714	Tension	24.3	0		B6.129X1jeb-1/80-162<129> (N11)	B6
379241	1/1/2011	3/29/2011	12.4286	Tension	16	0		MRL.129jeb-1/152.546-162.293<129>	MRL
379242	1/1/2011	3/29/2011	12.4286	Tension	15.5	0		MRL.129jeb-1/152.546-162.293<129>	MRL
384666	2/16/2011	3/29/2011	5.85714	Tension	21.7	0		B6.AJjeb-1/152-162<129>,19/ 5-61<AJ>	A
384667	2/16/2011	3/29/2011	5.85714	Tension	23	0		B6.AJjeb-1/152-162<129>,19/ 5-61<AJ>	A
384668	2/16/2011	3/29/2011	5.85714	Tension	21.8	0		B6.AJjeb-1/152-162<129>,19/ 5-61<AJ>	A
373642	10/30/2010	4/5/2011	22.4286	Tension	26.5	0		(B6-jeb/jeb x FVB-jeb/jeb)F1	B6FVBF1
373643	10/30/2010	4/5/2011	22.4286	Tension	28.5	0		(B6-jeb/jeb x FVB-jeb/jeb)F1	B6FVBF1
382914	1/29/2011	4/8/2011	9.85714	Tension	34	0		FVB.129X1jeb-1/152.546-162.293<129>	FVB
382915	1/29/2011	4/8/2011	9.85714	Tension	28.5	0		FVB.129X1jeb-1/152.546-162.293<129>	FVB
382916	1/29/2011	4/8/2011	9.85714	Tension	30	0		FVB.129X1jeb-1/152.546-162.293<129>	FVB
382922	1/29/2011	4/8/2011	9.85714	Tension	25.5	0		FVB.129X1jeb-1/152.546-162.293<129>	FVB
382923	1/29/2011	4/8/2011	9.85714	Tension	37	0		FVB.129X1jeb-1/152.546-162.293<129>	FVB
380767	1/13/2011	4/19/2011	13.7143	Tension	20.2	0		MRL.129jeb-1/152.546-162.293<129>	MRL
380773	1/13/2011	4/19/2011	13.7143	Tension	19.2	0		MRL.129jeb-1/152.546-162.293<129>	MRL
380774	1/13/2011	4/19/2011	13.7143	Tension	8.5	0		MRL.129jeb-1/152.546-162.293<129>	MRL
380775	1/13/2011	4/19/2011	13.7143	Tension	17.3	0		MRL.129jeb-1/152.546-162.293<129>	MRL
386697	3/9/2011	4/21/2011	6.14286	Tension	18	0		B6.129X1jeb-1/80-162<129> (N11)	B6
387459	3/9/2011	4/21/2011	6.14286	Tension	23.5	0		B6.129X1jeb-1/80-162<129> (N11)	B6
386758	3/11/2011	4/21/2011	5.85714	Tension	31	0		MRL.129jeb-1/152.546-162.293<129>	MRL
386759	3/11/2011	4/21/2011	5.85714	Tension	34	0		MRL.129jeb-1/152.546-162.293<129>	MRL
386760	3/11/2011	4/21/2011	5.85714	Tension	22.5	0		MRL.129jeb-1/152.546-162.293<129>	MRL
386761	3/11/2011	4/21/2011	5.85714	Tension	30.5	0		MRL.129jeb-1/152.546-162.293<129>	MRL
386762	3/11/2011	4/21/2011	5.85714	Tension	22	0		MRL.129jeb-1/152.546-162.293<129>	MRL
386763	3/11/2011	4/21/2011	5.85714	Tension	26.5	0		MRL.129jeb-1/152.546-162.293<129>	MRL
386764	3/11/2011	4/21/2011	5.85714	Tension	31.5	0		MRL.129jeb-1/152.546-162.293<129>	MRL
387481	3/16/2011	4/26/2011	5.85714	Tension	14	0		MRL.129jeb-1/152.546-162.293<129>	MRL
387482	3/16/2011	4/26/2011	5.85714	Tension	17	0		MRL.129jeb-1/152.546-162.293<129>	MRL
387483	3/16/2011	4/26/2011	5.85714	Tension	14.4	0		MRL.129jeb-1/152.546-162.293<129>	MRL
384658	2/16/2011	4/26/2011	9.85714	Tension	15.5	0		B6.AJjeb-1/152-162<129>,19/ 5-61<AJ>	A
384659	2/16/2011	4/26/2011	9.85714	Tension	23.2	0		B6.AJjeb-1/152-162<129>,19/ 5-61<AJ>	A
384660	2/16/2011	4/26/2011	9.85714	Tension	21	0		B6.AJjeb-1/152-162<129>,19/ 5-61<AJ>	A
384661	2/16/2011	4/26/2011	9.85714	Tension	17	0		B6.AJjeb-1/152-162<129>,19/ 5-61<AJ>	A
384662	2/16/2011	4/26/2011	9.85714	Tension	18	0		B6.AJjeb-1/152-162<129>,19/ 5-61<AJ>	A
384656	2/16/2011	4/26/2011	9.85714	Tension	26.5	0		B6.AJjeb-1/152-162<129>,19/ 5-61<AJ>	A
384657	2/16/2011	4/26/2011	9.85714	Tension	28.4	0		B6.AJjeb-1/152-162<129>,19/ 5-61<AJ>	A
384663	2/16/2011	4/26/2011	9.85714	Tension	31	0		B6.AJjeb-1/152-162<129>,19/ 5-61<AJ>	A
384664	2/16/2011	4/26/2011	9.85714	Tension	30	0		B6.AJjeb-1/152-162<129>,19/ 5-61<AJ>	A
384665	2/16/2011	4/26/2011	9.85714	Tension	36.8	0		B6.AJjeb-1/152-162<129>,19/ 5-61<AJ>	A
388169	3/23/2011	5/3/2011	5.85714	Tension	15.2	0		MRL.129jeb-1/152.546-162.293<129>	MRL
388170	3/23/2011	5/3/2011	5.85714	Tension	11.8	0		MRL.129jeb-1/152.546-162.293<129>	MRL
388171	3/23/2011	5/3/2011	5.85714	Tension	11.2	0		MRL.129jeb-1/152.546-162.293<129>	MRL
388172	3/23/2011	5/3/2011	5.85714	Tension	9	0		MRL.129jeb-1/152.546-162.293<129>	MRL
388173	3/23/2011	5/3/2011	5.85714	Tension	15	0		MRL.129jeb-1/152.546-162.293<129>	MRL
382288	1/22/2011	5/6/2011	14.8571	Tension	30	0		FVB.129X1jeb-1/152.546-162.293<129>	FVB
382289	1/22/2011	5/6/2011	14.8571	Tension	34	0		FVB.129X1jeb-1/152.546-162.293<129>	FVB
365439	8/16/2010	5/10/2011	38.1429	Tension	33.5	3		FVB.129X1jeb-1/152.546-162.293<129>	FVB
364013	8/3/2010	5/10/2011	40	Tension	20	0		FVB.129X1jeb-1/152.546-162.293<129>	FVB
364014	8/3/2010	5/10/2011	40	Tension	30	0		FVB.129X1jeb-1/152.546-162.293<129>	FVB
364002	8/4/2010	5/10/2011	39.8571	Tension	32.2	3		FVB.129X1jeb-1/152.546-162.293<129>	FVB
365440	8/16/2010	5/10/2011	38.1429	Tension	27.8	0		FVB.129X1jeb-1/152.546-162.293<129>	FVB
365441	8/16/2010	5/10/2011	38.1429	Tension	30.5	0		FVB.129X1jeb-1/152.546-162.293<129>	FVB
365442	8/16/2010	5/10/2011	38.1429	Tension	19.4	0		FVB.129X1jeb-1/152.546-162.293<129>	FVB
365443	8/16/2010	5/10/2011	38.1429	Tension	14.6	0		FVB.129X1jeb-1/152.546-162.293<129>	FVB
382301	1/23/2011	5/10/2011	15.2857	Tension	14.5	0		B6.AJjeb-1/152-162<129>,19/ 5-61<AJ>	A
382302	1/23/2011	5/10/2011	15.2857	Tension	23.3	0		B6.AJjeb-1/152-162<129>,19/ 5-61<AJ>	A
382305	1/27/2011	5/10/2011	14.7143	Tension	10.5	0		B6.AJjeb-1/152-162<129>,19/ 5-61<AJ>	A
388934	3/29/2011	5/10/2011	6	Tension	15.2	0		MRL.129jeb-1/152.546-162.293<129>	MRL
390248	4/16/2011	5/31/2011	6.42857	Tension	19.5	0		B6.AJjeb-1/152-162<129>,19/ 5-61<AJ>	A
390249	4/16/2011	5/31/2011	6.42857	Tension	27	0		B6.AJjeb-1/152-162<129>,19/ 5-61<AJ>	A
390250	4/16/2011	5/31/2011	6.42857	Tension	22.6	0		B6.AJjeb-1/152-162<129>,19/ 5-61<AJ>	A
392649	5/21/2011	7/1/2011	5.85714	Tension	16.5	0		MRL.129jeb-1/152.546-162.293<129>	MRL
392650	5/21/2011	7/1/2011	5.85714	Tension	13.7	0		MRL.129jeb-1/152.546-162.293<129>	MRL
387461	3/18/2011	7/7/2011	15.8571	Tension	21.5	0		B6.AJjeb-1/152-162<129>,19/ 5-61<AJ>	A
387462	3/18/2011	7/7/2011	15.8571	Tension	13.8	0		B6.AJjeb-1/152-162<129>,19/ 5-61<AJ>	A
388148	3/20/2011	7/7/2011	15.5714	Tension	21	0		B6.AJjeb-1/152-162<129>,19/ 5-61<AJ>	A
388149	3/20/2011	7/7/2011	15.5714	Tension	19	0		B6.AJjeb-1/152-162<129>,19/ 5-61<AJ>	A
388150	3/20/2011	7/7/2011	15.5714	Tension	17	0		B6.AJjeb-1/152-162<129>,19/ 5-61<AJ>	A
392868	5/25/2011	7/7/2011	6.14286	Tension	20.5	0		MRL.129jeb-1/152.546-162.293<129>	MRL
392869	5/25/2011	7/7/2011	6.14286	Tension	23.8	0		MRL.129jeb-1/152.546-162.293<129>	MRL
392870	5/25/2011	7/7/2011	6.14286	Tension	18.5	0		MRL.129jeb-1/152.546-162.293<129>	MRL
393259	5/31/2011	7/12/2011	6	Tension	25.8	0		MRL.129jeb-1/152.546-162.293<129>	MRL
393260	5/31/2011	7/12/2011	6	Tension	17	0		MRL.129jeb-1/152.546-162.293<129>	MRL
393263	5/31/2011	7/12/2011	6	Tension	11.5	0		MRL.129jeb-1/152.546-162.293<129>	MRL
393264	5/31/2011	7/12/2011	6	Tension	24	0		MRL.129jeb-1/152.546-162.293<129>	MRL
393266	5/31/2011	7/12/2011	6	Tension	19.5	0		MRL.129jeb-1/152.546-162.293<129>	MRL
393267	5/31/2011	7/12/2011	6	Tension	15.5	0		MRL.129jeb-1/152.546-162.293<129>	MRL
393268	5/31/2011	7/12/2011	6	Tension	23.3	0		MRL.129jeb-1/152.546-162.293<129>	MRL
389563	4/4/2011	7/19/2011	15.1429	Tension	14.2	0		B6.129X1jeb-1/80-162<129> (N11)	B6
389564	4/4/2011	7/19/2011	15.1429	Tension	19.2	0		B6.129X1jeb-1/80-162<129> (N11)	B6
387455	3/9/2011	7/19/2011	18.8571	Tension	5	0		B6.129X1jeb-1/80-162<129> (N11)	B6
387456	3/9/2011	7/19/2011	18.8571	Tension	12.5	0		B6.129X1jeb-1/80-162<129> (N11)	B6
387457	3/9/2011	7/19/2011	18.8571	Tension	9.6	0		B6.129X1jeb-1/80-162<129> (N11)	B6
387458	3/9/2011	7/19/2011	18.8571	Tension	9.3	0		B6.129X1jeb-1/80-162<129> (N11)	B6
386698	3/9/2011	7/19/2011	18.8571	Tension	10	0		B6.129X1jeb-1/80-162<129> (N11)	B6
386699	3/9/2011	7/19/2011	18.8571	Tension	19.7	0		B6.129X1jeb-1/80-162<129> (N11)	B6
386700	3/9/2011	7/19/2011	18.8571	Tension	17.4	0		B6.129X1jeb-1/80-162<129> (N11)	B6
386701	3/9/2011	7/19/2011	18.8571	Tension	14.2	0		B6.129X1jeb-1/80-162<129> (N11)	B6
389565	4/4/2011	7/19/2011	15.1429	Tension	8.9	0		B6.129X1jeb-1/80-162<129> (N11)	B6
389566	4/4/2011	7/19/2011	15.1429	Tension	10.1	0		B6.129X1jeb-1/80-162<129> (N11)	B6
389567	4/4/2011	7/19/2011	15.1429	Tension	9.1	0		B6.129X1jeb-1/80-162<129> (N11)	B6
388900	3/28/2011	7/19/2011	16.1429	Tension	12.1	0		B6.129X1jeb-1/80-162<129> (N11)	B6
388901	3/28/2011	7/19/2011	16.1429	Tension	12	0		B6.129X1jeb-1/80-162<129> (N11)	B6
388902	3/28/2011	7/19/2011	16.1429	Tension	8.5	0		B6.129X1jeb-1/80-162<129> (N11)	B6
388903	3/28/2011	7/19/2011	16.1429	Tension	9.5	0		B6.129X1jeb-1/80-162<129> (N11)	B6
388906	3/28/2011	7/19/2011	16.1429	Tension	11.5	0		B6.129X1jeb-1/80-162<129> (N11)	B6
388907	3/28/2011	7/19/2011	16.1429	Tension	10.2	0		B6.129X1jeb-1/80-162<129> (N11)	B6
388908	3/28/2011	7/19/2011	16.1429	Tension	9.1	0		B6.129X1jeb-1/80-162<129> (N11)	B6
388909	3/28/2011	7/19/2011	16.1429	Tension	9.2	0		B6.129X1jeb-1/80-162<129> (N11)	B6
386695	3/9/2011	7/19/2011	18.8571	Tension	16.8	0		B6.129X1jeb-1/80-162<129> (N11)	B6
393865	6/5/2011	7/19/2011	6.28571	Tension	28.5	0		MRL.129jeb-1/152.546-162.293<129>	MRL
393866	6/5/2011	7/19/2011	6.28571	Tension	23.5	0		MRL.129jeb-1/152.546-162.293<129>	MRL
393867	6/5/2011	7/19/2011	6.28571	Tension	23.5	0		MRL.129jeb-1/152.546-162.293<129>	MRL
393869	6/5/2011	7/19/2011	6.28571	Tension	15.8	0		MRL.129jeb-1/152.546-162.293<129>	MRL
373649	10/30/2010	7/26/2011	38.4286	Tension	10	0		(B6-jeb/jeb x FVB-jeb/jeb)F1	B6FVBF1
373650	10/30/2010	7/26/2011	38.4286	Tension	6	0		(B6-jeb/jeb x FVB-jeb/jeb)F1	B6FVBF1
373651	10/30/2010	7/26/2011	38.4286	Tension	11	0		(B6-jeb/jeb x FVB-jeb/jeb)F1	B6FVBF1
373644	10/30/2010	7/26/2011	38.4286	Tension	11	0		(B6-jeb/jeb x FVB-jeb/jeb)F1	B6FVBF1
373645	10/30/2010	7/26/2011	38.4286	Tension	29	0		(B6-jeb/jeb x FVB-jeb/jeb)F1	B6FVBF1
373646	10/30/2010	7/26/2011	38.4286	Tension	18	0		(B6-jeb/jeb x FVB-jeb/jeb)F1	B6FVBF1
378052	12/11/2010	7/26/2011	32.4286	Tension	10.2	0		(B6-jeb/jeb x FVB-jeb/jeb)F1	B6FVBF1
378053	12/11/2010	7/26/2011	32.4286	Tension	9.2	0		(B6-jeb/jeb x FVB-jeb/jeb)F1	B6FVBF1
378054	12/11/2010	7/26/2011	32.4286	Tension	13.5	0		(B6-jeb/jeb x FVB-jeb/jeb)F1	B6FVBF1
390251	4/16/2011	8/2/2011	15.4286	Tension	16.7	0		B6.AJjeb-1/152-162<129>,19/ 5-61<AJ>	A
390252	4/16/2011	8/2/2011	15.4286	Tension	18.4	0		B6.AJjeb-1/152-162<129>,19/ 5-61<AJ>	A
390253	4/16/2011	8/2/2011	15.4286	Tension	17.3	0		B6.AJjeb-1/152-162<129>,19/ 5-61<AJ>	A
390254	4/16/2011	8/2/2011	15.4286	Tension	18.1	0		B6.AJjeb-1/152-162<129>,19/ 5-61<AJ>	A
387463	3/18/2011	8/2/2011	19.5714	Tension	4.2	0		B6.AJjeb-1/152-162<129>,19/ 5-61<AJ>	A
387464	3/18/2011	8/2/2011	19.5714	Tension	10	0		B6.AJjeb-1/152-162<129>,19/ 5-61<AJ>	A
387465	3/18/2011	8/2/2011	19.5714	Tension	3.8	0		B6.AJjeb-1/152-162<129>,19/ 5-61<AJ>	A
387466	3/18/2011	8/2/2011	19.5714	Tension	7.5	0		B6.AJjeb-1/152-162<129>,19/ 5-61<AJ>	A
387467	3/18/2011	8/2/2011	19.5714	Tension	12.2	0		B6.AJjeb-1/152-162<129>,19/ 5-61<AJ>	A
390245	4/16/2011	9/6/2011	20.4286	Tension	35.8	0		B6.AJjeb-1/152-162<129>,19/ 5-61<AJ>	A
390246	4/16/2011	9/6/2011	20.4286	Tension	29.3	0		B6.AJjeb-1/152-162<129>,19/ 5-61<AJ>	A
390247	4/16/2011	9/6/2011	20.4286	Tension	30	0		B6.AJjeb-1/152-162<129>,19/ 5-61<AJ>	A
385781	3/2/2011	9/14/2011	28	Tension	30	0		FVB.129X1jeb-1/152.546-162.293<129>	FVB
385782	3/2/2011	9/14/2011	28	Tension	34	0		FVB.129X1jeb-1/152.546-162.293<129>	FVB
385783	3/2/2011	9/14/2011	28	Tension	40	0		FVB.129X1jeb-1/152.546-162.293<129>	FVB
385784	3/2/2011	9/14/2011	28	Tension	29	0		FVB.129X1jeb-1/152.546-162.293<129>	FVB
385785	3/2/2011	9/14/2011	28	Tension	36.2	0		FVB.129X1jeb-1/152.546-162.293<129>	FVB
399629	8/24/2011	10/12/2011	7	Tension	38	1		FVB.129X1jeb-1/152.546-162.293<129>	FVB
399630	8/24/2011	10/12/2011	7	Tension	31	3		FVB.129X1jeb-1/152.546-162.293<129>	FVB
400203	8/31/2011	10/12/2011	6	Tension	32.5	3		FVB.129X1jeb-1/152.546-162.293<129>	FVB
400204	8/31/2011	10/12/2011	6	Tension	34.2	3		FVB.129X1jeb-1/152.546-162.293<129>	FVB
400205	8/31/2011	10/12/2011	6	Tension	38.2	3		FVB.129X1jeb-1/152.546-162.293<129>	FVB
397031	7/20/2011	11/1/2011	14.8571	Tension	12.2	0		B6.PWDjebR03F-1/80-162<129>,19/47-48<PWD>	R03F
397032	7/20/2011	11/1/2011	14.8571	Tension	17.8	0		B6.PWDjebR03F-1/80-162<129>,19/47-48<PWD>	R03F
397033	7/20/2011	11/1/2011	14.8571	Tension	12.1	0		B6.PWDjebR03F-1/80-162<129>,19/47-48<PWD>	R03F
397034	7/20/2011	11/1/2011	14.8571	Tension	16.5	0		B6.PWDjebR03F-1/80-162<129>,19/47-48<PWD>	R03F
397035	7/20/2011	11/1/2011	14.8571	Tension	14.8	0		B6.PWDjebR03F-1/80-162<129>,19/47-48<PWD>	R03F
397036	7/20/2011	11/1/2011	14.8571	Tension	25.4	0		B6.PWDjebR03F-1/80-162<129>,19/47-48<PWD>	R03F
397037	7/20/2011	11/1/2011	14.8571	Tension	13	0		B6.PWDjebR03F-1/80-162<129>,19/47-48<PWD>	R03F
397019	7/20/2011	11/25/2011	18.2857	Tension	24.8	0		B6.PWDjebR03F-1/80-162<129>,19/47-48<PWD>	R03F
397020	7/20/2011	11/25/2011	18.2857	Tension	10.8	0		B6.PWDjebR03F-1/80-162<129>,19/47-48<PWD>	R03F
397021	7/20/2011	11/25/2011	18.2857	Tension	11	0		B6.PWDjebR03F-1/80-162<129>,19/47-48<PWD>	R03F
397022	7/20/2011	11/25/2011	18.2857	Tension	13.9	0		B6.PWDjebR03F-1/80-162<129>,19/47-48<PWD>	R03F
399107	8/16/2011	11/30/2011	15.1429	Tension	24	0		B6.129X1jeb-1/80-162<129> (N11)	B6
399108	8/16/2011	11/30/2011	15.1429	Tension	32.5	0		B6.129X1jeb-1/80-162<129> (N11)	B6
404383	10/24/2011	12/8/2011	6.42857	Tension	17.7	0		B6.129X1jeb-1/80-162<129> (N11)	B6
404384	10/24/2011	12/8/2011	6.42857	Tension	22.5	0		B6.129X1jeb-1/80-162<129> (N11)	B6
404417	10/27/2011	12/8/2011	6	Tension	26.5	0		B6.129X1jeb-1/80-162<129> (N11)	B6
404418	10/27/2011	12/8/2011	6	Tension	19.5	0		B6.129X1jeb-1/80-162<129> (N11)	B6
404419	10/27/2011	12/8/2011	6	Tension	32	0		B6.129X1jeb-1/80-162<129> (N11)	B6
403918	10/14/2011	12/8/2011	7.85714	Tension	50	1		FVB.129X1jeb-1/152.546-162.293<129>	FVB
403919	10/14/2011	12/8/2011	7.85714	Tension	44.5	0		FVB.129X1jeb-1/152.546-162.293<129>	FVB
403920	10/14/2011	12/8/2011	7.85714	Tension	50.3	0		FVB.129X1jeb-1/152.546-162.293<129>	FVB
403921	10/14/2011	12/8/2011	7.85714	Tension	50	1		FVB.129X1jeb-1/152.546-162.293<129>	FVB
400180	8/30/2011	12/20/2011	16	Tension	24.8	0		B6.AJjeb-1/152-162<129>,19/ 5-61<AJ>	A
400181	8/30/2011	12/20/2011	16	Tension	18	0		B6.AJjeb-1/152-162<129>,19/ 5-61<AJ>	A
400182	8/30/2011	12/20/2011	16	Tension	30.3	0		B6.AJjeb-1/152-162<129>,19/ 5-61<AJ>	A
400183	8/30/2011	12/20/2011	16	Tension	39	0		B6.AJjeb-1/152-162<129>,19/ 5-61<AJ>	A
401403	9/12/2011	12/23/2011	14.5714	Tension	52	0		FVB.129X1jeb-1/152.546-162.293<129>	FVB
401404	9/12/2011	12/23/2011	14.5714	Tension	51	0		FVB.129X1jeb-1/152.546-162.293<129>	FVB
401409	9/11/2011	12/23/2011	14.7143	Tension	49	0		FVB.129X1jeb-1/152.546-162.293<129>	FVB
401410	9/11/2011	12/23/2011	14.7143	Tension	49	0		FVB.129X1jeb-1/152.546-162.293<129>	FVB
401411	9/11/2011	12/23/2011	14.7143	Tension	48.5	0		FVB.129X1jeb-1/152.546-162.293<129>	FVB
401412	9/11/2011	12/23/2011	14.7143	Tension	41.8	0		FVB.129X1jeb-1/152.546-162.293<129>	FVB
403404	10/14/2011	12/23/2011	10	Tension	51.5	1		B6.AJjeb-1/152-162<129>,19/ 5-61<AJ>	A
403405	10/14/2011	12/23/2011	10	Tension	43.5	0		B6.AJjeb-1/152-162<129>,19/ 5-61<AJ>	A
403406	10/14/2011	12/23/2011	10	Tension	41	0		B6.AJjeb-1/152-162<129>,19/ 5-61<AJ>	A
403407	10/14/2011	12/23/2011	10	Tension	41.4	0		B6.AJjeb-1/152-162<129>,19/ 5-61<AJ>	A
398119	8/4/2011	12/23/2011	20.1429	Tension	26.8	0		B6.AJjeb-1/152-162<129>,19/ 5-61<AJ>	A
398120	8/4/2011	12/23/2011	20.1429	Tension	26	0		B6.AJjeb-1/152-162<129>,19/ 5-61<AJ>	A
398121	8/4/2011	12/23/2011	20.1429	Tension	20.5	0		B6.AJjeb-1/152-162<129>,19/ 5-61<AJ>	A
398122	8/4/2011	12/23/2011	20.1429	Tension	25.3	0		B6.AJjeb-1/152-162<129>,19/ 5-61<AJ>	A
398123	8/4/2011	12/23/2011	20.1429	Tension	16	0		B6.AJjeb-1/152-162<129>,19/ 5-61<AJ>	A
401887	9/21/2011	1/4/2012	15	Tension	23	0		B6.PWDjebR03F-1/80-162<129>,19/47-48<PWD>	R03F
401888	9/21/2011	1/4/2012	15	Tension	25.5	0		B6.PWDjebR03F-1/80-162<129>,19/47-48<PWD>	R03F
401889	9/21/2011	1/4/2012	15	Tension	13.2	0		B6.PWDjebR03F-1/80-162<129>,19/47-48<PWD>	R03F
401890	9/21/2011	1/4/2012	15	Tension	16.5	0		B6.PWDjebR03F-1/80-162<129>,19/47-48<PWD>	R03F
400927	9/7/2011	1/10/2012	17.8571	Tension	5	0		B6.PWDjebR03F-1/80-162<129>,19/47-48<PWD>	R03F
400928	9/7/2011	1/10/2012	17.8571	Tension	14.8	0		B6.PWDjebR03F-1/80-162<129>,19/47-48<PWD>	R03F
400929	9/7/2011	1/10/2012	17.8571	Tension	14	0		B6.PWDjebR03F-1/80-162<129>,19/47-48<PWD>	R03F
400930	9/7/2011	1/10/2012	17.8571	Tension	15	0		B6.PWDjebR03F-1/80-162<129>,19/47-48<PWD>	R03F
400931	9/7/2011	1/10/2012	17.8571	Tension	19.5	0		B6.PWDjebR03F-1/80-162<129>,19/47-48<PWD>	R03F
400174	8/31/2011	1/10/2012	18.8571	Tension	15.5	0		B6.129X1jeb-1/80-162<129> (N11)	B6
400175	8/31/2011	1/10/2012	18.8571	Tension	13.8	0		B6.129X1jeb-1/80-162<129> (N11)	B6
401383	9/15/2011	1/16/2012	17.5714	Tension	14	0		B6.129X1jeb-1/80-162<129> (N11)	B6
401384	9/15/2011	1/16/2012	17.5714	Tension	11.1	0		B6.129X1jeb-1/80-162<129> (N11)	B6
401385	9/15/2011	1/16/2012	17.5714	Tension	5.8	0		B6.129X1jeb-1/80-162<129> (N11)	B6
405902	11/10/2011	1/18/2012	9.85714	Tension	24.5	0		B6.PWDjebR03F-1/80-162<129>,19/47-48<PWD>	R03F
405903	11/10/2011	1/18/2012	9.85714	Tension	23	0		B6.PWDjebR03F-1/80-162<129>,19/47-48<PWD>	R03F
405904	11/10/2011	1/18/2012	9.85714	Tension	22	0		B6.PWDjebR03F-1/80-162<129>,19/47-48<PWD>	R03F
405905	11/10/2011	1/18/2012	9.85714	Tension	16.5	0		B6.PWDjebR03F-1/80-162<129>,19/47-48<PWD>	R03F
405906	11/10/2011	1/18/2012	9.85714	Tension	22.2	0		B6.PWDjebR03F-1/80-162<129>,19/47-48<PWD>	R03F
402768	9/29/2011	1/31/2012	17.7143	Tension	20.1	0		B6.129X1jeb-1/80-162<129> (N11)	B6
402769	9/29/2011	1/31/2012	17.7143	Tension	19.5	0		B6.129X1jeb-1/80-162<129> (N11)	B6
402770	9/29/2011	1/31/2012	17.7143	Tension	19.8	0		B6.129X1jeb-1/80-162<129> (N11)	B6
402767	9/29/2011	1/31/2012	17.7143	Tension	22.8	0		B6.129X1jeb-1/80-162<129> (N11)	B6
407822	12/1/2011	2/9/2012	10	Tension	33.5	0		B6.AJjebR01-1/152-162<129>,19/ 5-48<AJ>	A
407823	12/1/2011	2/9/2012	10	Tension	32	0		B6.AJjebR01-1/152-162<129>,19/ 5-48<AJ>	A
407824	12/1/2011	2/9/2012	10	Tension	35.69	0		B6.AJjebR01-1/152-162<129>,19/ 5-48<AJ>	A
407825	12/1/2011	2/9/2012	10	Tension	42.1	0		B6.AJjebR01-1/152-162<129>,19/ 5-48<AJ>	A
407826	12/1/2011	2/9/2012	10	Tension	26	0		B6.AJjebR01-1/152-162<129>,19/ 5-48<AJ>	A
384684	2/14/2011	2/14/2012	52.1429	Tension	45	0		FVB.129X1jeb-1/152.546-162.293<129>	FVB
384685	2/14/2011	2/14/2012	52.1429	Tension	29.8	0		FVB.129X1jeb-1/152.546-162.293<129>	FVB
410766	1/4/2012	2/15/2012	6	Tension	28.3	0		B6.PWDjebR03F-1/80-162<129>,19/47-48<PWD>	R03F
410767	1/4/2012	2/15/2012	6	Tension	25.2	0		B6.PWDjebR03F-1/80-162<129>,19/47-48<PWD>	R03F
410768	1/4/2012	2/15/2012	6	Tension	37	0		B6.PWDjebR03F-1/80-162<129>,19/47-48<PWD>	R03F
410769	1/4/2012	2/15/2012	6	Tension	26.5	3		B6.PWDjebR03F-1/80-162<129>,19/47-48<PWD>	R03F
410770	1/4/2012	2/15/2012	6	Tension	29.2	0		B6.PWDjebR03F-1/80-162<129>,19/47-48<PWD>	R03F
385775	2/20/2011	2/20/2012	52.1429	Tension	12.5	0		FVB.129X1jeb-1/152.546-162.293<129>	FVB
385776	2/20/2011	2/20/2012	52.1429	Tension	20	0		FVB.129X1jeb-1/152.546-162.293<129>	FVB
385777	2/20/2011	2/20/2012	52.1429	Tension	11	0		FVB.129X1jeb-1/152.546-162.293<129>	FVB
410775	1/7/2012	2/20/2012	6.28571	Tension	18	0		B6.PWDjebR03F-1/80-162<129>,19/47-48<PWD>	R03F
410776	1/7/2012	2/20/2012	6.28571	Tension	24.8	0		B6.PWDjebR03F-1/80-162<129>,19/47-48<PWD>	R03F
410777	1/7/2012	2/20/2012	6.28571	Tension	20	0		B6.PWDjebR03F-1/80-162<129>,19/47-48<PWD>	R03F
411768	1/18/2012	3/2/2012	6.28571	Tension	20.5	0		MRL.129jeb-1/152.546-162.293<129>	MRL
411771	1/18/2012	3/2/2012	6.28571	Tension	14.1	0		MRL.129jeb-1/152.546-162.293<129>	MRL
411772	1/18/2012	3/2/2012	6.28571	Tension	21.2	0		MRL.129jeb-1/152.546-162.293<129>	MRL
411777	1/18/2012	3/2/2012	6.28571	Tension	21.6	0		MRL.129jeb-1/152.546-162.293<129>	MRL
411778	1/18/2012	3/2/2012	6.28571	Tension	14.5	0		MRL.129jeb-1/152.546-162.293<129>	MRL
411779	1/18/2012	3/2/2012	6.28571	Tension	16.5	0		MRL.129jeb-1/152.546-162.293<129>	MRL
411780	1/18/2012	3/2/2012	6.28571	Tension	22.9	0		MRL.129jeb-1/152.546-162.293<129>	MRL
406218	11/17/2011	3/2/2012	15.1429	Tension	22.2	0		B6.PWDjebR03F-1/80-162<129>,19/47-48<PWD>	R03F
406219	11/17/2011	3/2/2012	15.1429	Tension	19.8	0		B6.PWDjebR03F-1/80-162<129>,19/47-48<PWD>	R03F
386751	3/5/2011	3/7/2012	52.5714	Tension	14	0		FVB.129X1jeb-1/152.546-162.293<129>	FVB
386752	3/5/2011	3/7/2012	52.5714	Tension	22.5	0		FVB.129X1jeb-1/152.546-162.293<129>	FVB
386755	3/5/2011	3/7/2012	52.5714	Tension	14.8	0		FVB.129X1jeb-1/152.546-162.293<129>	FVB
387475	3/9/2011	3/7/2012	52	Tension	17.5	0		FVB.129X1jeb-1/152.546-162.293<129>	FVB
387476	3/9/2011	3/7/2012	52	Tension	31.2	0		FVB.129X1jeb-1/152.546-162.293<129>	FVB
387477	3/9/2011	3/7/2012	52	Tension	32.8	0		FVB.129X1jeb-1/152.546-162.293<129>	FVB
387478	3/9/2011	3/7/2012	52	Tension	19.5	0		FVB.129X1jeb-1/152.546-162.293<129>	FVB
412941	1/31/2012	3/14/2012	6.14286	Tension	16.5	0		MRL.129jeb-1/152.546-162.293<129>	MRL
412942	1/31/2012	3/14/2012	6.14286	Tension	16.8	0		MRL.129jeb-1/152.546-162.293<129>	MRL
411097	1/7/2012	3/19/2012	10.2857	Tension	46.1	3		FVB.129X1jeb-1/152.546-162.293<129>	FVB
411098	1/7/2012	3/19/2012	10.2857	Tension	50.2	0		FVB.129X1jeb-1/152.546-162.293<129>	FVB
411100	1/8/2012	3/19/2012	10.1429	Tension	50	0		FVB.129X1jeb-1/152.546-162.293<129>	FVB
411101	1/8/2012	3/19/2012	10.1429	Tension	45.2	0		FVB.129X1jeb-1/152.546-162.293<129>	FVB
413516	2/6/2012	3/23/2012	6.57143	Tension	45	3		FVB.129X1jeb-1/152.546-162.293<129>	FVB
413517	2/6/2012	3/23/2012	6.57143	Tension	47	3		FVB.129X1jeb-1/152.546-162.293<129>	FVB
413518	2/6/2012	3/23/2012	6.57143	Tension	48.7	3		FVB.129X1jeb-1/152.546-162.293<129>	FVB
413519	2/6/2012	3/23/2012	6.57143	Tension	44	3		FVB.129X1jeb-1/152.546-162.293<129>	FVB
411752	1/15/2012	3/27/2012	10.2857	Tension	45.2	3		FVB.129X1jeb-1/152.546-162.293<129>	FVB
411753	1/15/2012	3/27/2012	10.2857	Tension	47.2	3		FVB.129X1jeb-1/152.546-162.293<129>	FVB
411153	1/13/2012	3/27/2012	10.5714	Tension	24.2	0		B6.AJjebR01-1/152-162<129>,19/ 5-48<AJ>	A
411800	1/17/2012	3/27/2012	10	Tension	20.5	0		B6.AJjebR01-1/152-162<129>,19/ 5-48<AJ>	A
411801	1/17/2012	3/27/2012	10	Tension	20.6	0		B6.AJjebR01-1/152-162<129>,19/ 5-48<AJ>	A
414837	2/21/2012	4/4/2012	6.14286	Tension	20	0		MRL.129jeb-1/152.546-162.293<129>	MRL
414838	2/21/2012	4/4/2012	6.14286	Tension	24	0		MRL.129jeb-1/152.546-162.293<129>	MRL
414839	2/21/2012	4/4/2012	6.14286	Tension	24.5	0		MRL.129jeb-1/152.546-162.293<129>	MRL
412247	1/24/2012	4/4/2012	10.1429	Tension	19	0		B6.129X1jeb-1/80-162<129> (N11)	B6
412248	1/24/2012	4/4/2012	10.1429	Tension	17.6	0		B6.129X1jeb-1/80-162<129> (N11)	B6
409233	12/20/2011	4/6/2012	15.4286	Tension	17.3	0		B6.AJjebR01-1/152-162<129>,19/ 5-48<AJ>	A
409234	12/20/2011	4/6/2012	15.4286	Tension	21.8	0		B6.AJjebR01-1/152-162<129>,19/ 5-48<AJ>	A
409238	12/23/2011	4/6/2012	15	Tension	28	0		B6.AJjebR01-1/152-162<129>,19/ 5-48<AJ>	A
409239	12/23/2011	4/6/2012	15	Tension	28.8	0		B6.AJjebR01-1/152-162<129>,19/ 5-48<AJ>	A
409240	12/23/2011	4/6/2012	15	Tension	32.5	0		B6.AJjebR01-1/152-162<129>,19/ 5-48<AJ>	A
412818	1/31/2012	4/10/2012	10	Tension	16.2	0		B6.129X1jeb-1/80-162<129> (N11)	B6
412819	1/31/2012	4/10/2012	10	Tension	16.2	0		B6.129X1jeb-1/80-162<129> (N11)	B6
412820	1/31/2012	4/10/2012	10	Tension	13	0		B6.129X1jeb-1/80-162<129> (N11)	B6
412824	1/28/2012	4/10/2012	10.4286	Tension	17.5	0		B6.129X1jeb-1/80-162<129> (N11)	B6
412825	1/28/2012	4/10/2012	10.4286	Tension	23	0		B6.129X1jeb-1/80-162<129> (N11)	B6
413525	2/5/2012	4/13/2012	9.71429	Tension	16.8	0		B6.AJjeb-1/152-162<129>,19/ 5-61<AJ>	A
413526	2/5/2012	4/13/2012	9.71429	Tension	20	0		B6.AJjeb-1/152-162<129>,19/ 5-61<AJ>	A
413527	2/5/2012	4/13/2012	9.71429	Tension	26.5	0		B6.AJjeb-1/152-162<129>,19/ 5-61<AJ>	A
413528	2/5/2012	4/13/2012	9.71429	Tension	22.8	0		B6.AJjeb-1/152-162<129>,19/ 5-61<AJ>	A
413529	2/5/2012	4/13/2012	9.71429	Tension	17.8	0		B6.AJjeb-1/152-162<129>,19/ 5-61<AJ>	A
414993	3/5/2012	4/17/2012	6.14286	Tension	14.8	0		MRL.129jeb-1/152.546-162.293<129>	MRL
415530	3/6/2012	4/17/2012	6	Tension	18.2	0		MRL.129jeb-1/152.546-162.293<129>	MRL
412235	1/22/2012	4/24/2012	13.2857	Tension	15	0		B6.129X1jeb-1/80-162<129> (N11)	B6
412236	1/22/2012	4/24/2012	13.2857	Tension	13	0		B6.129X1jeb-1/80-162<129> (N11)	B6
412237	1/22/2012	4/24/2012	13.2857	Tension	16	0		B6.129X1jeb-1/80-162<129> (N11)	B6
412231	1/21/2012	4/24/2012	13.4286	Tension	17.5	0		B6.129X1jeb-1/80-162<129> (N11)	B6
412232	1/21/2012	4/24/2012	13.4286	Tension	16.8	0		B6.129X1jeb-1/80-162<129> (N11)	B6
412233	1/21/2012	4/24/2012	13.4286	Tension	24.2	0		B6.129X1jeb-1/80-162<129> (N11)	B6
411075	1/8/2012	4/24/2012	15.2857	Tension	17.5	0		B6.129X1jeb-1/80-162<129> (N11)	B6
416049	3/16/2012	4/26/2012	5.85714	Tension	9.5	0		MRL.129jeb-1/152.546-162.293<129>	MRL
416050	3/16/2012	4/26/2012	5.85714	Tension	7.2	0		MRL.129jeb-1/152.546-162.293<129>	MRL
416051	3/16/2012	4/26/2012	5.85714	Tension	11.8	0		MRL.129jeb-1/152.546-162.293<129>	MRL
407354	11/28/2011	5/3/2012	22.4286	Tension	8	0		B6.PWDjebR03F-1/80-162<129>,19/47-48<PWD>	R03F
407355	11/28/2011	5/3/2012	22.4286	Tension	8	0		B6.PWDjebR03F-1/80-162<129>,19/47-48<PWD>	R03F
407356	11/28/2011	5/3/2012	22.4286	Tension	14	0		B6.PWDjebR03F-1/80-162<129>,19/47-48<PWD>	R03F
406798	11/23/2011	5/3/2012	23.1429	Tension	8.6	0		B6.PWDjebR03F-1/80-162<129>,19/47-48<PWD>	R03F
406799	11/23/2011	5/3/2012	23.1429	Tension	16	0		B6.PWDjebR03F-1/80-162<129>,19/47-48<PWD>	R03F
412277	1/25/2012	5/8/2012	14.8571	Tension	27.5	3		B6.AJjebR01-1/152-162<129>,19/ 5-48<AJ>	A
412278	1/25/2012	5/8/2012	14.8571	Tension	21	0		B6.AJjebR01-1/152-162<129>,19/ 5-48<AJ>	A
412279	1/25/2012	5/8/2012	14.8571	Tension	19	0		B6.AJjebR01-1/152-162<129>,19/ 5-48<AJ>	A
412280	1/25/2012	5/8/2012	14.8571	Tension	21.4	0		B6.AJjebR01-1/152-162<129>,19/ 5-48<AJ>	A
416941	3/25/2012	5/8/2012	6.28571	Tension	20.5	0		MRL.129jeb-1/152.546-162.293<129>	MRL
416934	3/27/2012	5/8/2012	6	Tension	19.8	0		MRL.129jeb-1/152.546-162.293<129>	MRL
416935	3/27/2012	5/8/2012	6	Tension	8	0		MRL.129jeb-1/152.546-162.293<129>	MRL
418311	4/1/2012	5/15/2012	6.28571	Tension	25	0		MRL.129jeb-1/152.546-162.293<129>	MRL
412828	1/31/2012	5/15/2012	15	Tension	16.8	0		B6.129X1jeb-1/80-162<129> (N11)	B6
412829	1/31/2012	5/15/2012	15	Tension	14.5	0		B6.129X1jeb-1/80-162<129> (N11)	B6
412830	1/31/2012	5/15/2012	15	Tension	7	0		B6.129X1jeb-1/80-162<129> (N11)	B6
412831	1/31/2012	5/15/2012	15	Tension	13.3	0		B6.129X1jeb-1/80-162<129> (N11)	B6
409786	12/29/2011	5/17/2012	20	Tension	17.4	0		B6.AJjebR01-1/152-162<129>,19/ 5-48<AJ>	A
409787	12/29/2011	5/17/2012	20	Tension	17.8	0		B6.AJjebR01-1/152-162<129>,19/ 5-48<AJ>	A
413541	2/13/2012	5/30/2012	15.2857	Tension	7.3	0		B6.PWDjebR03F-1/80-162<129>,19/47-48<PWD>	R03F
413542	2/13/2012	5/30/2012	15.2857	Tension	9.5	0		B6.PWDjebR03F-1/80-162<129>,19/47-48<PWD>	R03F
413543	2/13/2012	5/30/2012	15.2857	Tension	13.3	0		B6.PWDjebR03F-1/80-162<129>,19/47-48<PWD>	R03F
413544	2/13/2012	5/30/2012	15.2857	Tension	14	0		B6.PWDjebR03F-1/80-162<129>,19/47-48<PWD>	R03F
413545	2/13/2012	5/30/2012	15.2857	Tension	6.8	0		B6.PWDjebR03F-1/80-162<129>,19/47-48<PWD>	R03F
411804	1/18/2012	6/5/2012	19.8571	Tension	14	0		B6.AJjebR01-1/152-162<129>,19/ 5-48<AJ>	A
411805	1/18/2012	6/5/2012	19.8571	Tension	10	0		B6.AJjebR01-1/152-162<129>,19/ 5-48<AJ>	A
411806	1/18/2012	6/5/2012	19.8571	Tension	14	0		B6.AJjebR01-1/152-162<129>,19/ 5-48<AJ>	A
411807	1/18/2012	6/5/2012	19.8571	Tension	12.9	0		B6.AJjebR01-1/152-162<129>,19/ 5-48<AJ>	A
410316	12/31/2011	6/8/2012	22.8571	Tension	11.8	0		B6.129X1jeb-1/80-162<129> (N11)	B6
410317	12/31/2011	6/8/2012	22.8571	Tension	8.5	0		B6.129X1jeb-1/80-162<129> (N11)	B6
410318	12/31/2011	6/8/2012	22.8571	Tension	10.2	0		B6.129X1jeb-1/80-162<129> (N11)	B6
415009	3/4/2012	6/19/2012	15.2857	Tension	12	0		B6.PWDjebR03F-1/80-162<129>,19/47-48<PWD>	R03F
415010	3/4/2012	6/19/2012	15.2857	Tension	19.6	0		B6.PWDjebR03F-1/80-162<129>,19/47-48<PWD>	R03F
415011	3/4/2012	6/19/2012	15.2857	Tension	17	0		B6.PWDjebR03F-1/80-162<129>,19/47-48<PWD>	R03F
415012	3/4/2012	6/19/2012	15.2857	Tension	19.7	0		B6.PWDjebR03F-1/80-162<129>,19/47-48<PWD>	R03F
415013	3/4/2012	6/19/2012	15.2857	Tension	20.5	0		B6.PWDjebR03F-1/80-162<129>,19/47-48<PWD>	R03F
420801	5/16/2012	6/26/2012	5.85714	Tension	20.5	0		MRL.129jeb-1/152.546-162.293<129>	MRL
420802	5/16/2012	6/26/2012	5.85714	Tension	18.7	0		MRL.129jeb-1/152.546-162.293<129>	MRL
420803	5/16/2012	6/26/2012	5.85714	Tension	17.7	0		MRL.129jeb-1/152.546-162.293<129>	MRL
420804	5/16/2012	6/26/2012	5.85714	Tension	29.5	0		MRL.129jeb-1/152.546-162.293<129>	MRL
420805	5/16/2012	6/26/2012	5.85714	Tension	23.2	0		MRL.129jeb-1/152.546-162.293<129>	MRL
415507	3/11/2012	6/26/2012	15.2857	Tension	11.5	0		B6.129X1jeb-1/80-162<129> (N11)	B6
415508	3/11/2012	6/26/2012	15.2857	Tension	11.5	0		B6.129X1jeb-1/80-162<129> (N11)	B6
415509	3/11/2012	6/26/2012	15.2857	Tension	7	0		B6.129X1jeb-1/80-162<129> (N11)	B6
416021	3/17/2012	6/29/2012	14.8571	Tension	16.2	0		B6.129X1jeb-1/80-162<129> (N11)	B6
416022	3/17/2012	6/29/2012	14.8571	Tension	16	0		B6.129X1jeb-1/80-162<129> (N11)	B6
416023	3/17/2012	6/29/2012	14.8571	Tension	18	0		B6.129X1jeb-1/80-162<129> (N11)	B6
416024	3/17/2012	6/29/2012	14.8571	Tension	19.9	0		B6.129X1jeb-1/80-162<129> (N11)	B6
416025	3/17/2012	6/29/2012	14.8571	Tension	14.5	0		B6.129X1jeb-1/80-162<129> (N11)	B6
421577	5/22/2012	7/3/2012	6	Tension	22.8	0		MRL.129jeb-1/152.546-162.293<129>	MRL
421568	5/24/2012	7/5/2012	6	Tension	19.2	0		MRL.129jeb-1/152.546-162.293<129>	MRL
421571	5/24/2012	7/5/2012	6	Tension	21.2	0		MRL.129jeb-1/152.546-162.293<129>	MRL
421572	5/24/2012	7/5/2012	6	Tension	16.9	0		MRL.129jeb-1/152.546-162.293<129>	MRL
421560	5/24/2012	7/5/2012	6	Tension	18.2	0		MRL.129jeb-1/152.546-162.293<129>	MRL
421561	5/24/2012	7/5/2012	6	Tension	30.2	0		MRL.129jeb-1/152.546-162.293<129>	MRL
421562	5/24/2012	7/5/2012	6	Tension	14.7	0		MRL.129jeb-1/152.546-162.293<129>	MRL
421565	5/24/2012	7/5/2012	6	Tension	19.7	0		MRL.129jeb-1/152.546-162.293<129>	MRL
421556	5/25/2012	7/5/2012	5.85714	Tension	22.6	0		MRL.129jeb-1/152.546-162.293<129>	MRL
421557	5/25/2012	7/5/2012	5.85714	Tension	22.7	0		MRL.129jeb-1/152.546-162.293<129>	MRL
420178	5/6/2012	7/13/2012	9.71429	Tension	26.7	0		B6.AJjebR01-1/152-162<129>,19/ 5-48<AJ>	A
420179	5/6/2012	7/13/2012	9.71429	Tension	25	0		B6.AJjebR01-1/152-162<129>,19/ 5-48<AJ>	A
422196	5/30/2012	7/13/2012	6.28571	Tension	24	0		MRL.129jeb-1/152.546-162.293<129>	MRL
422201	5/30/2012	7/13/2012	6.28571	Tension	20.2	0		MRL.129jeb-1/152.546-162.293<129>	MRL
422193	5/31/2012	7/13/2012	6.14286	Tension	25.3	0		MRL.129jeb-1/152.546-162.293<129>	MRL
422211	5/30/2012	7/13/2012	6.28571	Tension	25.7	0		MRL.129jeb-1/152.546-162.293<129>	MRL
422212	5/30/2012	7/13/2012	6.28571	Tension	32.7	0		MRL.129jeb-1/152.546-162.293<129>	MRL
422213	5/30/2012	7/13/2012	6.28571	Tension	29.6	0		MRL.129jeb-1/152.546-162.293<129>	MRL
422216	5/30/2012	7/13/2012	6.28571	Tension	22.5	0		MRL.129jeb-1/152.546-162.293<129>	MRL
422217	5/30/2012	7/13/2012	6.28571	Tension	19	0		MRL.129jeb-1/152.546-162.293<129>	MRL
422218	5/30/2012	7/13/2012	6.28571	Tension	20.8	0		MRL.129jeb-1/152.546-162.293<129>	MRL
422718	6/6/2012	7/17/2012	5.85714	Tension	17.8	0		MRL.129jeb-1/152.546-162.293<129>	MRL
422719	6/6/2012	7/17/2012	5.85714	Tension	22.2	0		MRL.129jeb-1/152.546-162.293<129>	MRL
422720	6/6/2012	7/17/2012	5.85714	Tension	15.5	0		MRL.129jeb-1/152.546-162.293<129>	MRL
414981	3/1/2012	7/19/2012	20	Tension	7	0		B6.AJjebR01-1/152-162<129>,19/ 5-48<AJ>	A
414982	3/1/2012	7/19/2012	20	Tension	15.8	0		B6.AJjebR01-1/152-162<129>,19/ 5-48<AJ>	A
414983	3/1/2012	7/19/2012	20	Tension	14.6	0		B6.AJjebR01-1/152-162<129>,19/ 5-48<AJ>	A
423840	6/10/2012	7/20/2012	5.71429	Tension	25.2	0		MRL.129jeb-1/152.546-162.293<129>	MRL
423841	6/10/2012	7/20/2012	5.71429	Tension	17.5	0		MRL.129jeb-1/152.546-162.293<129>	MRL
423860	6/10/2012	7/20/2012	5.71429	Tension	15.6	0		MRL.129jeb-1/152.546-162.293<129>	MRL
423861	6/10/2012	7/20/2012	5.71429	Tension	10	0		MRL.129jeb-1/152.546-162.293<129>	MRL
423845	6/11/2012	7/23/2012	6	Tension	10	0		MRL.129jeb-1/152.546-162.293<129>	MRL
423846	6/11/2012	7/23/2012	6	Tension	5.4	0		MRL.129jeb-1/152.546-162.293<129>	MRL
423847	6/11/2012	7/23/2012	6	Tension	17.4	0		MRL.129jeb-1/152.546-162.293<129>	MRL
423848	6/11/2012	7/23/2012	6	Tension	9	0		MRL.129jeb-1/152.546-162.293<129>	MRL
423849	6/11/2012	7/23/2012	6	Tension	11	0		MRL.129jeb-1/152.546-162.293<129>	MRL
418267	4/10/2012	7/24/2012	15	Tension	23.8	0		B6.AJjebR01-1/152-162<129>,19/ 5-48<AJ>	A
418268	4/10/2012	7/24/2012	15	Tension	27.8	0		B6.AJjebR01-1/152-162<129>,19/ 5-48<AJ>	A
418269	4/10/2012	7/24/2012	15	Tension	20.8	0		B6.AJjebR01-1/152-162<129>,19/ 5-48<AJ>	A
414985	3/6/2012	7/24/2012	20	Tension	16.2	0		B6.AJjebR01-1/152-162<129>,19/ 5-48<AJ>	A
414986	3/6/2012	7/24/2012	20	Tension	10.8	0		B6.AJjebR01-1/152-162<129>,19/ 5-48<AJ>	A
412781	1/31/2012	7/24/2012	25	Tension	10.6	0		B6.AJjebR01-1/152-162<129>,19/ 5-48<AJ>	A
412782	1/31/2012	7/24/2012	25	Tension	6.2	0		B6.AJjebR01-1/152-162<129>,19/ 5-48<AJ>	A
412783	1/31/2012	7/24/2012	25	Tension	5.6	0		B6.AJjebR01-1/152-162<129>,19/ 5-48<AJ>	A
423851	6/15/2012	7/27/2012	6	Tension	19.2	0		MRL.129jeb-1/152.546-162.293<129>	MRL
423852	6/15/2012	7/27/2012	6	Tension	14	0		MRL.129jeb-1/152.546-162.293<129>	MRL
423853	6/15/2012	7/27/2012	6	Tension	13.8	0		MRL.129jeb-1/152.546-162.293<129>	MRL
423854	6/15/2012	7/27/2012	6	Tension	4	0		MRL.129jeb-1/152.546-162.293<129>	MRL
412786	2/5/2012	7/27/2012	24.7143	Tension	4.3	0		B6.AJjebR01-1/152-162<129>,19/ 5-48<AJ>	A
412787	2/5/2012	7/27/2012	24.7143	Tension	5	0		B6.AJjebR01-1/152-162<129>,19/ 5-48<AJ>	A
412788	2/5/2012	7/27/2012	24.7143	Tension	16.9	0		B6.AJjebR01-1/152-162<129>,19/ 5-48<AJ>	A
397434	7/28/2011	7/31/2012	52.7143	Tension	13.3	0		FVB.129X1jeb-1/152.546-162.293<129>	FVB
398443	8/1/2011	7/31/2012	52.1429	Tension	5	0		FVB.129X1jeb-1/152.546-162.293<129>	FVB
415997	3/14/2012	8/1/2012	20	Tension	14.5	0		B6.AJjebR01-1/152-162<129>,19/ 5-48<AJ>	A
415998	3/14/2012	8/1/2012	20	Tension	17.5	0		B6.AJjebR01-1/152-162<129>,19/ 5-48<AJ>	A
413783	2/10/2012	8/2/2012	24.8571	Tension	7.8	0		B6.AJjebR01-1/152-162<129>,19/ 5-48<AJ>	A
413784	2/10/2012	8/2/2012	24.8571	Tension	7.1	0		B6.AJjebR01-1/152-162<129>,19/ 5-48<AJ>	A
413785	2/10/2012	8/2/2012	24.8571	Tension	9	0		B6.AJjebR01-1/152-162<129>,19/ 5-48<AJ>	A
413786	2/10/2012	8/2/2012	24.8571	Tension	11.6	0		B6.AJjebR01-1/152-162<129>,19/ 5-48<AJ>	A
413787	2/10/2012	8/2/2012	24.8571	Tension	2.8	0		B6.AJjebR01-1/152-162<129>,19/ 5-48<AJ>	A
413788	2/10/2012	8/2/2012	24.8571	Tension	10.4	0		B6.AJjebR01-1/152-162<129>,19/ 5-48<AJ>	A
413789	2/10/2012	8/2/2012	24.8571	Tension	7.5	0		B6.AJjebR01-1/152-162<129>,19/ 5-48<AJ>	A
418750	4/19/2012	8/2/2012	15	Tension	16.5	0		B6.AJjebR01-1/152-162<129>,19/ 5-48<AJ>	A
418751	4/19/2012	8/2/2012	15	Tension	24.5	0		B6.AJjebR01-1/152-162<129>,19/ 5-48<AJ>	A
422147	5/30/2012	8/7/2012	9.85714	Tension	29.2	0		B6.AJjebR01-1/152-162<129>,19/ 5-48<AJ>	A
422148	5/30/2012	8/7/2012	9.85714	Tension	19.8	0		B6.AJjebR01-1/152-162<129>,19/ 5-48<AJ>	A
422149	5/30/2012	8/7/2012	9.85714	Tension	34.2	0		B6.AJjebR01-1/152-162<129>,19/ 5-48<AJ>	A
422150	5/30/2012	8/7/2012	9.85714	Tension	19.6	0		B6.AJjebR01-1/152-162<129>,19/ 5-48<AJ>	A
422160	6/1/2012	8/9/2012	9.85714	Tension	13.8	0		B6.129X1jeb-1/80-162<129> (N11)	B6
422161	6/1/2012	8/9/2012	9.85714	Tension	21.4	0		B6.129X1jeb-1/80-162<129> (N11)	B6
422162	6/1/2012	8/9/2012	9.85714	Tension	13.5	0		B6.129X1jeb-1/80-162<129> (N11)	B6
422165	5/31/2012	8/9/2012	10	Tension	12.9	0		B6.129X1jeb-1/80-162<129> (N11)	B6
422166	5/31/2012	8/9/2012	10	Tension	14	0		B6.129X1jeb-1/80-162<129> (N11)	B6
422167	5/31/2012	8/9/2012	10	Tension	12	0		B6.129X1jeb-1/80-162<129> (N11)	B6
422168	5/31/2012	8/9/2012	10	Tension	14	0		B6.129X1jeb-1/80-162<129> (N11)	B6
422169	5/31/2012	8/9/2012	10	Tension	12.9	0		B6.129X1jeb-1/80-162<129> (N11)	B6
420208	5/8/2012	8/14/2012	14	Tension	12.9	0		B6.129X1jeb-1/80-162<129> (N11)	B6
420209	5/8/2012	8/14/2012	14	Tension	4.8	0		B6.129X1jeb-1/80-162<129> (N11)	B6
420210	5/8/2012	8/14/2012	14	Tension	12.8	0		B6.129X1jeb-1/80-162<129> (N11)	B6
420211	5/8/2012	8/14/2012	14	Tension	11.1	0		B6.129X1jeb-1/80-162<129> (N11)	B6
420217	5/10/2012	8/14/2012	13.7143	Tension	8.5	0		B6.129X1jeb-1/80-162<129> (N11)	B6
416959	3/29/2012	8/15/2012	19.8571	Tension	13.8	0		B6.AJjeb-1/152-162<129>,19/ 5-61<AJ>	A
416960	3/29/2012	8/15/2012	19.8571	Tension	5	0		B6.AJjeb-1/152-162<129>,19/ 5-61<AJ>	A
416961	3/29/2012	8/15/2012	19.8571	Tension	16.3	0		B6.AJjeb-1/152-162<129>,19/ 5-61<AJ>	A
416962	3/29/2012	8/15/2012	19.8571	Tension	12.4	0		B6.AJjeb-1/152-162<129>,19/ 5-61<AJ>	A
416963	3/29/2012	8/15/2012	19.8571	Tension	10	0		B6.AJjeb-1/152-162<129>,19/ 5-61<AJ>	A
416964	3/29/2012	8/15/2012	19.8571	Tension	17	0		B6.AJjeb-1/152-162<129>,19/ 5-61<AJ>	A
423789	6/11/2012	8/20/2012	10	Tension	23.5	0		B6.AJjebR01-1/152-162<129>,19/ 5-48<AJ>	A
423787	6/11/2012	8/20/2012	10	Tension	18.8	0		B6.AJjebR01-1/152-162<129>,19/ 5-48<AJ>	A
417687	4/5/2012	8/22/2012	19.8571	Tension	6.3	0		B6.AJjebR01-1/152-162<129>,19/ 5-48<AJ>	A
417688	4/5/2012	8/22/2012	19.8571	Tension	5	0		B6.AJjebR01-1/152-162<129>,19/ 5-48<AJ>	A
418260	4/5/2012	8/22/2012	19.8571	Tension	14.9	0		B6.AJjebR01-1/152-162<129>,19/ 5-48<AJ>	A
418261	4/5/2012	8/22/2012	19.8571	Tension	15	0		B6.AJjebR01-1/152-162<129>,19/ 5-48<AJ>	A
418262	4/5/2012	8/22/2012	19.8571	Tension	14.9	0		B6.AJjebR01-1/152-162<129>,19/ 5-48<AJ>	A
422183	5/30/2012	8/28/2012	12.8571	Tension	14.1	0		B6.129X1jeb-1/80-162<129> (N11)	B6
422184	5/30/2012	8/28/2012	12.8571	Tension	14	0		B6.129X1jeb-1/80-162<129> (N11)	B6
422185	5/30/2012	8/28/2012	12.8571	Tension	14.6	0		B6.129X1jeb-1/80-162<129> (N11)	B6
422186	5/30/2012	8/28/2012	12.8571	Tension	15.8	0		B6.129X1jeb-1/80-162<129> (N11)	B6
422187	5/30/2012	8/28/2012	12.8571	Tension	16	0		B6.129X1jeb-1/80-162<129> (N11)	B6
422172	5/20/2012	8/28/2012	14.2857	Tension	18.9	0		B6.129X1jeb-1/80-162<129> (N11)	B6
422173	5/20/2012	8/28/2012	14.2857	Tension	14.3	0		B6.129X1jeb-1/80-162<129> (N11)	B6
422174	5/20/2012	8/28/2012	14.2857	Tension	14	0		B6.129X1jeb-1/80-162<129> (N11)	B6
422175	5/20/2012	8/28/2012	14.2857	Tension	14	0		B6.129X1jeb-1/80-162<129> (N11)	B6
422176	5/20/2012	8/28/2012	14.2857	Tension	18	0		B6.129X1jeb-1/80-162<129> (N11)	B6
418777	4/13/2012	8/30/2012	19.8571	Tension	7.5	0		B6.129X1jeb-1/80-162<129> (N11)	B6
418778	4/13/2012	8/30/2012	19.8571	Tension	9.1	0		B6.129X1jeb-1/80-162<129> (N11)	B6
424320	6/21/2012	8/30/2012	10	Tension	20.5	0		B6.AJjebR03-1/152-162<129>,19/45-61<AJ>	A
424321	6/21/2012	8/30/2012	10	Tension	21.5	0		B6.AJjebR03-1/152-162<129>,19/45-61<AJ>	A
424322	6/21/2012	8/30/2012	10	Tension	17.8	0		B6.AJjebR03-1/152-162<129>,19/45-61<AJ>	A
427486	7/23/2012	9/3/2012	6	Tension	14	0		MRL.129jeb-1/152.546-162.293<129>	MRL
427487	7/23/2012	9/3/2012	6	Tension	21.2	0		MRL.129jeb-1/152.546-162.293<129>	MRL
418767	4/15/2012	9/3/2012	20.1429	Tension	6.8	0		B6.129X1jeb-1/80-162<129> (N11)	B6
418768	4/15/2012	9/3/2012	20.1429	Tension	11.7	0		B6.129X1jeb-1/80-162<129> (N11)	B6
418769	4/15/2012	9/3/2012	20.1429	Tension	11.8	0		B6.129X1jeb-1/80-162<129> (N11)	B6
418770	4/15/2012	9/3/2012	20.1429	Tension	14.8	0		B6.129X1jeb-1/80-162<129> (N11)	B6
418771	4/15/2012	9/3/2012	20.1429	Tension	14	0		B6.129X1jeb-1/80-162<129> (N11)	B6
425066	6/25/2012	9/3/2012	10	Tension	26.5	0		B6.AJjebR04-1/152-162<129>,19/ 37-48<AJ>	A
425067	6/25/2012	9/3/2012	10	Tension	25.5	0		B6.AJjebR04-1/152-162<129>,19/ 37-48<AJ>	A
425068	6/25/2012	9/3/2012	10	Tension	31.1	3		B6.AJjebR04-1/152-162<129>,19/ 37-48<AJ>	A
425049	6/23/2012	9/3/2012	10.2857	Tension	24	0		B6.AJjebR01-1/152-162<129>,19/ 5-48<AJ>	A
425052	6/25/2012	9/3/2012	10	Tension	19.2	0		B6.AJjebR01-1/152-162<129>,19/ 5-48<AJ>	A
425053	6/25/2012	9/3/2012	10	Tension	21	0		B6.AJjebR01-1/152-162<129>,19/ 5-48<AJ>	A
425058	6/29/2012	9/6/2012	9.85714	Tension	29.5	0		B6.AJjebR03-1/152-162<129>,19/45-61<AJ>	A
425059	6/29/2012	9/6/2012	9.85714	Tension	21.3	0		B6.AJjebR03-1/152-162<129>,19/45-61<AJ>	A
425060	6/29/2012	9/6/2012	9.85714	Tension	24.8	0		B6.AJjebR03-1/152-162<129>,19/45-61<AJ>	A
425517	7/1/2012	9/11/2012	10.2857	Tension	28	0		B6.AJjebR03-1/152-162<129>,19/45-61<AJ>	A
425520	7/3/2012	9/11/2012	10	Tension	24.5	0		B6.AJjebR03-1/152-162<129>,19/45-61<AJ>	A
425521	7/3/2012	9/11/2012	10	Tension	19.2	0		B6.AJjebR03-1/152-162<129>,19/45-61<AJ>	A
425522	7/3/2012	9/11/2012	10	Tension	24.7	0		B6.AJjebR03-1/152-162<129>,19/45-61<AJ>	A
425523	7/3/2012	9/11/2012	10	Tension	33.2	0		B6.AJjebR03-1/152-162<129>,19/45-61<AJ>	A
425555	7/6/2012	9/13/2012	9.85714	Tension	19.3	0		B6.AJjeb-1/152-162<129>,19/ 5-61<AJ>	A
425556	7/6/2012	9/13/2012	9.85714	Tension	31	0		B6.AJjeb-1/152-162<129>,19/ 5-61<AJ>	A
426215	7/11/2012	9/18/2012	9.85714	Tension	30.5	0		B6.AJjebR04-1/152-162<129>,19/ 37-48<AJ>	A
426216	7/11/2012	9/18/2012	9.85714	Tension	27.1	0		B6.AJjebR04-1/152-162<129>,19/ 37-48<AJ>	A
426219	7/10/2012	9/18/2012	10	Tension	17.8	0		B6.AJjebR04-1/152-162<129>,19/ 37-48<AJ>	A
426220	7/10/2012	9/18/2012	10	Tension	22.3	0		B6.AJjebR04-1/152-162<129>,19/ 37-48<AJ>	A
426285	7/13/2012	9/20/2012	9.85714	Tension	33.3	0		B6.AJjeb-1/152-162<129>,19/ 5-61<AJ>	A
426286	7/13/2012	9/20/2012	9.85714	Tension	25.7	0		B6.AJjeb-1/152-162<129>,19/ 5-61<AJ>	A
426287	7/13/2012	9/20/2012	9.85714	Tension	27.9	0		B6.AJjeb-1/152-162<129>,19/ 5-61<AJ>	A
402860	10/2/2011	10/2/2012	52.2857	Tension	17.9	0		FVB.129X1jeb-1/152.546-162.293<129>	FVB
402861	10/2/2011	10/2/2012	52.2857	Tension	31.2	0		FVB.129X1jeb-1/152.546-162.293<129>	FVB
402862	10/2/2011	10/2/2012	52.2857	Tension	42.3	0		FVB.129X1jeb-1/152.546-162.293<129>	FVB
427303	7/27/2012	10/4/2012	9.85714	Tension	25.2	0		B6.AJjebR04-1/152-162<129>,19/ 37-48<AJ>	A
427304	7/27/2012	10/4/2012	9.85714	Tension	22	0		B6.AJjebR04-1/152-162<129>,19/ 37-48<AJ>	A
427305	7/27/2012	10/4/2012	9.85714	Tension	30.5	0		B6.AJjebR04-1/152-162<129>,19/ 37-48<AJ>	A
427306	7/27/2012	10/4/2012	9.85714	Tension	40.5	3		B6.AJjebR04-1/152-162<129>,19/ 37-48<AJ>	A
403321	10/11/2011	10/11/2012	52.2857	Tension	25.9	0		FVB.129X1jeb-1/152.546-162.293<129>	FVB
403322	10/11/2011	10/11/2012	52.2857	Tension	30.5	0		FVB.129X1jeb-1/152.546-162.293<129>	FVB
403323	10/11/2011	10/11/2012	52.2857	Tension	31.8	0		FVB.129X1jeb-1/152.546-162.293<129>	FVB
403324	10/11/2011	10/11/2012	52.2857	Tension	31.2	0		FVB.129X1jeb-1/152.546-162.293<129>	FVB
403325	10/11/2011	10/11/2012	52.2857	Tension	27.8	0		FVB.129X1jeb-1/152.546-162.293<129>	FVB
430276	9/5/2012	10/19/2012	6.28571	Tension	24.6	0		B6.129X1jeb-1/80-162<129> (N11)	B6
430277	9/5/2012	10/19/2012	6.28571	Tension	29.5	0		B6.129X1jeb-1/80-162<129> (N11)	B6
430278	9/5/2012	10/19/2012	6.28571	Tension	25.4	0		B6.129X1jeb-1/80-162<129> (N11)	B6
430279	9/5/2012	10/19/2012	6.28571	Tension	34.5	3		B6.129X1jeb-1/80-162<129> (N11)	B6
431059	9/10/2012	10/22/2012	6	Tension	15	0		B6.129X1jeb-1/80-162<129> (N11)	B6
431060	9/10/2012	10/22/2012	6	Tension	25	0		B6.129X1jeb-1/80-162<129> (N11)	B6
431061	9/10/2012	10/22/2012	6	Tension	31.1	0		B6.129X1jeb-1/80-162<129> (N11)	B6
431062	9/10/2012	10/22/2012	6	Tension	16.2	0		B6.129X1jeb-1/80-162<129> (N11)	B6
431063	9/10/2012	10/22/2012	6	Tension	21.8	0		B6.129X1jeb-1/80-162<129> (N11)	B6
431064	9/10/2012	10/22/2012	6	Tension	25.5	0		B6.129X1jeb-1/80-162<129> (N11)	B6
428923	8/14/2012	10/23/2012	10	Tension	29.6	3		B6.AJjebR01-1/152-162<129>,19/ 5-48<AJ>	A
428924	8/14/2012	10/23/2012	10	Tension	27.2	3		B6.AJjebR01-1/152-162<129>,19/ 5-48<AJ>	A
432524	10/2/2012	11/12/2012	5.85714	Tension	21.5	0		B6.129X1jeb-1/80-162<129> (N11)	B6
432507	9/30/2012	11/12/2012	6.14286	Tension	24.4	0		B6.129X1jeb-1/80-162<129> (N11)	B6
432508	9/30/2012	11/12/2012	6.14286	Tension	17.3	0		B6.129X1jeb-1/80-162<129> (N11)	B6
432509	9/30/2012	11/12/2012	6.14286	Tension	25.1	3		B6.129X1jeb-1/80-162<129> (N11)	B6
432511	10/4/2012	11/15/2012	6	Tension	15.2	0		B6.129X1jeb-1/80-162<129> (N11)	B6
432512	10/4/2012	11/15/2012	6	Tension	22.8	0		B6.129X1jeb-1/80-162<129> (N11)	B6
432513	10/4/2012	11/15/2012	6	Tension	21	0		B6.129X1jeb-1/80-162<129> (N11)	B6
432514	10/4/2012	11/15/2012	6	Tension	20	0		B6.129X1jeb-1/80-162<129> (N11)	B6
428325	8/8/2012	11/21/2012	15	Tension	27.3	0		B6.AJjebR03-1/152-162<129>,19/45-61<AJ>	A
428326	8/8/2012	11/21/2012	15	Tension	21	0		B6.AJjebR03-1/152-162<129>,19/45-61<AJ>	A
428322	8/8/2012	11/21/2012	15	Tension	17.2	0		B6.AJjebR03-1/152-162<129>,19/45-61<AJ>	A
428933	8/17/2012	11/30/2012	15	Tension	18	0		B6.AJjebR03-1/152-162<129>,19/45-61<AJ>	A
428934	8/17/2012	11/30/2012	15	Tension	19.5	0		B6.AJjebR03-1/152-162<129>,19/45-61<AJ>	A
429312	8/19/2012	12/3/2012	15.1429	Tension	22	0		B6.AJjebR04-1/152-162<129>,19/ 37-48<AJ>	A
429313	8/19/2012	12/3/2012	15.1429	Tension	25.4	0		B6.AJjebR04-1/152-162<129>,19/ 37-48<AJ>	A
429314	8/19/2012	12/3/2012	15.1429	Tension	36.4	3		B6.AJjebR04-1/152-162<129>,19/ 37-48<AJ>	A
429315	8/19/2012	12/3/2012	15.1429	Tension	18.4	0		B6.AJjebR04-1/152-162<129>,19/ 37-48<AJ>	A
426685	7/17/2012	12/4/2012	20	Tension	11	0		B6.AJjebR03-1/152-162<129>,19/45-61<AJ>	A
426686	7/17/2012	12/4/2012	20	Tension	14.6	0		B6.AJjebR03-1/152-162<129>,19/45-61<AJ>	A
426687	7/17/2012	12/4/2012	20	Tension	11	0		B6.AJjebR03-1/152-162<129>,19/45-61<AJ>	A
426688	7/17/2012	12/4/2012	20	Tension	14.5	0		B6.AJjebR03-1/152-162<129>,19/45-61<AJ>	A
426689	7/17/2012	12/4/2012	20	Tension	11	0		B6.AJjebR03-1/152-162<129>,19/45-61<AJ>	A
429764	8/26/2012	12/10/2012	15.1429	Tension	24.2	0		B6.AJjebR03-1/152-162<129>,19/45-61<AJ>	A
429765	8/26/2012	12/10/2012	15.1429	Tension	27.2	0		B6.AJjebR03-1/152-162<129>,19/45-61<AJ>	A
429766	8/26/2012	12/10/2012	15.1429	Tension	25.5	0		B6.AJjebR03-1/152-162<129>,19/45-61<AJ>	A
429767	8/26/2012	12/10/2012	15.1429	Tension	23.8	0		B6.AJjebR03-1/152-162<129>,19/45-61<AJ>	A
427297	7/25/2012	12/12/2012	20	Tension	17.2	0		B6.AJjebR03-1/152-162<129>,19/45-61<AJ>	A
427298	7/25/2012	12/12/2012	20	Tension	22.4	0		B6.AJjebR03-1/152-162<129>,19/45-61<AJ>	A
427299	7/25/2012	12/12/2012	20	Tension	17	0		B6.AJjebR03-1/152-162<129>,19/45-61<AJ>	A
432532	10/4/2012	12/13/2012	10	Tension	30.9	3		B6.AJjebR05-1/152-162<129>,19/45-52<AJ>	A
432533	10/4/2012	12/13/2012	10	Tension	22.8	0		B6.AJjebR05-1/152-162<129>,19/45-52<AJ>	A
432534	10/4/2012	12/13/2012	10	Tension	24.5	3		B6.AJjebR05-1/152-162<129>,19/45-52<AJ>	A
432536	10/5/2012	12/13/2012	9.85714	Tension	32.7	0		B6.AJjebR05-1/152-162<129>,19/45-52<AJ>	A
432537	10/5/2012	12/13/2012	9.85714	Tension	13	0		B6.AJjebR05-1/152-162<129>,19/45-52<AJ>	A
432538	10/5/2012	12/13/2012	9.85714	Tension	24.2	0		B6.AJjebR05-1/152-162<129>,19/45-52<AJ>	A
432539	10/5/2012	12/13/2012	9.85714	Tension	28	3		B6.AJjebR05-1/152-162<129>,19/45-52<AJ>	A
427279	7/29/2012	12/17/2012	20.1429	Tension	24	0		B6.AJjebR03-1/152-162<129>,19/45-61<AJ>	A
427280	7/29/2012	12/17/2012	20.1429	Tension	19.6	0		B6.AJjebR03-1/152-162<129>,19/45-61<AJ>	A
427281	7/29/2012	12/17/2012	20.1429	Tension	23.9	0		B6.AJjebR03-1/152-162<129>,19/45-61<AJ>	A
431088	9/9/2012	12/24/2012	15.1429	Tension	30.8	3		B6.AJjebR04-1/152-162<129>,19/ 37-48<AJ>	A
431089	9/9/2012	12/24/2012	15.1429	Tension	34.3	0		B6.AJjebR04-1/152-162<129>,19/ 37-48<AJ>	A
431090	9/9/2012	12/24/2012	15.1429	Tension	28.9	0		B6.AJjebR04-1/152-162<129>,19/ 37-48<AJ>	A
431092	9/13/2012	12/27/2012	15	Tension	19.3	0		B6.AJjebR04-1/152-162<129>,19/ 37-48<AJ>	A
431093	9/13/2012	12/27/2012	15	Tension	21.9	0		B6.AJjebR04-1/152-162<129>,19/ 37-48<AJ>	A
434085	10/21/2012	12/31/2012	10.1429	Tension	14.3	0		B6.PWDjebR03L-1/80-162<129>,19/45-47<PWD>	R03L
434086	10/21/2012	12/31/2012	10.1429	Tension	21.8	0		B6.PWDjebR03L-1/80-162<129>,19/45-47<PWD>	R03L
434087	10/21/2012	12/31/2012	10.1429	Tension	17.2	0		B6.PWDjebR03L-1/80-162<129>,19/45-47<PWD>	R03L
434088	10/21/2012	12/31/2012	10.1429	Tension	22	0		B6.PWDjebR03L-1/80-162<129>,19/45-47<PWD>	R03L
434089	10/21/2012	12/31/2012	10.1429	Tension	22	0		B6.PWDjebR03L-1/80-162<129>,19/45-47<PWD>	R03L
428939	8/13/2012	12/31/2012	20	Tension	16.6	0		B6.AJjebR04-1/152-162<129>,19/ 37-48<AJ>	A
428940	8/13/2012	12/31/2012	20	Tension	19	0		B6.AJjebR04-1/152-162<129>,19/ 37-48<AJ>	A
428941	8/13/2012	12/31/2012	20	Tension	11.7	0		B6.AJjebR04-1/152-162<129>,19/ 37-48<AJ>	A
429399	8/21/2012	1/8/2013	20	Tension	9.2	0		B6.PWDjebR03L-1/80-162<129>,19/45-47<PWD>	R03L
429400	8/21/2012	1/8/2013	20	Tension	11	0		B6.PWDjebR03L-1/80-162<129>,19/45-47<PWD>	R03L
429319	8/23/2012	1/10/2013	20	Tension	16.8	0		B6.AJjebR04-1/152-162<129>,19/ 37-48<AJ>	A
429320	8/23/2012	1/10/2013	20	Tension	14.9	0		B6.AJjebR04-1/152-162<129>,19/ 37-48<AJ>	A
429323	8/23/2012	1/10/2013	20	Tension	23.2	0		B6.AJjebR04-1/152-162<129>,19/ 37-48<AJ>	A
429324	8/23/2012	1/10/2013	20	Tension	23	0		B6.AJjebR04-1/152-162<129>,19/ 37-48<AJ>	A
429325	8/23/2012	1/10/2013	20	Tension	14.5	0		B6.AJjebR04-1/152-162<129>,19/ 37-48<AJ>	A
429326	8/23/2012	1/10/2013	20	Tension	8.8	0		B6.AJjebR04-1/152-162<129>,19/ 37-48<AJ>	A
434418	11/1/2012	1/10/2013	10	Tension	50.5	0		FVB.B6jeb-1/152-162<129>,19/32-58<B6>	FVB
434419	11/1/2012	1/10/2013	10	Tension	49.2	3		FVB.B6jeb-1/152-162<129>,19/32-58<B6>	FVB
434420	11/1/2012	1/10/2013	10	Tension	45.5	0		FVB.B6jeb-1/152-162<129>,19/32-58<B6>	FVB
434421	11/1/2012	1/10/2013	10	Tension	48	0		FVB.B6jeb-1/152-162<129>,19/32-58<B6>	FVB
434422	11/1/2012	1/10/2013	10	Tension	52	3		FVB.B6jeb-1/152-162<129>,19/32-58<B6>	FVB
434423	11/1/2012	1/10/2013	10	Tension	37.7	0		FVB.B6jeb-1/152-162<129>,19/32-58<B6>	FVB
434424	11/1/2012	1/10/2013	10	Tension	48	0		FVB.B6jeb-1/152-162<129>,19/32-58<B6>	FVB
435238	11/13/2012	1/21/2013	9.85714	Tension	23.8	0		B6.AJjebR05-1/152-162<129>,19/45-52<AJ>	A
435239	11/13/2012	1/21/2013	9.85714	Tension	19.7	0		B6.AJjebR05-1/152-162<129>,19/45-52<AJ>	A
431169	9/8/2012	1/25/2013	19.8571	Tension	9.2	0		B6.PWDjebR03L-1/80-162<129>,19/45-47<PWD>	R03L
431170	9/8/2012	1/25/2013	19.8571	Tension	13.9	0		B6.PWDjebR03L-1/80-162<129>,19/45-47<PWD>	R03L
431165	9/13/2012	1/31/2013	20	Tension	7.6	0		B6.PWDjebR03L-1/80-162<129>,19/45-47<PWD>	R03L
431166	9/13/2012	1/31/2013	20	Tension	11	0		B6.PWDjebR03L-1/80-162<129>,19/45-47<PWD>	R03L
431854	9/16/2012	2/4/2013	20.1429	Tension	5	0		B6.PWDjebR03L-1/80-162<129>,19/45-47<PWD>	R03L
431855	9/16/2012	2/4/2013	20.1429	Tension	10.9	0		B6.PWDjebR03L-1/80-162<129>,19/45-47<PWD>	R03L
434240	10/27/2012	2/8/2013	14.8571	Tension	13.5	0		B6.PWDjebR03L-1/80-162<129>,19/45-47<PWD>	R03L
434241	10/27/2012	2/8/2013	14.8571	Tension	13.8	0		B6.PWDjebR03L-1/80-162<129>,19/45-47<PWD>	R03L
434242	10/27/2012	2/8/2013	14.8571	Tension	18.5	0		B6.PWDjebR03L-1/80-162<129>,19/45-47<PWD>	R03L
434243	10/27/2012	2/8/2013	14.8571	Tension	18.2	0		B6.PWDjebR03L-1/80-162<129>,19/45-47<PWD>	R03L
434244	10/27/2012	2/8/2013	14.8571	Tension	19.8	0		B6.PWDjebR03L-1/80-162<129>,19/45-47<PWD>	R03L
434245	10/27/2012	2/8/2013	14.8571	Tension	14.8	0		B6.PWDjebR03L-1/80-162<129>,19/45-47<PWD>	R03L
434471	10/27/2012	2/8/2013	14.8571	Tension	14.6	0		B6.PWDjebR03L-1/80-162<129>,19/45-47<PWD>	R03L
434472	10/27/2012	2/8/2013	14.8571	Tension	13.4	0		B6.PWDjebR03L-1/80-162<129>,19/45-47<PWD>	R03L
434473	10/27/2012	2/8/2013	14.8571	Tension	13	0		B6.PWDjebR03L-1/80-162<129>,19/45-47<PWD>	R03L
434474	10/27/2012	2/8/2013	14.8571	Tension	15	0		B6.PWDjebR03L-1/80-162<129>,19/45-47<PWD>	R03L
434475	10/27/2012	2/8/2013	14.8571	Tension	15.1	0		B6.PWDjebR03L-1/80-162<129>,19/45-47<PWD>	R03L
434476	10/27/2012	2/8/2013	14.8571	Tension	14.1	0		B6.PWDjebR03L-1/80-162<129>,19/45-47<PWD>	R03L
436712	12/5/2012	2/13/2013	10	Tension	28.2	0		(B6 x 129X1)F1-jeb/jeb	B6129F1
436713	12/5/2012	2/13/2013	10	Tension	23.5	0		(B6 x 129X1)F1-jeb/jeb	B6129F1
436714	12/5/2012	2/13/2013	10	Tension	27.1	0		(B6 x 129X1)F1-jeb/jeb	B6129F1
436715	12/5/2012	2/13/2013	10	Tension	22	0		(B6 x 129X1)F1-jeb/jeb	B6129F1
436718	12/6/2012	2/13/2013	9.85714	Tension	24.3	0		(B6 x 129X1)F1-jeb/jeb	B6129F1
436719	12/6/2012	2/13/2013	9.85714	Tension	19.2	0		(B6 x 129X1)F1-jeb/jeb	B6129F1
436720	12/6/2012	2/13/2013	9.85714	Tension	22.5	0		(B6 x 129X1)F1-jeb/jeb	B6129F1
436721	12/6/2012	2/13/2013	9.85714	Tension	23	0		(B6 x 129X1)F1-jeb/jeb	B6129F1
437018	12/7/2012	2/15/2013	10	Tension	46	0		FVB.129X1jeb-1/152.546-162.293<129>	FVB
437019	12/7/2012	2/15/2013	10	Tension	33.2	0		FVB.129X1jeb-1/152.546-162.293<129>	FVB
437020	12/7/2012	2/15/2013	10	Tension	40.6	0		FVB.129X1jeb-1/152.546-162.293<129>	FVB
437021	12/7/2012	2/15/2013	10	Tension	38.9	0		FVB.129X1jeb-1/152.546-162.293<129>	FVB
437022	12/7/2012	2/15/2013	10	Tension	42.4	0		FVB.129X1jeb-1/152.546-162.293<129>	FVB
437391	12/10/2012	2/18/2013	10	Tension	22.5	0		(B6 x 129X1)F1-jeb/jeb	B6129F1
437392	12/10/2012	2/18/2013	10	Tension	24.5	0		(B6 x 129X1)F1-jeb/jeb	B6129F1
437393	12/10/2012	2/18/2013	10	Tension	23.4	0		(B6 x 129X1)F1-jeb/jeb	B6129F1
437394	12/10/2012	2/18/2013	10	Tension	26.1	0		(B6 x 129X1)F1-jeb/jeb	B6129F1
433156	10/8/2012	2/25/2013	20	Tension	16	0		B6.AJjebR04-1/152-162<129>,19/ 37-48<AJ>	A
433157	10/8/2012	2/25/2013	20	Tension	14.6	0		B6.AJjebR04-1/152-162<129>,19/ 37-48<AJ>	A
433158	10/8/2012	2/25/2013	20	Tension	15.5	0		B6.AJjebR04-1/152-162<129>,19/ 37-48<AJ>	A
438015	12/20/2012	2/27/2013	9.85714	Tension	38	0		FVB.B6jeb-1/152-162<129>,19/32-58<B6>	FVB
438016	12/20/2012	2/27/2013	9.85714	Tension	34.1	0		FVB.B6jeb-1/152-162<129>,19/32-58<B6>	FVB
437939	12/19/2012	2/27/2013	10	Tension	30	0		(B6 x 129X1)F1-jeb/jeb	B6129F1
437940	12/19/2012	2/27/2013	10	Tension	25.7	0		(B6 x 129X1)F1-jeb/jeb	B6129F1
437941	12/19/2012	2/27/2013	10	Tension	29.3	0		(B6 x 129X1)F1-jeb/jeb	B6129F1
433164	10/10/2012	2/27/2013	20	Tension	17	0		B6.AJjebR04-1/152-162<129>,19/ 37-48<AJ>	A
433165	10/10/2012	2/27/2013	20	Tension	11.5	0		B6.AJjebR04-1/152-162<129>,19/ 37-48<AJ>	A
441845	2/5/2013	4/16/2013	10	Tension	28.2	0		(B6 x 129X1)F2-jeb/jeb	B6129F2
441846	2/5/2013	4/16/2013	10	Tension	26.5	0		(B6 x 129X1)F2-jeb/jeb	B6129F2
441847	2/5/2013	4/16/2013	10	Tension	27	0		(B6 x 129X1)F2-jeb/jeb	B6129F2
441848	2/5/2013	4/16/2013	10	Tension	33	0		(B6 x 129X1)F2-jeb/jeb	B6129F2
442635	2/12/2013	4/23/2013	10	Tension	25	0		(B6 x 129X1)F2-jeb/jeb	B6129F2
442636	2/12/2013	4/23/2013	10	Tension	23.5	0		(B6 x 129X1)F2-jeb/jeb	B6129F2
442637	2/12/2013	4/23/2013	10	Tension	20	0		(B6 x 129X1)F2-jeb/jeb	B6129F2
442638	2/12/2013	4/23/2013	10	Tension	25.5	0		(B6 x 129X1)F2-jeb/jeb	B6129F2
442639	2/12/2013	4/23/2013	10	Tension	19	0		(B6 x 129X1)F2-jeb/jeb	B6129F2
442640	2/12/2013	4/23/2013	10	Tension	32.2	0		(B6 x 129X1)F2-jeb/jeb	B6129F2
442641	2/12/2013	4/23/2013	10	Tension	24.5	0		(B6 x 129X1)F2-jeb/jeb	B6129F2
442642	2/12/2013	4/23/2013	10	Tension	28.2	0		(B6 x 129X1)F2-jeb/jeb	B6129F2
442643	2/12/2013	4/23/2013	10	Tension	25	0		(B6 x 129X1)F2-jeb/jeb	B6129F2
442644	2/12/2013	4/23/2013	10	Tension	24.7	0		(B6 x 129X1)F2-jeb/jeb	B6129F2
442622	2/11/2013	4/22/2013	10	Tension	29.2	0		(B6 x 129X1)F2-jeb/jeb	B6129F2
442623	2/11/2013	4/22/2013	10	Tension	43.4	3		(B6 x 129X1)F2-jeb/jeb	B6129F2
442624	2/11/2013	4/22/2013	10	Tension	30	0		(B6 x 129X1)F2-jeb/jeb	B6129F2
442625	2/11/2013	4/22/2013	10	Tension	33.8	0		(B6 x 129X1)F2-jeb/jeb	B6129F2
442626	2/11/2013	4/22/2013	10	Tension	34.3	0		(B6 x 129X1)F2-jeb/jeb	B6129F2
442627	2/11/2013	4/22/2013	10	Tension	26.4	0		(B6 x 129X1)F2-jeb/jeb	B6129F2
442628	2/11/2013	4/22/2013	10	Tension	24.9	0		(B6 x 129X1)F2-jeb/jeb	B6129F2
442629	2/11/2013	4/22/2013	10	Tension	34.3	0		(B6 x 129X1)F2-jeb/jeb	B6129F2
442605	2/14/2013	4/25/2013	10	Tension	29	0		(B6 x 129X1)F2-jeb/jeb	B6129F2
442606	2/14/2013	4/25/2013	10	Tension	36.9	0		(B6 x 129X1)F2-jeb/jeb	B6129F2
442607	2/14/2013	4/25/2013	10	Tension	35.5	3		(B6 x 129X1)F2-jeb/jeb	B6129F2
442608	2/14/2013	4/25/2013	10	Tension	32	0		(B6 x 129X1)F2-jeb/jeb	B6129F2
442609	2/14/2013	4/25/2013	10	Tension	39	0		(B6 x 129X1)F2-jeb/jeb	B6129F2
442610	2/14/2013	4/25/2013	10	Tension	50.4	3		(B6 x 129X1)F2-jeb/jeb	B6129F2
442611	2/14/2013	4/25/2013	10	Tension	40.8	0		(B6 x 129X1)F2-jeb/jeb	B6129F2
442612	2/14/2013	4/25/2013	10	Tension	37.2	0		(B6 x 129X1)F2-jeb/jeb	B6129F2
443163	2/19/2013	4/30/2013	10	Tension	23.5	0		(B6 x 129X1)F2-jeb/jeb	B6129F2
443164	2/19/2013	4/30/2013	10	Tension	42.6	0		(B6 x 129X1)F2-jeb/jeb	B6129F2
443165	2/19/2013	4/30/2013	10	Tension	29.5	0		(B6 x 129X1)F2-jeb/jeb	B6129F2
443166	2/19/2013	4/30/2013	10	Tension	37.7	0		(B6 x 129X1)F2-jeb/jeb	B6129F2
443167	2/19/2013	4/30/2013	10	Tension	31	0		(B6 x 129X1)F2-jeb/jeb	B6129F2
443168	2/19/2013	4/30/2013	10	Tension	36	0		(B6 x 129X1)F2-jeb/jeb	B6129F2
443169	2/19/2013	4/30/2013	10	Tension	47	3		(B6 x 129X1)F2-jeb/jeb	B6129F2
443170	2/19/2013	4/30/2013	10	Tension	23.9	0		(B6 x 129X1)F2-jeb/jeb	B6129F2
443171	2/19/2013	4/30/2013	10	Tension	33.9	0		(B6 x 129X1)F2-jeb/jeb	B6129F2
443172	2/19/2013	4/30/2013	10	Tension	24	0		(B6 x 129X1)F2-jeb/jeb	B6129F2
443173	2/19/2013	4/30/2013	10	Tension	11	0		(B6 x 129X1)F2-jeb/jeb	B6129F2
443184	2/16/2013	4/29/2013	10.2857	Tension	34.2	0		(B6 x 129X1)F2-jeb/jeb	B6129F2
443185	2/16/2013	4/29/2013	10.2857	Tension	34.4	0		(B6 x 129X1)F2-jeb/jeb	B6129F2
443186	2/16/2013	4/29/2013	10.2857	Tension	33.2	0		(B6 x 129X1)F2-jeb/jeb	B6129F2
443187	2/16/2013	4/29/2013	10.2857	Tension	37.2	0		(B6 x 129X1)F2-jeb/jeb	B6129F2
443188	2/16/2013	4/29/2013	10.2857	Tension	35	0		(B6 x 129X1)F2-jeb/jeb	B6129F2
443189	2/16/2013	4/29/2013	10.2857	Tension	32.2	0		(B6 x 129X1)F2-jeb/jeb	B6129F2
443147	2/20/2013	5/1/2013	10	Tension	34	0		(B6 x 129X1)F2-jeb/jeb	B6129F2
443148	2/20/2013	5/1/2013	10	Tension	24	0		(B6 x 129X1)F2-jeb/jeb	B6129F2
443149	2/20/2013	5/1/2013	10	Tension	28.8	0		(B6 x 129X1)F2-jeb/jeb	B6129F2
443150	2/20/2013	5/1/2013	10	Tension	26.4	0		(B6 x 129X1)F2-jeb/jeb	B6129F2
443151	2/20/2013	5/1/2013	10	Tension	27.2	0		(B6 x 129X1)F2-jeb/jeb	B6129F2
443152	2/20/2013	5/1/2013	10	Tension	25	0		(B6 x 129X1)F2-jeb/jeb	B6129F2
443153	2/20/2013	5/1/2013	10	Tension	38.2	0		(B6 x 129X1)F2-jeb/jeb	B6129F2
443154	2/20/2013	5/1/2013	10	Tension	22.3	0		(B6 x 129X1)F2-jeb/jeb	B6129F2
443155	2/20/2013	5/1/2013	10	Tension	22.8	0		(B6 x 129X1)F2-jeb/jeb	B6129F2
443156	2/20/2013	5/1/2013	10	Tension	21.3	0		(B6 x 129X1)F2-jeb/jeb	B6129F2
443927	2/25/2013	5/6/2013	10	Tension	40	0		(B6 x 129X1)F2-jeb/jeb	B6129F2
443928	2/25/2013	5/6/2013	10	Tension	35	0		(B6 x 129X1)F2-jeb/jeb	B6129F2
443929	2/25/2013	5/6/2013	10	Tension	24.9	0		(B6 x 129X1)F2-jeb/jeb	B6129F2
443930	2/25/2013	5/6/2013	10	Tension	36.8	0		(B6 x 129X1)F2-jeb/jeb	B6129F2
443922	2/23/2013	5/6/2013	10.2857	Tension	35.7	0		(B6 x 129X1)F2-jeb/jeb	B6129F2
443923	2/23/2013	5/6/2013	10.2857	Tension	36.5	0		(B6 x 129X1)F2-jeb/jeb	B6129F2
443924	2/23/2013	5/6/2013	10.2857	Tension	35.5	0		(B6 x 129X1)F2-jeb/jeb	B6129F2
443913	2/27/2013	5/8/2013	10	Tension	35	0		(B6 x 129X1)F2-jeb/jeb	B6129F2
443914	2/27/2013	5/8/2013	10	Tension	37.2	0		(B6 x 129X1)F2-jeb/jeb	B6129F2
443915	2/27/2013	5/8/2013	10	Tension	32.8	0		(B6 x 129X1)F2-jeb/jeb	B6129F2
444649	3/6/2013	5/15/2013	10	Tension	46	3		(B6 x 129X1)F2-jeb/jeb	B6129F2
444650	3/6/2013	5/15/2013	10	Tension	50	0		(B6 x 129X1)F2-jeb/jeb	B6129F2
444651	3/6/2013	5/15/2013	10	Tension	32.5	0		(B6 x 129X1)F2-jeb/jeb	B6129F2
444652	3/6/2013	5/15/2013	10	Tension	38.2	0		(B6 x 129X1)F2-jeb/jeb	B6129F2
444653	3/6/2013	5/15/2013	10	Tension	35	3		(B6 x 129X1)F2-jeb/jeb	B6129F2
444655	3/7/2013	5/15/2013	9.85714	Tension	19.9	0		(B6 x 129X1)F2-jeb/jeb	B6129F2
444656	3/7/2013	5/15/2013	9.85714	Tension	24.5	0		(B6 x 129X1)F2-jeb/jeb	B6129F2
445252	3/7/2013	5/15/2013	9.85714	Tension	36.2	0		(B6 x 129X1)F2-jeb/jeb	B6129F2
445253	3/7/2013	5/15/2013	9.85714	Tension	26	0		(B6 x 129X1)F2-jeb/jeb	B6129F2
445254	3/7/2013	5/15/2013	9.85714	Tension	53	3		(B6 x 129X1)F2-jeb/jeb	B6129F2
445255	3/7/2013	5/15/2013	9.85714	Tension	37.8	0		(B6 x 129X1)F2-jeb/jeb	B6129F2
439327	12/31/2012	5/20/2013	20	Tension	49	0		FVB.129X1jeb-1/152.546-162.293<129>	FVB
439328	12/31/2012	5/20/2013	20	Tension	40	0		FVB.129X1jeb-1/152.546-162.293<129>	FVB
445242	3/10/2013	5/20/2013	10.1429	Tension	32.6	0		(B6 x 129X1)F2-jeb/jeb	B6129F2
445243	3/10/2013	5/20/2013	10.1429	Tension	23.6	0		(B6 x 129X1)F2-jeb/jeb	B6129F2
445244	3/10/2013	5/20/2013	10.1429	Tension	18.7	0		(B6 x 129X1)F2-jeb/jeb	B6129F2
445245	3/10/2013	5/20/2013	10.1429	Tension	21.5	0		(B6 x 129X1)F2-jeb/jeb	B6129F2
445263	3/9/2013	5/20/2013	10.2857	Tension	31.2	0		(B6 x 129X1)F2-jeb/jeb	B6129F2
445267	3/10/2013	5/20/2013	10.1429	Tension	26.4	0		(B6 x 129X1)F2-jeb/jeb	B6129F2
445268	3/10/2013	5/20/2013	10.1429	Tension	40.2	0		(B6 x 129X1)F2-jeb/jeb	B6129F2
445269	3/10/2013	5/20/2013	10.1429	Tension	46.7	0		(B6 x 129X1)F2-jeb/jeb	B6129F2
445270	3/10/2013	5/20/2013	10.1429	Tension	26	0		(B6 x 129X1)F2-jeb/jeb	B6129F2
445271	3/10/2013	5/20/2013	10.1429	Tension	28.6	0		(B6 x 129X1)F2-jeb/jeb	B6129F2
445272	3/10/2013	5/20/2013	10.1429	Tension	23.5	0		(B6 x 129X1)F2-jeb/jeb	B6129F2
445273	3/10/2013	5/20/2013	10.1429	Tension	36.1	0		(B6 x 129X1)F2-jeb/jeb	B6129F2
445274	3/10/2013	5/20/2013	10.1429	Tension	26	0		(B6 x 129X1)F2-jeb/jeb	B6129F2
445281	3/11/2013	5/20/2013	10	Tension	27.3	0		(B6 x 129X1)F2-jeb/jeb	B6129F2
445282	3/11/2013	5/20/2013	10	Tension	29.2	0		(B6 x 129X1)F2-jeb/jeb	B6129F2
445284	3/11/2013	5/20/2013	10	Tension	36.9	0		(B6 x 129X1)F2-jeb/jeb	B6129F2
445285	3/11/2013	5/20/2013	10	Tension	28.8	0		(B6 x 129X1)F2-jeb/jeb	B6129F2
439260	1/2/2013	5/21/2013	19.8571	Tension	24.2	0		FVB.B6jeb-1/152-162<129>,19/32-58<B6>	FVB
439261	1/2/2013	5/21/2013	19.8571	Tension	14.5	0		FVB.B6jeb-1/152-162<129>,19/32-58<B6>	FVB
439262	1/2/2013	5/21/2013	19.8571	Tension	20.9	0		FVB.B6jeb-1/152-162<129>,19/32-58<B6>	FVB
439263	1/2/2013	5/21/2013	19.8571	Tension	17.8	0		FVB.B6jeb-1/152-162<129>,19/32-58<B6>	FVB
446146	3/12/2013	5/21/2013	10	Tension	27.5	0		(B6 x 129X1)F2-jeb/jeb	B6129F2
446147	3/12/2013	5/21/2013	10	Tension	45.7	0		(B6 x 129X1)F2-jeb/jeb	B6129F2
446148	3/12/2013	5/21/2013	10	Tension	38.5	0		(B6 x 129X1)F2-jeb/jeb	B6129F2
446149	3/12/2013	5/21/2013	10	Tension	32.8	0		(B6 x 129X1)F2-jeb/jeb	B6129F2
446150	3/12/2013	5/21/2013	10	Tension	28.9	0		(B6 x 129X1)F2-jeb/jeb	B6129F2
446151	3/12/2013	5/21/2013	10	Tension	33	0		(B6 x 129X1)F2-jeb/jeb	B6129F2
446152	3/12/2013	5/21/2013	10	Tension	34.4	0		(B6 x 129X1)F2-jeb/jeb	B6129F2
446153	3/12/2013	5/21/2013	10	Tension	32.5	0		(B6 x 129X1)F2-jeb/jeb	B6129F2
446154	3/12/2013	5/21/2013	10	Tension	30.6	0		(B6 x 129X1)F2-jeb/jeb	B6129F2
446125	3/14/2013	5/23/2013	10	Tension	31.4	0		(B6 x 129X1)F2-jeb/jeb	B6129F2
446126	3/14/2013	5/23/2013	10	Tension	30	0		(B6 x 129X1)F2-jeb/jeb	B6129F2
446127	3/14/2013	5/23/2013	10	Tension	10	0		(B6 x 129X1)F2-jeb/jeb	B6129F2
446128	3/14/2013	5/23/2013	10	Tension	22.8	0		(B6 x 129X1)F2-jeb/jeb	B6129F2
446129	3/14/2013	5/23/2013	10	Tension	27.8	0		(B6 x 129X1)F2-jeb/jeb	B6129F2
446130	3/14/2013	5/23/2013	10	Tension	30	0		(B6 x 129X1)F2-jeb/jeb	B6129F2
439756	1/5/2013	5/23/2013	19.7143	Tension	16.5	0		FVB.B6jeb-1/152-162<129>,19/32-58<B6>	FVB
439757	1/5/2013	5/23/2013	19.7143	Tension	24.8	0		FVB.B6jeb-1/152-162<129>,19/32-58<B6>	FVB
439758	1/5/2013	5/23/2013	19.7143	Tension	27.6	0		FVB.B6jeb-1/152-162<129>,19/32-58<B6>	FVB
446139	3/16/2013	5/23/2013	9.71429	Tension	34.3	0		(B6 x 129X1)F2-jeb/jeb	B6129F2
446140	3/16/2013	5/23/2013	9.71429	Tension	22.1	0		(B6 x 129X1)F2-jeb/jeb	B6129F2
446141	3/16/2013	5/23/2013	9.71429	Tension	17.4	0		(B6 x 129X1)F2-jeb/jeb	B6129F2
446142	3/16/2013	5/23/2013	9.71429	Tension	23	0		(B6 x 129X1)F2-jeb/jeb	B6129F2
446143	3/16/2013	5/23/2013	9.71429	Tension	25.4	0		(B6 x 129X1)F2-jeb/jeb	B6129F2
446095	3/19/2013	5/28/2013	10	Tension	35.7	0		(B6 x 129X1)F2-jeb/jeb	B6129F2
446096	3/19/2013	5/28/2013	10	Tension	37.5	0		(B6 x 129X1)F2-jeb/jeb	B6129F2
446097	3/19/2013	5/28/2013	10	Tension	26	0		(B6 x 129X1)F2-jeb/jeb	B6129F2
446098	3/19/2013	5/28/2013	10	Tension	24.7	0		(B6 x 129X1)F2-jeb/jeb	B6129F2
446105	3/18/2013	5/28/2013	10.1429	Tension	21	0		(B6 x 129X1)F2-jeb/jeb	B6129F2
446106	3/18/2013	5/28/2013	10.1429	Tension	28.3	0		(B6 x 129X1)F2-jeb/jeb	B6129F2
446107	3/18/2013	5/28/2013	10.1429	Tension	36	3		(B6 x 129X1)F2-jeb/jeb	B6129F2
446108	3/18/2013	5/28/2013	10.1429	Tension	36.5	0		(B6 x 129X1)F2-jeb/jeb	B6129F2
446109	3/18/2013	5/28/2013	10.1429	Tension	29.2	0		(B6 x 129X1)F2-jeb/jeb	B6129F2
446159	3/18/2013	5/28/2013	10.1429	Tension	43.2	3		(B6 x 129X1)F2-jeb/jeb	B6129F2
446160	3/18/2013	5/28/2013	10.1429	Tension	27.5	0		(B6 x 129X1)F2-jeb/jeb	B6129F2
446161	3/18/2013	5/28/2013	10.1429	Tension	33.2	3		(B6 x 129X1)F2-jeb/jeb	B6129F2
446162	3/18/2013	5/28/2013	10.1429	Tension	35.5	3		(B6 x 129X1)F2-jeb/jeb	B6129F2
446163	3/18/2013	5/28/2013	10.1429	Tension	27.8	0		(B6 x 129X1)F2-jeb/jeb	B6129F2
446310	3/21/2013	5/30/2013	10	Tension	20	0		B6.FVBjeb-1/80-162<129>,19/27-51<FVB>	B6
446311	3/21/2013	5/30/2013	10	Tension	18.7	0		B6.FVBjeb-1/80-162<129>,19/27-51<FVB>	B6
446312	3/21/2013	5/30/2013	10	Tension	23.3	0		B6.FVBjeb-1/80-162<129>,19/27-51<FVB>	B6
446313	3/21/2013	5/30/2013	10	Tension	16.5	0		B6.FVBjeb-1/80-162<129>,19/27-51<FVB>	B6
446306	3/21/2013	5/30/2013	10	Tension	20.5	0		B6.FVBjeb-1/80-162<129>,19/27-51<FVB>	B6
446307	3/21/2013	5/30/2013	10	Tension	21.3	0		B6.FVBjeb-1/80-162<129>,19/27-51<FVB>	B6
446116	3/21/2013	5/30/2013	10	Tension	39.8	0		(B6 x 129X1)F2-jeb/jeb	B6129F2
446117	3/21/2013	5/30/2013	10	Tension	38.7	0		(B6 x 129X1)F2-jeb/jeb	B6129F2
446118	3/21/2013	5/30/2013	10	Tension	37	0		(B6 x 129X1)F2-jeb/jeb	B6129F2
446119	3/21/2013	5/30/2013	10	Tension	21.5	0		(B6 x 129X1)F2-jeb/jeb	B6129F2
446120	3/21/2013	5/30/2013	10	Tension	26.9	0		(B6 x 129X1)F2-jeb/jeb	B6129F2
446609	3/27/2013	6/4/2013	9.85714	Tension	28.6	0		(B6 x 129X1)F2-jeb/jeb	B6129F2
446610	3/27/2013	6/4/2013	9.85714	Tension	21.5	0		(B6 x 129X1)F2-jeb/jeb	B6129F2
446611	3/27/2013	6/4/2013	9.85714	Tension	33.2	0		(B6 x 129X1)F2-jeb/jeb	B6129F2
446612	3/27/2013	6/4/2013	9.85714	Tension	27.1	0		(B6 x 129X1)F2-jeb/jeb	B6129F2
446613	3/27/2013	6/4/2013	9.85714	Tension	22.2	0		(B6 x 129X1)F2-jeb/jeb	B6129F2
446614	3/27/2013	6/4/2013	9.85714	Tension	27	0		(B6 x 129X1)F2-jeb/jeb	B6129F2
440764	1/15/2013	6/4/2013	20	Tension	12.2	0		FVB.B6jeb-1/152-162<129>,19/32-58<B6>	FVB
440765	1/15/2013	6/4/2013	20	Tension	6.2	0		FVB.B6jeb-1/152-162<129>,19/32-58<B6>	FVB
440766	1/15/2013	6/4/2013	20	Tension	21.8	0		FVB.B6jeb-1/152-162<129>,19/32-58<B6>	FVB
440767	1/15/2013	6/4/2013	20	Tension	16	0		FVB.B6jeb-1/152-162<129>,19/32-58<B6>	FVB
440768	1/15/2013	6/4/2013	20	Tension	16.2	0		FVB.B6jeb-1/152-162<129>,19/32-58<B6>	FVB
447484	3/26/2013	6/4/2013	10	Tension	26.6	0		(B6 x 129X1)F2-jeb/jeb	B6129F2
447485	3/26/2013	6/4/2013	10	Tension	26	0		(B6 x 129X1)F2-jeb/jeb	B6129F2
447486	3/26/2013	6/4/2013	10	Tension	9	0		(B6 x 129X1)F2-jeb/jeb	B6129F2
447487	3/26/2013	6/4/2013	10	Tension	32.8	0		(B6 x 129X1)F2-jeb/jeb	B6129F2
447488	3/26/2013	6/4/2013	10	Tension	21.5	0		(B6 x 129X1)F2-jeb/jeb	B6129F2
441079	1/21/2013	6/10/2013	20	Tension	42	3		FVB.129X1jeb-1/152.546-162.293<129>	FVB
441080	1/21/2013	6/10/2013	20	Tension	39.8	3		FVB.129X1jeb-1/152.546-162.293<129>	FVB
441081	1/21/2013	6/10/2013	20	Tension	25	0		FVB.129X1jeb-1/152.546-162.293<129>	FVB
441082	1/21/2013	6/10/2013	20	Tension	33.7	0		FVB.129X1jeb-1/152.546-162.293<129>	FVB
447212	3/31/2013	6/10/2013	10.1429	Tension	27.2	0		B6.FVBjeb-1/80-162<129>,19/27-51<FVB>	B6
447213	3/31/2013	6/10/2013	10.1429	Tension	35.2	0		B6.FVBjeb-1/80-162<129>,19/27-51<FVB>	B6
447511	4/4/2013	6/12/2013	9.85714	Tension	20	0		(B6 x 129X1)F2-jeb/jeb	B6129F2
447512	4/4/2013	6/12/2013	9.85714	Tension	37	0		(B6 x 129X1)F2-jeb/jeb	B6129F2
447513	4/4/2013	6/12/2013	9.85714	Tension	34	0		(B6 x 129X1)F2-jeb/jeb	B6129F2
447514	4/4/2013	6/12/2013	9.85714	Tension	23	0		(B6 x 129X1)F2-jeb/jeb	B6129F2
447515	4/4/2013	6/12/2013	9.85714	Tension	19.9	0		(B6 x 129X1)F2-jeb/jeb	B6129F2
447516	4/4/2013	6/12/2013	9.85714	Tension	26	0		(B6 x 129X1)F2-jeb/jeb	B6129F2
447517	4/4/2013	6/12/2013	9.85714	Tension	32.9	0		(B6 x 129X1)F2-jeb/jeb	B6129F2
447518	4/4/2013	6/12/2013	9.85714	Tension	21.2	0		(B6 x 129X1)F2-jeb/jeb	B6129F2
447519	4/4/2013	6/12/2013	9.85714	Tension	30	3		(B6 x 129X1)F2-jeb/jeb	B6129F2
447491	4/3/2013	6/12/2013	10	Tension	24	0		(B6 x 129X1)F2-jeb/jeb	B6129F2
447492	4/3/2013	6/12/2013	10	Tension	20.5	0		(B6 x 129X1)F2-jeb/jeb	B6129F2
447493	4/3/2013	6/12/2013	10	Tension	27.5	0		(B6 x 129X1)F2-jeb/jeb	B6129F2
447494	4/3/2013	6/12/2013	10	Tension	34.9	3		(B6 x 129X1)F2-jeb/jeb	B6129F2
447505	4/3/2013	6/12/2013	10	Tension	24.7	0		(B6 x 129X1)F2-jeb/jeb	B6129F2
447506	4/3/2013	6/12/2013	10	Tension	20.7	0		(B6 x 129X1)F2-jeb/jeb	B6129F2
447507	4/3/2013	6/12/2013	10	Tension	9.9	0		(B6 x 129X1)F2-jeb/jeb	B6129F2
441093	1/23/2013	6/12/2013	20	Tension	38	0		FVB.129X1jeb-1/152.546-162.293<129>	FVB
441094	1/23/2013	6/12/2013	20	Tension	50.2	0		FVB.129X1jeb-1/152.546-162.293<129>	FVB
441095	1/23/2013	6/12/2013	20	Tension	36.2	0		FVB.129X1jeb-1/152.546-162.293<129>	FVB
441096	1/23/2013	6/12/2013	20	Tension	48.5	0		FVB.129X1jeb-1/152.546-162.293<129>	FVB
447925	4/7/2013	6/17/2013	10.1429	Tension	29.1	0		B6.129X1jeb-1/80-162<129> (N11)	B6
447926	4/7/2013	6/17/2013	10.1429	Tension	31.2	0		B6.129X1jeb-1/80-162<129> (N11)	B6
447927	4/7/2013	6/17/2013	10.1429	Tension	23.2	0		B6.129X1jeb-1/80-162<129> (N11)	B6
447928	4/7/2013	6/17/2013	10.1429	Tension	24.5	0		B6.129X1jeb-1/80-162<129> (N11)	B6
447929	4/7/2013	6/17/2013	10.1429	Tension	20.3	0		B6.129X1jeb-1/80-162<129> (N11)	B6
447934	4/7/2013	6/17/2013	10.1429	Tension	20.2	0		B6.129X1jeb-1/80-162<129> (N11)	B6
447935	4/7/2013	6/17/2013	10.1429	Tension	22.7	0		B6.129X1jeb-1/80-162<129> (N11)	B6
448127	4/8/2013	6/17/2013	10	Tension	27	0		(B6 x 129X1)F2-jeb/jeb	B6129F2
448128	4/8/2013	6/17/2013	10	Tension	15.5	0		(B6 x 129X1)F2-jeb/jeb	B6129F2
448129	4/8/2013	6/17/2013	10	Tension	16.9	0		(B6 x 129X1)F2-jeb/jeb	B6129F2
448130	4/8/2013	6/17/2013	10	Tension	27.2	0		(B6 x 129X1)F2-jeb/jeb	B6129F2
448131	4/8/2013	6/17/2013	10	Tension	19.6	0		(B6 x 129X1)F2-jeb/jeb	B6129F2
447937	4/9/2013	6/18/2013	10	Tension	37.9	0		B6.129X1jeb-1/80-162<129> (N11)	B6
447938	4/9/2013	6/18/2013	10	Tension	32.8	0		B6.129X1jeb-1/80-162<129> (N11)	B6
447939	4/9/2013	6/18/2013	10	Tension	25.8	0		B6.129X1jeb-1/80-162<129> (N11)	B6
447940	4/9/2013	6/18/2013	10	Tension	33	0		B6.129X1jeb-1/80-162<129> (N11)	B6
447941	4/9/2013	6/18/2013	10	Tension	37.8	0		B6.129X1jeb-1/80-162<129> (N11)	B6
447942	4/9/2013	6/18/2013	10	Tension	32.7	0		B6.129X1jeb-1/80-162<129> (N11)	B6
447943	4/9/2013	6/18/2013	10	Tension	25.1	0		B6.129X1jeb-1/80-162<129> (N11)	B6
447944	4/9/2013	6/18/2013	10	Tension	26	0		B6.129X1jeb-1/80-162<129> (N11)	B6
448137	4/10/2013	6/19/2013	10	Tension	38	3		(B6 x 129X1)F2-jeb/jeb	B6129F2
448494	4/11/2013	6/19/2013	9.85714	Tension	27.6	0		(B6 x 129X1)F2-jeb/jeb	B6129F2
448495	4/11/2013	6/19/2013	9.85714	Tension	32.6	0		(B6 x 129X1)F2-jeb/jeb	B6129F2
448496	4/11/2013	6/19/2013	9.85714	Tension	19.8	0		(B6 x 129X1)F2-jeb/jeb	B6129F2
448497	4/11/2013	6/19/2013	9.85714	Tension	32.5	0		(B6 x 129X1)F2-jeb/jeb	B6129F2
448498	4/11/2013	6/19/2013	9.85714	Tension	32.4	0		(B6 x 129X1)F2-jeb/jeb	B6129F2
448499	4/11/2013	6/19/2013	9.85714	Tension	47.2	3		(B6 x 129X1)F2-jeb/jeb	B6129F2
448500	4/11/2013	6/19/2013	9.85714	Tension	33.1	0		(B6 x 129X1)F2-jeb/jeb	B6129F2
448501	4/11/2013	6/19/2013	9.85714	Tension	35	0		(B6 x 129X1)F2-jeb/jeb	B6129F2
448502	4/11/2013	6/19/2013	9.85714	Tension	34.2	0		(B6 x 129X1)F2-jeb/jeb	B6129F2
448119	4/11/2013	6/19/2013	9.85714	Tension	22	0		(B6 x 129X1)F2-jeb/jeb	B6129F2
448120	4/11/2013	6/19/2013	9.85714	Tension	9	0		(B6 x 129X1)F2-jeb/jeb	B6129F2
447947	4/11/2013	6/19/2013	9.85714	Tension	19.5	0		B6.129X1jeb-1/80-162<129> (N11)	B6
447948	4/11/2013	6/19/2013	9.85714	Tension	21.4	0		B6.129X1jeb-1/80-162<129> (N11)	B6
447949	4/11/2013	6/19/2013	9.85714	Tension	19.8	0		B6.129X1jeb-1/80-162<129> (N11)	B6
447950	4/11/2013	6/19/2013	9.85714	Tension	4.9	0		B6.129X1jeb-1/80-162<129> (N11)	B6
448505	4/14/2013	6/24/2013	10.1429	Tension	27.4	0		(B6 x 129X1)F2-jeb/jeb	B6129F2
448506	4/14/2013	6/24/2013	10.1429	Tension	29.8	0		(B6 x 129X1)F2-jeb/jeb	B6129F2
448507	4/14/2013	6/24/2013	10.1429	Tension	46.7	3		(B6 x 129X1)F2-jeb/jeb	B6129F2
448508	4/14/2013	6/24/2013	10.1429	Tension	27.6	0		(B6 x 129X1)F2-jeb/jeb	B6129F2
448509	4/14/2013	6/24/2013	10.1429	Tension	20	0		(B6 x 129X1)F2-jeb/jeb	B6129F2
448568	4/19/2013	6/28/2013	10	Tension	26.7	0		B6.FVBjeb-1/80-162<129>,19/27-51<FVB>	B6
448569	4/19/2013	6/28/2013	10	Tension	27.9	0		B6.FVBjeb-1/80-162<129>,19/27-51<FVB>	B6
448570	4/19/2013	6/28/2013	10	Tension	25	0		B6.FVBjeb-1/80-162<129>,19/27-51<FVB>	B6
448571	4/19/2013	6/28/2013	10	Tension	32.8	0		B6.FVBjeb-1/80-162<129>,19/27-51<FVB>	B6
442745	2/13/2013	7/2/2013	19.8571	Tension	24.4	0		FVB.B6jeb-1/152-162<129>,19/32-58<B6>	FVB
442746	2/13/2013	7/2/2013	19.8571	Tension	22.2	0		FVB.B6jeb-1/152-162<129>,19/32-58<B6>	FVB
442747	2/13/2013	7/2/2013	19.8571	Tension	18.3	0		FVB.B6jeb-1/152-162<129>,19/32-58<B6>	FVB
442748	2/13/2013	7/2/2013	19.8571	Tension	11.3	0		FVB.B6jeb-1/152-162<129>,19/32-58<B6>	FVB
442749	2/13/2013	7/2/2013	19.8571	Tension	5.9	0		FVB.B6jeb-1/152-162<129>,19/32-58<B6>	FVB
442750	2/13/2013	7/2/2013	19.8571	Tension	16	0		FVB.B6jeb-1/152-162<129>,19/32-58<B6>	FVB
448875	4/23/2013	7/2/2013	10	Tension	46.7	0		(B6 x 129X1)F2-jeb/jeb	B6129F2
448876	4/23/2013	7/2/2013	10	Tension	50.4	3		(B6 x 129X1)F2-jeb/jeb	B6129F2
448877	4/23/2013	7/2/2013	10	Tension	35.4	0		(B6 x 129X1)F2-jeb/jeb	B6129F2
449520	4/27/2013	7/6/2013	10	Tension	33.9	0		(B6 x 129X1)F2-jeb/jeb	B6129F2
449521	4/27/2013	7/6/2013	10	Tension	23.5	0		(B6 x 129X1)F2-jeb/jeb	B6129F2
449522	4/27/2013	7/6/2013	10	Tension	15.8	0		(B6 x 129X1)F2-jeb/jeb	B6129F2
449523	4/27/2013	7/6/2013	10	Tension	18.7	0		(B6 x 129X1)F2-jeb/jeb	B6129F2
449524	4/27/2013	7/6/2013	10	Tension	27.2	0		(B6 x 129X1)F2-jeb/jeb	B6129F2
449525	4/27/2013	7/6/2013	10	Tension	27.9	0		(B6 x 129X1)F2-jeb/jeb	B6129F2
449526	4/27/2013	7/6/2013	10	Tension	20.7	0		(B6 x 129X1)F2-jeb/jeb	B6129F2
449529	4/27/2013	7/6/2013	10	Tension	31	0		(B6 x 129X1)F2-jeb/jeb	B6129F2
449530	4/27/2013	7/6/2013	10	Tension	46.2	3		(B6 x 129X1)F2-jeb/jeb	B6129F2
449531	4/27/2013	7/6/2013	10	Tension	24.7	0		(B6 x 129X1)F2-jeb/jeb	B6129F2
449557	4/29/2013	7/8/2013	10	Tension	35.1	0		(B6 x 129X1)F2-jeb/jeb	B6129F2
449558	4/29/2013	7/8/2013	10	Tension	34.3	0		(B6 x 129X1)F2-jeb/jeb	B6129F2
449559	4/29/2013	7/8/2013	10	Tension	32.8	0		(B6 x 129X1)F2-jeb/jeb	B6129F2
449539	5/2/2013	7/11/2013	10	Tension	34.7	0		(B6 x 129X1)F2-jeb/jeb	B6129F2
449540	5/2/2013	7/11/2013	10	Tension	30	0		(B6 x 129X1)F2-jeb/jeb	B6129F2
449541	5/2/2013	7/11/2013	10	Tension	16	0		(B6 x 129X1)F2-jeb/jeb	B6129F2
449545	5/3/2013	7/11/2013	9.85714	Tension	36.1	0		(B6 x 129X1)F2-jeb/jeb	B6129F2
449546	5/3/2013	7/11/2013	9.85714	Tension	24.9	0		(B6 x 129X1)F2-jeb/jeb	B6129F2
449547	5/3/2013	7/11/2013	9.85714	Tension	40.7	3		(B6 x 129X1)F2-jeb/jeb	B6129F2
449548	5/3/2013	7/11/2013	9.85714	Tension	33.6	0		(B6 x 129X1)F2-jeb/jeb	B6129F2
449549	5/3/2013	7/11/2013	9.85714	Tension	50.9	3		(B6 x 129X1)F2-jeb/jeb	B6129F2
449550	5/3/2013	7/11/2013	9.85714	Tension	31.8	0		(B6 x 129X1)F2-jeb/jeb	B6129F2
450029	5/3/2013	7/11/2013	9.85714	Tension	57.9	3		(B6 x 129X1)F2-jeb/jeb	B6129F2
450030	5/3/2013	7/11/2013	9.85714	Tension	43.6	3		(B6 x 129X1)F2-jeb/jeb	B6129F2
450031	5/3/2013	7/11/2013	9.85714	Tension	29.2	0		(B6 x 129X1)F2-jeb/jeb	B6129F2
450032	5/3/2013	7/11/2013	9.85714	Tension	28.8	0		(B6 x 129X1)F2-jeb/jeb	B6129F2
450033	5/3/2013	7/11/2013	9.85714	Tension	31.5	0		(B6 x 129X1)F2-jeb/jeb	B6129F2
450034	5/3/2013	7/11/2013	9.85714	Tension	25	0		(B6 x 129X1)F2-jeb/jeb	B6129F2
450035	5/3/2013	7/11/2013	9.85714	Tension	33.9	0		(B6 x 129X1)F2-jeb/jeb	B6129F2
450036	5/3/2013	7/11/2013	9.85714	Tension	36.2	0		(B6 x 129X1)F2-jeb/jeb	B6129F2
450037	5/3/2013	7/11/2013	9.85714	Tension	39.9	0		(B6 x 129X1)F2-jeb/jeb	B6129F2
450038	5/3/2013	7/11/2013	9.85714	Tension	31.5	0		(B6 x 129X1)F2-jeb/jeb	B6129F2
450039	5/3/2013	7/11/2013	9.85714	Tension	33.8	3		(B6 x 129X1)F2-jeb/jeb	B6129F2
450019	5/7/2013	7/16/2013	10	Tension	24.9	0		(B6 x 129X1)F2-jeb/jeb	B6129F2
450452	5/9/2013	7/18/2013	10	Tension	24	0		(B6 x 129X1)F2-jeb/jeb	B6129F2
450453	5/9/2013	7/18/2013	10	Tension	22.4	0		(B6 x 129X1)F2-jeb/jeb	B6129F2
450454	5/9/2013	7/18/2013	10	Tension	25	0		(B6 x 129X1)F2-jeb/jeb	B6129F2
450461	5/11/2013	7/19/2013	9.85714	Tension	22.2	0		(B6 x 129X1)F2-jeb/jeb	B6129F2
450462	5/11/2013	7/19/2013	9.85714	Tension	27.2	0		(B6 x 129X1)F2-jeb/jeb	B6129F2
450463	5/11/2013	7/19/2013	9.85714	Tension	21.9	0		(B6 x 129X1)F2-jeb/jeb	B6129F2
450464	5/11/2013	7/19/2013	9.85714	Tension	22	0		(B6 x 129X1)F2-jeb/jeb	B6129F2
450469	5/11/2013	7/19/2013	9.85714	Tension	20.7	0		(B6 x 129X1)F2-jeb/jeb	B6129F2
450470	5/11/2013	7/19/2013	9.85714	Tension	26.8	0		(B6 x 129X1)F2-jeb/jeb	B6129F2
450471	5/11/2013	7/19/2013	9.85714	Tension	28	0		(B6 x 129X1)F2-jeb/jeb	B6129F2
450472	5/11/2013	7/19/2013	9.85714	Tension	25.2	0		(B6 x 129X1)F2-jeb/jeb	B6129F2
450473	5/11/2013	7/19/2013	9.85714	Tension	39	3		(B6 x 129X1)F2-jeb/jeb	B6129F2
450474	5/11/2013	7/19/2013	9.85714	Tension	32.3	0		(B6 x 129X1)F2-jeb/jeb	B6129F2
450478	5/11/2013	7/19/2013	9.85714	Tension	27	0		(B6 x 129X1)F2-jeb/jeb	B6129F2
450479	5/11/2013	7/19/2013	9.85714	Tension	26.5	0		(B6 x 129X1)F2-jeb/jeb	B6129F2
450480	5/11/2013	7/19/2013	9.85714	Tension	50	3		(B6 x 129X1)F2-jeb/jeb	B6129F2
450986	5/24/2013	8/2/2013	10	Tension	44.5	0		(B6 x 129X1)F2-jeb/jeb	B6129F2
450987	5/24/2013	8/2/2013	10	Tension	27.2	0		(B6 x 129X1)F2-jeb/jeb	B6129F2
450988	5/24/2013	8/2/2013	10	Tension	23.2	0		(B6 x 129X1)F2-jeb/jeb	B6129F2
452303	5/29/2013	8/5/2013	9.71429	Tension	26.7	0		(B6 x 129X1)F2-jeb/jeb	B6129F2
452304	5/29/2013	8/5/2013	9.71429	Tension	24.9	0		(B6 x 129X1)F2-jeb/jeb	B6129F2
452305	5/29/2013	8/5/2013	9.71429	Tension	27.4	0		(B6 x 129X1)F2-jeb/jeb	B6129F2
451630	5/28/2013	8/5/2013	9.85714	Tension	27.6	0		(B6 x 129X1)F2-jeb/jeb	B6129F2
451631	5/28/2013	8/5/2013	9.85714	Tension	23	0		(B6 x 129X1)F2-jeb/jeb	B6129F2
451632	5/28/2013	8/5/2013	9.85714	Tension	26.6	0		(B6 x 129X1)F2-jeb/jeb	B6129F2
451633	5/28/2013	8/5/2013	9.85714	Tension	8	0		(B6 x 129X1)F2-jeb/jeb	B6129F2
451634	5/28/2013	8/5/2013	9.85714	Tension	33.4	0		(B6 x 129X1)F2-jeb/jeb	B6129F2
451624	5/26/2013	8/5/2013	10.1429	Tension	35	0		(B6 x 129X1)F2-jeb/jeb	B6129F2
452251	5/31/2013	8/8/2013	9.85714	Tension	21	0		(B6 x 129X1)F2-jeb/jeb	B6129F2
452252	5/31/2013	8/8/2013	9.85714	Tension	26.5	0		(B6 x 129X1)F2-jeb/jeb	B6129F2
452253	5/31/2013	8/8/2013	9.85714	Tension	32.1	0		(B6 x 129X1)F2-jeb/jeb	B6129F2
452254	5/31/2013	8/8/2013	9.85714	Tension	25.8	0		(B6 x 129X1)F2-jeb/jeb	B6129F2
452255	5/31/2013	8/8/2013	9.85714	Tension	27.2	0		(B6 x 129X1)F2-jeb/jeb	B6129F2
452256	5/31/2013	8/8/2013	9.85714	Tension	35.2	3		(B6 x 129X1)F2-jeb/jeb	B6129F2
452257	5/31/2013	8/8/2013	9.85714	Tension	10.8	0		(B6 x 129X1)F2-jeb/jeb	B6129F2
452274	5/31/2013	8/8/2013	9.85714	Tension	17.3	0		(B6 x 129X1)F2-jeb/jeb	B6129F2
452275	5/31/2013	8/8/2013	9.85714	Tension	33	0		(B6 x 129X1)F2-jeb/jeb	B6129F2
452276	5/31/2013	8/8/2013	9.85714	Tension	23	0		(B6 x 129X1)F2-jeb/jeb	B6129F2
452277	5/31/2013	8/8/2013	9.85714	Tension	32.6	0		(B6 x 129X1)F2-jeb/jeb	B6129F2
452278	5/31/2013	8/8/2013	9.85714	Tension	33	0		(B6 x 129X1)F2-jeb/jeb	B6129F2
452282	6/3/2013	8/12/2013	10	Tension	34.8	0		(B6 x 129X1)F2-jeb/jeb	B6129F2
452283	6/3/2013	8/12/2013	10	Tension	11.3	0		(B6 x 129X1)F2-jeb/jeb	B6129F2
452284	6/3/2013	8/12/2013	10	Tension	19.5	0		(B6 x 129X1)F2-jeb/jeb	B6129F2
452285	6/3/2013	8/12/2013	10	Tension	31.7	0		(B6 x 129X1)F2-jeb/jeb	B6129F2
452290	6/3/2013	8/12/2013	10	Tension	40.8	0		(B6 x 129X1)F2-jeb/jeb	B6129F2
452291	6/3/2013	8/12/2013	10	Tension	31.2	0		(B6 x 129X1)F2-jeb/jeb	B6129F2
452295	6/4/2013	8/12/2013	9.85714	Tension	30	0		(B6 x 129X1)F2-jeb/jeb	B6129F2
452296	6/4/2013	8/12/2013	9.85714	Tension	41.8	0		(B6 x 129X1)F2-jeb/jeb	B6129F2
450656	5/15/2013	8/27/2013	14.8571	Tension	19.2	0		B6.FVBjeb-1/80-162<129>,19/27-51<FVB>	B6
450657	5/15/2013	8/27/2013	14.8571	Tension	17	0		B6.FVBjeb-1/80-162<129>,19/27-51<FVB>	B6
447204	4/5/2013	8/27/2013	20.5714	Tension	7.5	0		B6.FVBjeb-1/80-162<129>,19/27-51<FVB>	B6
447205	4/5/2013	8/27/2013	20.5714	Tension	8	0		B6.FVBjeb-1/80-162<129>,19/27-51<FVB>	B6
447206	4/5/2013	8/27/2013	20.5714	Tension	8.7	0		B6.FVBjeb-1/80-162<129>,19/27-51<FVB>	B6
447207	4/5/2013	8/27/2013	20.5714	Tension	9.1	0		B6.FVBjeb-1/80-162<129>,19/27-51<FVB>	B6
447208	4/5/2013	8/27/2013	20.5714	Tension	12.2	0		B6.FVBjeb-1/80-162<129>,19/27-51<FVB>	B6
447218	4/5/2013	8/27/2013	20.5714	Tension	4.5	0		B6.FVBjeb-1/80-162<129>,19/27-51<FVB>	B6
447219	4/5/2013	8/27/2013	20.5714	Tension	13.2	0		B6.FVBjeb-1/80-162<129>,19/27-51<FVB>	B6
447220	4/5/2013	8/27/2013	20.5714	Tension	12.8	0		B6.FVBjeb-1/80-162<129>,19/27-51<FVB>	B6
445547	3/11/2013	8/27/2013	24.1429	Tension	5	0		B6.FVBjeb-1/80-162<129>,19/27-51<FVB>	B6
445548	3/11/2013	8/27/2013	24.1429	Tension	8.8	0		B6.FVBjeb-1/80-162<129>,19/27-51<FVB>	B6
445549	3/11/2013	8/27/2013	24.1429	Tension	8.8	0		B6.FVBjeb-1/80-162<129>,19/27-51<FVB>	B6
445552	3/13/2013	8/27/2013	23.8571	Tension	6.2	0		B6.FVBjeb-1/80-162<129>,19/27-51<FVB>	B6
445556	3/14/2013	8/27/2013	23.7143	Tension	11.7	0		B6.FVBjeb-1/80-162<129>,19/27-51<FVB>	B6
445557	3/14/2013	8/27/2013	23.7143	Tension	7.3	0		B6.FVBjeb-1/80-162<129>,19/27-51<FVB>	B6
445558	3/14/2013	8/27/2013	23.7143	Tension	9.4	0		B6.FVBjeb-1/80-162<129>,19/27-51<FVB>	B6
450650	5/17/2013	8/29/2013	14.8571	Tension	17.2	0		B6.FVBjeb-1/80-162<129>,19/27-51<FVB>	B6
450651	5/17/2013	8/29/2013	14.8571	Tension	15	0		B6.FVBjeb-1/80-162<129>,19/27-51<FVB>	B6
450652	5/17/2013	8/29/2013	14.8571	Tension	14	0		B6.FVBjeb-1/80-162<129>,19/27-51<FVB>	B6
449707	4/30/2013	9/16/2013	19.8571	Tension	15.2	0		B6.FVBjeb-1/80-162<129>,19/27-51<FVB>	B6
449708	4/30/2013	9/16/2013	19.8571	Tension	16.5	0		B6.FVBjeb-1/80-162<129>,19/27-51<FVB>	B6
449709	4/30/2013	9/16/2013	19.8571	Tension	15.2	0		B6.FVBjeb-1/80-162<129>,19/27-51<FVB>	B6
450116	4/30/2013	9/16/2013	19.8571	Tension	14.3	0		B6.FVBjeb-1/80-162<129>,19/27-51<FVB>	B6
452027	6/6/2013	9/19/2013	15	Tension	25.4	0		B6.FVBjeb-1/80-162<129>,19/27-51<FVB>	B6
452028	6/6/2013	9/19/2013	15	Tension	24.8	0		B6.FVBjeb-1/80-162<129>,19/27-51<FVB>	B6
452029	6/6/2013	9/19/2013	15	Tension	17.9	0		B6.FVBjeb-1/80-162<129>,19/27-51<FVB>	B6
452030	6/6/2013	9/19/2013	15	Tension	29	0		B6.FVBjeb-1/80-162<129>,19/27-51<FVB>	B6
452031	6/6/2013	9/19/2013	15	Tension	19	0		B6.FVBjeb-1/80-162<129>,19/27-51<FVB>	B6
449700	5/2/2013	9/19/2013	20	Tension	16.2	0		B6.FVBjeb-1/80-162<129>,19/27-51<FVB>	B6
449701	5/2/2013	9/19/2013	20	Tension	16	0		B6.FVBjeb-1/80-162<129>,19/27-51<FVB>	B6
450125	5/8/2013	9/26/2013	20.1429	Tension	12.5	0		B6.FVBjeb-1/80-162<129>,19/27-51<FVB>	B6
450661	5/12/2013	9/26/2013	19.5714	Tension	12.9	0		B6.FVBjeb-1/80-162<129>,19/27-51<FVB>	B6
450662	5/12/2013	9/26/2013	19.5714	Tension	18	0		B6.FVBjeb-1/80-162<129>,19/27-51<FVB>	B6
450663	5/12/2013	9/26/2013	19.5714	Tension	12.8	0		B6.FVBjeb-1/80-162<129>,19/27-51<FVB>	B6
450664	5/12/2013	9/26/2013	19.5714	Tension	13.2	0		B6.FVBjeb-1/80-162<129>,19/27-51<FVB>	B6
452901	6/19/2013	10/2/2013	15	Tension	15	0		B6.FVBjeb-1/80-162<129>,19/27-51<FVB>	B6
452902	6/19/2013	10/2/2013	15	Tension	17.2	0		B6.FVBjeb-1/80-162<129>,19/27-51<FVB>	B6
452903	6/19/2013	10/2/2013	15	Tension	12.5	0		B6.FVBjeb-1/80-162<129>,19/27-51<FVB>	B6
452904	6/19/2013	10/2/2013	15	Tension	15.3	0		B6.FVBjeb-1/80-162<129>,19/27-51<FVB>	B6
452905	6/19/2013	10/2/2013	15	Tension	10.1	0		B6.FVBjeb-1/80-162<129>,19/27-51<FVB>	B6
458021	10/17/2013	12/26/2013	10	Tension	21.8	0		B6.PWDjebR03L2-1/80-162<129>,19/45-Col17-1292AA<PWD>	R03L
458022	10/17/2013	12/26/2013	10	Tension	25	0		B6.PWDjebR03L2-1/80-162<129>,19/45-Col17-1292AA<PWD>	R03L
458023	10/17/2013	12/26/2013	10	Tension	19.3	0		B6.PWDjebR03L2-1/80-162<129>,19/45-Col17-1292AA<PWD>	R03L
458263	10/19/2013	12/26/2013	9.71429	Tension	22.9	0		B6.PWDjebR03L2-1/80-162<129>,19/45-Col17-1292AA<PWD>	R03L
458264	10/19/2013	12/26/2013	9.71429	Tension	20.2	0		B6.PWDjebR03L2-1/80-162<129>,19/45-Col17-1292AA<PWD>	R03L
458265	10/19/2013	12/26/2013	9.71429	Tension	25	0		B6.PWDjebR03L2-1/80-162<129>,19/45-Col17-1292AA<PWD>	R03L
458258	10/21/2013	12/31/2013	10.1429	Tension	27.9	0		B6.PWDjebR03L2-1/80-162<129>,19/45-Col17-1292AA<PWD>	R03L
458259	10/21/2013	12/31/2013	10.1429	Tension	23.5	0		B6.PWDjebR03L2-1/80-162<129>,19/45-Col17-1292AA<PWD>	R03L
459223	11/13/2013	1/21/2014	9.85714	Tension	24.1	0		B6.PWDjebR03L2-1/80-162<129>,19/45-Col17-1292AA<PWD>	R03L
459224	11/13/2013	1/21/2014	9.85714	Tension	18.2	0		B6.PWDjebR03L2-1/80-162<129>,19/45-Col17-1292AA<PWD>	R03L
459225	11/13/2013	1/21/2014	9.85714	Tension	22	0		B6.PWDjebR03L2-1/80-162<129>,19/45-Col17-1292AA<PWD>	R03L
459226	11/13/2013	1/21/2014	9.85714	Tension	17.8	0		B6.PWDjebR03L2-1/80-162<129>,19/45-Col17-1292AA<PWD>	R03L
459236	11/12/2013	1/21/2014	10	Tension	13.4	0		B6.PWDjebR03L2-1/80-162<129>,19/45-Col17-1292AA<PWD>	R03L
459237	11/12/2013	1/21/2014	10	Tension	17	0		B6.PWDjebR03L2-1/80-162<129>,19/45-Col17-1292AA<PWD>	R03L
459238	11/12/2013	1/21/2014	10	Tension	14	0		B6.PWDjebR03L2-1/80-162<129>,19/45-Col17-1292AA<PWD>	R03L
459675	11/29/2013	2/21/2014	12	Tension	19	0		B6.129X1jeb-1/80-162<129> (N11)	B6
459676	11/29/2013	2/21/2014	12	Tension	19.9	0		B6.129X1jeb-1/80-162<129> (N11)	B6
459677	11/29/2013	2/21/2014	12	Tension	22.6	0		B6.129X1jeb-1/80-162<129> (N11)	B6
462927	1/30/2014	4/10/2014	10	Tension	26	0		MRL.FVBjeb-1/152-162<129>,19/45-48<FVB>	MRL
462928	1/30/2014	4/10/2014	10	Tension	32.2	0		MRL.FVBjeb-1/152-162<129>,19/45-48<FVB>	MRL
462929	1/30/2014	4/10/2014	10	Tension	29.1	0		MRL.FVBjeb-1/152-162<129>,19/45-48<FVB>	MRL
462930	1/30/2014	4/10/2014	10	Tension	32.3	0		MRL.FVBjeb-1/152-162<129>,19/45-48<FVB>	MRL
463015	2/5/2014	4/15/2014	9.85714	Tension	34.5	0		MRL.FVBjeb-1/152-162<129>,19/45-48<FVB>	MRL
463016	2/5/2014	4/15/2014	9.85714	Tension	34.7	0		MRL.FVBjeb-1/152-162<129>,19/45-48<FVB>	MRL
464087	2/19/2014	4/28/2014	9.71429	Tension	31.9	0		MRL.FVBjeb-1/152-162<129>,19/45-48<FVB>	MRL
464088	2/19/2014	4/28/2014	9.71429	Tension	25.6	0		MRL.FVBjeb-1/152-162<129>,19/45-48<FVB>	MRL
464089	2/19/2014	4/28/2014	9.71429	Tension	36.7	0		MRL.FVBjeb-1/152-162<129>,19/45-48<FVB>	MRL
464590	3/6/2014	5/15/2014	10	Tension	17.8	0		B6.129X1jeb-1/80-162<129> (N11)	B6
464591	3/6/2014	5/15/2014	10	Tension	17.5	0		B6.129X1jeb-1/80-162<129> (N11)	B6
464592	3/6/2014	5/15/2014	10	Tension	15.6	0		B6.129X1jeb-1/80-162<129> (N11)	B6
464593	3/6/2014	5/15/2014	10	Tension	16.5	0		B6.129X1jeb-1/80-162<129> (N11)	B6
464594	3/6/2014	5/15/2014	10	Tension	21.3	0		B6.129X1jeb-1/80-162<129> (N11)	B6
464595	3/6/2014	5/15/2014	10	Tension	14.5	0		B6.129X1jeb-1/80-162<129> (N11)	B6
464596	3/6/2014	5/15/2014	10	Tension	15.5	0		B6.129X1jeb-1/80-162<129> (N11)	B6
465007	3/11/2014	5/15/2014	9.28571	Tension	18	0		B6.129X1jeb-1/80-162<129> (N11)	B6
466318	3/30/2014	6/9/2014	10.1429	Tension	19.2	0		B6.129X1jeb-1/80-162<129> (N11)	B6
466319	3/30/2014	6/9/2014	10.1429	Tension	16.5	0		B6.129X1jeb-1/80-162<129> (N11)	B6
466320	3/30/2014	6/9/2014	10.1429	Tension	17	0		B6.129X1jeb-1/80-162<129> (N11)	B6
471469	6/23/2014	9/2/2014	10.1429	Tension	16.2	0		B6.129X1jeb-1/80-162<129> (N11)	B6
471470	6/23/2014	9/2/2014	10.1429	Tension	16.8	0		B6.129X1jeb-1/80-162<129> (N11)	B6
471471	6/23/2014	9/2/2014	10.1429	Tension	17.7	0		B6.129X1jeb-1/80-162<129> (N11)	B6
471472	6/23/2014	9/2/2014	10.1429	Tension	15.6	0		B6.129X1jeb-1/80-162<129> (N11)	B6
471473	6/23/2014	9/2/2014	10.1429	Tension	16	0		B6.129X1jeb-1/80-162<129> (N11)	B6
471474	6/23/2014	9/2/2014	10.1429	Tension	20.5	0		B6.129X1jeb-1/80-162<129> (N11)	B6
471475	6/23/2014	9/2/2014	10.1429	Tension	19	0		B6.129X1jeb-1/80-162<129> (N11)	B6
471476	6/23/2014	9/2/2014	10.1429	Tension	19.1	0		B6.129X1jeb-1/80-162<129> (N11)	B6
471477	6/23/2014	9/2/2014	10.1429	Tension	17.5	0		B6.129X1jeb-1/80-162<129> (N11)	B6
471478	6/23/2014	9/2/2014	10.1429	Tension	13.8	0		B6.129X1jeb-1/80-162<129> (N11)	B6
471481	6/23/2014	9/2/2014	10.1429	Tension	18.7	0		B6.129X1jeb-1/80-162<129> (N11)	B6
471482	6/23/2014	9/2/2014	10.1429	Tension	14.4	0		B6.129X1jeb-1/80-162<129> (N11)	B6
471486	6/25/2014	9/2/2014	9.85714	Tension	16.7	0		B6.129X1jeb-1/80-162<129> (N11)	B6
471487	6/25/2014	9/2/2014	9.85714	Tension	9.6	0		B6.129X1jeb-1/80-162<129> (N11)	B6
471488	6/25/2014	9/2/2014	9.85714	Tension	17	0		B6.129X1jeb-1/80-162<129> (N11)	B6
471850	7/2/2014	9/12/2014	10.2857	Tension	14.2	0		B6.129X1jeb-1/80-162<129> (N11)	B6
471851	7/2/2014	9/12/2014	10.2857	Tension	14.2	0		B6.129X1jeb-1/80-162<129> (N11)	B6
471852	7/2/2014	9/12/2014	10.2857	Tension	16.9	0		B6.129X1jeb-1/80-162<129> (N11)	B6
471853	7/2/2014	9/12/2014	10.2857	Tension	19.4	0		B6.129X1jeb-1/80-162<129> (N11)	B6
472162	7/6/2014	10/17/2014	14.7143	Tension	8.6	0		MRL.FVBjeb-1/152-162<129>,19/45-48<FVB>	MRL
472163	7/6/2014	10/17/2014	14.7143	Tension	11.2	0		MRL.FVBjeb-1/152-162<129>,19/45-48<FVB>	MRL
472164	7/6/2014	10/17/2014	14.7143	Tension	16	0		MRL.FVBjeb-1/152-162<129>,19/45-48<FVB>	MRL
472165	7/6/2014	10/17/2014	14.7143	Tension	12	0		MRL.FVBjeb-1/152-162<129>,19/45-48<FVB>	MRL
474226	8/11/2014	10/20/2014	10	Tension	33	0		B6.129jeb-1/80-162<129>, 1/22-37<129>, Zap70-/-	CHR1
474113	8/11/2014	10/20/2014	10	Tension	40	3		FVB.129X1jeb-1/152.546-162.293<129>	FVB
474114	8/11/2014	10/20/2014	10	Tension	36.9	3		FVB.129X1jeb-1/152.546-162.293<129>	FVB
474115	8/11/2014	10/20/2014	10	Tension	46.5	3		FVB.129X1jeb-1/152.546-162.293<129>	FVB
474585	8/21/2014	10/30/2014	10	Tension	17.9	0		MRL.129jeb-1/152.546-162.293<129>	MRL
474586	8/21/2014	10/30/2014	10	Tension	15.2	0		MRL.129jeb-1/152.546-162.293<129>	MRL
475145	8/27/2014	11/4/2014	9.85714	Tension	18.5	0		MRL.129jeb-1/152.546-162.293<129>	MRL
475146	8/27/2014	11/4/2014	9.85714	Tension	20.5	0		MRL.129jeb-1/152.546-162.293<129>	MRL
475147	8/27/2014	11/4/2014	9.85714	Tension	18.3	0		MRL.129jeb-1/152.546-162.293<129>	MRL
475148	8/27/2014	11/4/2014	9.85714	Tension	21.6	0		MRL.129jeb-1/152.546-162.293<129>	MRL
475320	8/29/2014	11/6/2014	9.85714	Tension	20.1	0		B6.129jeb(R02)-1/80-162<129>,5/44-52<129> Ppargc1a<Lox>	CHR5
475322	8/29/2014	11/6/2014	9.85714	Tension	18.1	0		B6.129jeb(R02)-1/80-162<129>,5/44-52<129> Ppargc1a<Lox>	CHR5
475323	8/29/2014	11/6/2014	9.85714	Tension	19.1	0		B6.129jeb(R02)-1/80-162<129>,5/44-52<129> Ppargc1a<Lox>	CHR5
475670	9/5/2014	11/13/2014	9.85714	Tension	21.8	0		B6.129jeb(R31)-1/80-162<129>, 5/52-89<129>,Dck<Lox>	CHR5
475671	9/5/2014	11/13/2014	9.85714	Tension	15.2	0		B6.129jeb(R31)-1/80-162<129>, 5/52-89<129>,Dck<Lox>	CHR5
475672	9/5/2014	11/13/2014	9.85714	Tension	19	0		B6.129jeb(R31)-1/80-162<129>, 5/52-89<129>,Dck<Lox>	CHR5
475673	9/5/2014	11/13/2014	9.85714	Tension	21	0		B6.129jeb(R31)-1/80-162<129>, 5/52-89<129>,Dck<Lox>	CHR5
475674	9/5/2014	11/13/2014	9.85714	Tension	20	0		B6.129jeb(R31)-1/80-162<129>, 5/52-89<129>,Dck<Lox>	CHR5
475675	9/5/2014	11/13/2014	9.85714	Tension	19	0		B6.129jeb(R31)-1/80-162<129>, 5/52-89<129>,Dck<Lox>	CHR5
473708	8/3/2014	11/17/2014	15.1429	Tension	16.2	0		MRL.FVBjeb-1/152-162<129>,19/45-48<FVB>	MRL
473709	8/3/2014	11/17/2014	15.1429	Tension	14.7	0		MRL.FVBjeb-1/152-162<129>,19/45-48<FVB>	MRL
473710	8/3/2014	11/17/2014	15.1429	Tension	19.2	0		MRL.FVBjeb-1/152-162<129>,19/45-48<FVB>	MRL
473711	8/3/2014	11/17/2014	15.1429	Tension	18.4	0		MRL.FVBjeb-1/152-162<129>,19/45-48<FVB>	MRL
474138	8/11/2014	11/24/2014	15	Tension	11.8	0		MRL.FVBjeb-1/152-162<129>,19/45-48<FVB>	MRL
474139	8/11/2014	11/24/2014	15	Tension	14.7	0		MRL.FVBjeb-1/152-162<129>,19/45-48<FVB>	MRL
474140	8/11/2014	11/24/2014	15	Tension	21	0		MRL.FVBjeb-1/152-162<129>,19/45-48<FVB>	MRL
474141	8/11/2014	11/24/2014	15	Tension	11	0		MRL.FVBjeb-1/152-162<129>,19/45-48<FVB>	MRL
476784	9/23/2014	12/2/2014	10	Tension	25.5	3		B6.129jeb(R31)-1/80-162<129>, 5/52-89<129>,Dck<Lox>	CHR5
476785	9/23/2014	12/2/2014	10	Tension	25.1	3		B6.129jeb(R31)-1/80-162<129>, 5/52-89<129>,Dck<Lox>	CHR5
476786	9/23/2014	12/2/2014	10	Tension	16.5	0		B6.129jeb(R31)-1/80-162<129>, 5/52-89<129>,Dck<Lox>	CHR5
476788	9/23/2014	12/2/2014	10	Tension	21.3	0		B6.129jeb(R31)-1/80-162<129>, 5/52-89<129>,Dck<Lox>	CHR5
477135	9/29/2014	12/9/2014	10.1429	Tension	26	0		B6.129jeb(R31)-1/80-162<129>, 5/52-89<129>,Dck<Lox>	CHR5
477136	9/29/2014	12/9/2014	10.1429	Tension	17.6	0		B6.129jeb(R31)-1/80-162<129>, 5/52-89<129>,Dck<Lox>	CHR5
477140	10/3/2014	12/10/2014	9.71429	Tension	20.2	0		B6.129jeb(R31)-1/80-162<129>, 5/52-89<129>,Dck<Lox>	CHR5
477141	10/3/2014	12/10/2014	9.71429	Tension	19.6	0		B6.129jeb(R31)-1/80-162<129>, 5/52-89<129>,Dck<Lox>	CHR5
477142	10/3/2014	12/10/2014	9.71429	Tension	19.9	0		B6.129jeb(R31)-1/80-162<129>, 5/52-89<129>,Dck<Lox>	CHR5
477143	10/3/2014	12/10/2014	9.71429	Tension	14.2	0		B6.129jeb(R31)-1/80-162<129>, 5/52-89<129>,Dck<Lox>	CHR5
477997	10/24/2014	1/2/2015	10	Tension	18.8	0		B6.129jeb(R02)-1/80-162<129>,5/44-52<129> Ppargc1a<Lox>	CHR5
478421	10/31/2014	1/9/2015	10	Tension	15.2	0		B6.129jeb(R31)-1/80-162<129>, 5/52-89<129>,Dck<Lox>	CHR5
478422	10/31/2014	1/9/2015	10	Tension	16.2	0		B6.129jeb(R31)-1/80-162<129>, 5/52-89<129>,Dck<Lox>	CHR5
478423	10/31/2014	1/9/2015	10	Tension	9.7	0		B6.129jeb(R31)-1/80-162<129>, 5/52-89<129>,Dck<Lox>	CHR5
478975	11/3/2014	1/9/2015	9.57143	Tension	15.8	0		B6.129jeb(R31)-1/80-162<129>, 5/52-89<129>,Dck<Lox>	CHR5
478976	11/3/2014	1/9/2015	9.57143	Tension	13.8	0		B6.129jeb(R31)-1/80-162<129>, 5/52-89<129>,Dck<Lox>	CHR5
478980	11/7/2014	1/15/2015	9.85714	Tension	17.2	0		B6.129jeb-1/80-162<129>,11/112-117.030<129>	CHR11
478981	11/7/2014	1/15/2015	9.85714	Tension	14.7	0		B6.129jeb-1/80-162<129>,11/112-117.030<129>	CHR11
478982	11/7/2014	1/15/2015	9.85714	Tension	15	0		B6.129jeb-1/80-162<129>,11/112-117.030<129>	CHR11
478983	11/7/2014	1/15/2015	9.85714	Tension	21	0		B6.129jeb-1/80-162<129>,11/112-117.030<129>	CHR11
479588	11/19/2014	1/28/2015	10	Tension	38.3	0		FVB.MRLjebR01-1/152-162<129>,19/45-48<MRL>	FVB
479589	11/19/2014	1/28/2015	10	Tension	28.2	0		FVB.MRLjebR01-1/152-162<129>,19/45-48<MRL>	FVB
479590	11/19/2014	1/28/2015	10	Tension	29.2	0		FVB.MRLjebR01-1/152-162<129>,19/45-48<MRL>	FVB
479960	11/22/2014	1/30/2015	9.85714	Tension	35.1	0		FVB.MRLjebR01-1/152-162<129>,19/45-48<MRL>	FVB
479961	11/22/2014	1/30/2015	9.85714	Tension	38.4	0		FVB.MRLjebR01-1/152-162<129>,19/45-48<MRL>	FVB
479962	11/22/2014	1/30/2015	9.85714	Tension	32.1	0		FVB.MRLjebR01-1/152-162<129>,19/45-48<MRL>	FVB
480136	11/24/2014	2/2/2015	10	Tension	16.7	0		B6.AJjeb-1/80-162<129>, 1/25-44<AJ>	A
480723	12/7/2014	2/17/2015	10.2857	Tension	20.9	0		B6.129jeb(R01)-1/80-162<129>,5/41-52<129> Ppargc1a<Lox>	CHR5
479973	11/20/2014	3/4/2015	14.8571	Tension	35.5	3		(FVB x MRL)F1-jeb/jeb,19/45-48<FVB>	FVBMRLF1
479977	11/24/2014	3/9/2015	15	Tension	36.3	3		(FVB x MRL)F1-jeb/jeb,19/45-48<FVB>	FVBMRLF1
479978	11/24/2014	3/9/2015	15	Tension	28.4	0		(FVB x MRL)F1-jeb/jeb,19/45-48<FVB>	FVBMRLF1
479981	11/26/2014	3/10/2015	14.8571	Tension	37.2	0		(FVB x MRL)F1-jeb/jeb,19/45-48<FVB>	FVBMRLF1
479982	11/26/2014	3/10/2015	14.8571	Tension	40.8	0		(FVB x MRL)F1-jeb/jeb,19/45-48<FVB>	FVBMRLF1
479986	11/25/2014	3/10/2015	15	Tension	35.8	0		(FVB x MRL)F1-jeb/jeb,19/45-48<FVB>	FVBMRLF1
479987	11/25/2014	3/10/2015	15	Tension	28.7	0		(FVB x MRL)F1-jeb/jeb,19/45-48<FVB>	FVBMRLF1
479988	11/25/2014	3/10/2015	15	Tension	28.4	0		(FVB x MRL)F1-jeb/jeb,19/45-48<FVB>	FVBMRLF1
480350	12/4/2014	3/10/2015	13.7143	Tension	26.3	0		(FVB x MRL)F1-jeb/jeb,19/45-48<FVB>	FVBMRLF1
479992	11/27/2014	3/12/2015	15	Tension	30.9	0		(FVB x MRL)F1-jeb/jeb,19/45-48<FVB>	FVBMRLF1
479993	11/27/2014	3/12/2015	15	Tension	30.1	0		(FVB x MRL)F1-jeb/jeb,19/45-48<FVB>	FVBMRLF1
479994	11/27/2014	3/12/2015	15	Tension	27.9	0		(FVB x MRL)F1-jeb/jeb,19/45-48<FVB>	FVBMRLF1
481351	1/2/2015	3/12/2015	9.85714	Tension	18.5	0		B6.AJjeb-1/80-162<129>, 1/25-44<AJ>	A
481696	1/5/2015	3/16/2015	10	Tension	22.3	0		B6.129jeb-1/80-162<129>, 1/22-37<HET>, Zap70+/-	CHR1
481697	1/5/2015	3/16/2015	10	Tension	10.2	0		B6.129jeb-1/80-162<129>, 1/22-37<HET>, Zap70+/-	CHR1
481698	1/5/2015	3/16/2015	10	Tension	15.6	0		B6.129jeb-1/80-162<129>, 1/22-37<HET>, Zap70+/-	CHR1
481699	1/5/2015	3/16/2015	10	Tension	16.2	0		B6.129jeb-1/80-162<129>, 1/22-37<HET>, Zap70+/-	CHR1
0A31749	1/5/2015	3/16/2015	10	Tension	20	0		B6.129jeb-1/80-162<129>, 1/22-37<HET>, Zap70+/-	CHR1
480346	12/4/2014	3/18/2015	14.8571	Tension	37.8	0		(FVB x MRL)F1-jeb/jeb,19/45-48<FVB>	FVBMRLF1
480347	12/4/2014	3/18/2015	14.8571	Tension	51.2	3		(FVB x MRL)F1-jeb/jeb,19/45-48<FVB>	FVBMRLF1
480348	12/4/2014	3/18/2015	14.8571	Tension	53.5	3		(FVB x MRL)F1-jeb/jeb,19/45-48<FVB>	FVBMRLF1
480349	12/4/2014	3/18/2015	14.8571	Tension	54	3		(FVB x MRL)F1-jeb/jeb,19/45-48<FVB>	FVBMRLF1
482130	1/21/2015	4/1/2015	10	Tension	45.9	3		FVB.MRLjebR01-1/152-162<129>,19/45-48<MRL>	FVB
482131	1/21/2015	4/1/2015	10	Tension	46.8	3		FVB.MRLjebR01-1/152-162<129>,19/45-48<MRL>	FVB
482132	1/21/2015	4/1/2015	10	Tension	42.5	3		FVB.MRLjebR01-1/152-162<129>,19/45-48<MRL>	FVB
482267	1/22/2015	4/2/2015	10	Tension	22	0		B6.129jeb-1/80-162<129>,11/112-117.030<129>	CHR11
482268	1/22/2015	4/2/2015	10	Tension	19.2	0		B6.129jeb-1/80-162<129>,11/112-117.030<129>	CHR11
482269	1/22/2015	4/2/2015	10	Tension	7.4	0		B6.129jeb-1/80-162<129>,11/112-117.030<129>	CHR11
482270	1/22/2015	4/2/2015	10	Tension	12.9	0		B6.129jeb-1/80-162<129>,11/112-117.030<129>	CHR11
482122	1/23/2015	4/2/2015	9.85714	Tension	37.2	3		FVB.MRLjebR01-1/152-162<129>,19/45-48<MRL>	FVB
482123	1/23/2015	4/2/2015	9.85714	Tension	41.6	3		FVB.MRLjebR01-1/152-162<129>,19/45-48<MRL>	FVB
482124	1/23/2015	4/2/2015	9.85714	Tension	42.7	3		FVB.MRLjebR01-1/152-162<129>,19/45-48<MRL>	FVB
482125	1/23/2015	4/2/2015	9.85714	Tension	35.9	3		FVB.MRLjebR01-1/152-162<129>,19/45-48<MRL>	FVB
482262	1/25/2015	4/7/2015	10.2857	Tension	30.5	0		B6.129jeb(R31)-1/80-162<129>, 5/52-89<129>,Dck<Lox>	CHR5
482801	1/30/2015	4/10/2015	10	Tension	19.5	0		B6.129jeb(R01)-1/80-162<129>,5/41-52<129> Ppargc1a<Lox>	CHR5
482802	1/30/2015	4/10/2015	10	Tension	18.2	0		B6.129jeb(R01)-1/80-162<129>,5/41-52<129> Ppargc1a<Lox>	CHR5
482803	1/30/2015	4/10/2015	10	Tension	14.5	0		B6.129jeb(R01)-1/80-162<129>,5/41-52<129> Ppargc1a<Lox>	CHR5
482807	1/30/2015	4/10/2015	10	Tension	16.2	0		B6.129jeb(R01)-1/80-162<129>,5/41-52<129> Ppargc1a<Lox>	CHR5
483448	1/31/2015	4/10/2015	9.85714	Tension	18.2	0		B6.AJjeb-1/80-162<129>, 1/25-44<AJ>	A
483449	1/31/2015	4/10/2015	9.85714	Tension	15.8	0		B6.AJjeb-1/80-162<129>, 1/25-44<AJ>	A
479955	11/22/2014	4/10/2015	19.8571	Tension	26.8	3		FVB.MRLjebR01-1/152-162<129>,19/45-48<MRL>	FVB
479956	11/22/2014	4/10/2015	19.8571	Tension	18.6	0		FVB.MRLjebR01-1/152-162<129>,19/45-48<MRL>	FVB
479957	11/22/2014	4/10/2015	19.8571	Tension	20.2	0		FVB.MRLjebR01-1/152-162<129>,19/45-48<MRL>	FVB
483452	2/5/2015	4/17/2015	10.1429	Tension	19.2	0		B6.129jeb(R02)-1/80-162<129>,5/44-52<129> Ppargc1a<Lox>	CHR5
483550	2/6/2015	4/17/2015	10	Tension	19	0		B6.129jeb-1/80-162<129>, 1/22-37<HET>, Zap70+/-	CHR1
483551	2/6/2015	4/17/2015	10	Tension	18.1	0		B6.129jeb-1/80-162<129>, 1/22-37<HET>, Zap70+/-	CHR1
483712	2/13/2015	4/23/2015	9.85714	Tension	24.6	0		B6.129jeb(R01)-1/80-162<129>,5/41-52<129> Ppargc1a<Lox>	CHR5
483718	2/12/2015	4/23/2015	10	Tension	26	3		B6.129jeb(R01)-1/80-162<129>,5/41-52<129> Ppargc1a<Lox>	CHR5
483719	2/12/2015	4/23/2015	10	Tension	25.8	3		B6.129jeb(R01)-1/80-162<129>,5/41-52<129> Ppargc1a<Lox>	CHR5
483720	2/12/2015	4/23/2015	10	Tension	21.5	0		B6.129jeb(R01)-1/80-162<129>,5/41-52<129> Ppargc1a<Lox>	CHR5
480330	12/4/2014	4/23/2015	20	Tension	19.2	0		FVB.MRLjebR01-1/152-162<129>,19/45-48<MRL>	FVB
480331	12/4/2014	4/23/2015	20	Tension	16.2	0		FVB.MRLjebR01-1/152-162<129>,19/45-48<MRL>	FVB
484164	2/17/2015	4/28/2015	10	Tension	15.6	0		B6.129X1jeb-1/80-162<129> GIVEN SULFATRIM	B6
484165	2/17/2015	4/28/2015	10	Tension	17.8	0		B6.129X1jeb-1/80-162<129> GIVEN SULFATRIM	B6
484166	2/17/2015	4/28/2015	10	Tension	11.4	0		B6.129X1jeb-1/80-162<129> GIVEN SULFATRIM	B6
484167	2/17/2015	4/28/2015	10	Tension	13.2	0		B6.129X1jeb-1/80-162<129> GIVEN SULFATRIM	B6
484168	2/17/2015	4/28/2015	10	Tension	13.7	0		B6.129X1jeb-1/80-162<129> GIVEN SULFATRIM	B6
484173	2/19/2015	4/28/2015	9.71429	Tension	13	0		B6.129X1jeb-1/80-162<129> GIVEN SULFATRIM	B6
484174	2/19/2015	4/28/2015	9.71429	Tension	15.8	0		B6.129X1jeb-1/80-162<129> GIVEN SULFATRIM	B6
484175	2/19/2015	4/28/2015	9.71429	Tension	14	0		B6.129X1jeb-1/80-162<129> GIVEN SULFATRIM	B6
484176	2/19/2015	4/28/2015	9.71429	Tension	14.9	0		B6.129X1jeb-1/80-162<129> GIVEN SULFATRIM	B6
484177	2/19/2015	4/28/2015	9.71429	Tension	11.9	0		B6.129X1jeb-1/80-162<129> GIVEN SULFATRIM	B6
480749	12/8/2014	4/28/2015	20.1429	Tension	28.4	0		FVB.MRLjebR01-1/152-162<129>,19/45-48<MRL>	FVB
480750	12/8/2014	4/28/2015	20.1429	Tension	26.3	0		FVB.MRLjebR01-1/152-162<129>,19/45-48<MRL>	FVB
484326	2/17/2015	4/28/2015	10	Tension	18.7	0		B6.AJjeb-1/80-162<129>, 1/25-44<AJ>	A
484327	2/17/2015	4/28/2015	10	Tension	19.1	0		B6.AJjeb-1/80-162<129>, 1/25-44<AJ>	A
484328	2/17/2015	4/28/2015	10	Tension	17.4	0		B6.AJjeb-1/80-162<129>, 1/25-44<AJ>	A
484454	2/17/2015	4/28/2015	10	Tension	20.4	0		B6.129jeb(R01)-1/80-162<129>,5/41-52<129> Ppargc1a<Lox>	CHR5
484455	2/17/2015	4/28/2015	10	Tension	16.3	0		B6.129jeb(R01)-1/80-162<129>,5/41-52<129> Ppargc1a<Lox>	CHR5
484456	2/17/2015	4/28/2015	10	Tension	22.7	0		B6.129jeb(R01)-1/80-162<129>,5/41-52<129> Ppargc1a<Lox>	CHR5
484457	2/17/2015	4/28/2015	10	Tension	22.6	0		B6.129jeb(R01)-1/80-162<129>,5/41-52<129> Ppargc1a<Lox>	CHR5
484468	2/18/2015	4/28/2015	9.85714	Tension	18	0		B6.129jeb(R01)-1/80-162<129>,5/41-52<129> Ppargc1a<Lox>	CHR5
484469	2/18/2015	4/28/2015	9.85714	Tension	20	0		B6.129jeb(R01)-1/80-162<129>,5/41-52<129> Ppargc1a<Lox>	CHR5
484470	2/18/2015	4/28/2015	9.85714	Tension	18.8	0		B6.129jeb(R01)-1/80-162<129>,5/41-52<129> Ppargc1a<Lox>	CHR5
484471	2/18/2015	4/28/2015	9.85714	Tension	19.5	0		B6.129jeb(R01)-1/80-162<129>,5/41-52<129> Ppargc1a<Lox>	CHR5
480894	12/11/2014	4/30/2015	20	Tension	30	0		FVB.MRLjebR01-1/152-162<129>,19/45-48<MRL>	FVB
480895	12/11/2014	4/30/2015	20	Tension	29.2	0		FVB.MRLjebR01-1/152-162<129>,19/45-48<MRL>	FVB
484321	2/20/2015	4/30/2015	9.85714	Tension	15.9	0		B6.AJjeb-1/80-162<129>, 1/25-44<AJ>	A
484322	2/20/2015	4/30/2015	9.85714	Tension	19.3	0		B6.AJjeb-1/80-162<129>, 1/25-44<AJ>	A
484583	2/19/2015	4/30/2015	10	Tension	17.5	0		B6.129jeb-1/80-162<129>, 1/22-37<HET>, Zap70+/-	CHR1
484584	2/19/2015	4/30/2015	10	Tension	20.1	0		B6.129jeb-1/80-162<129>, 1/22-37<HET>, Zap70+/-	CHR1
484585	2/19/2015	4/30/2015	10	Tension	17	0		B6.129jeb-1/80-162<129>, 1/22-37<HET>, Zap70+/-	CHR1
482400	1/23/2015	5/7/2015	14.8571	Tension	32	0	31.2	(FVB x MRL)F2-jeb/jeb,19/45-48<FVB>	FVBMRLF2
482401	1/23/2015	5/7/2015	14.8571	Tension	41.8	3	39.7	(FVB x MRL)F2-jeb/jeb,19/45-48<FVB>	FVBMRLF2
482402	1/23/2015	5/7/2015	14.8571	Tension	34.9	0	37.9	(FVB x MRL)F2-jeb/jeb,19/45-48<FVB>	FVBMRLF2
482403	1/23/2015	5/7/2015	14.8571	Tension	35.1	0	30.4	(FVB x MRL)F2-jeb/jeb,19/45-48<FVB>	FVBMRLF2
482404	1/23/2015	5/7/2015	14.8571	Tension	38.5	3	32.6	(FVB x MRL)F2-jeb/jeb,19/45-48<FVB>	FVBMRLF2
482456	1/23/2015	5/7/2015	14.8571	Tension	47.5	3	28.7	(FVB x MRL)F2-jeb/jeb,19/45-48<FVB>	FVBMRLF2
482457	1/23/2015	5/7/2015	14.8571	Tension	44	3	34.4	(FVB x MRL)F2-jeb/jeb,19/45-48<FVB>	FVBMRLF2
482458	1/23/2015	5/7/2015	14.8571	Tension	41.3	0	44.9	(FVB x MRL)F2-jeb/jeb,19/45-48<FVB>	FVBMRLF2
482459	1/23/2015	5/7/2015	14.8571	Tension	45	3	32.9	(FVB x MRL)F2-jeb/jeb,19/45-48<FVB>	FVBMRLF2
482460	1/23/2015	5/7/2015	14.8571	Tension	62.4	3	32.9	(FVB x MRL)F2-jeb/jeb,19/45-48<FVB>	FVBMRLF2
482461	1/23/2015	5/7/2015	14.8571	Tension	46.5	0	34.8	(FVB x MRL)F2-jeb/jeb,19/45-48<FVB>	FVBMRLF2
482462	1/23/2015	5/7/2015	14.8571	Tension	30.4	0	37.6	(FVB x MRL)F2-jeb/jeb,19/45-48<FVB>	FVBMRLF2
482463	1/23/2015	5/7/2015	14.8571	Tension	32	0	30.4	(FVB x MRL)F2-jeb/jeb,19/45-48<FVB>	FVBMRLF2
482464	1/23/2015	5/7/2015	14.8571	Tension	40.8	0	34.9	(FVB x MRL)F2-jeb/jeb,19/45-48<FVB>	FVBMRLF2
482465	1/23/2015	5/7/2015	14.8571	Tension	35.3	0	32.4	(FVB x MRL)F2-jeb/jeb,19/45-48<FVB>	FVBMRLF2
482412	1/24/2015	5/8/2015	14.8571	Tension	30.9	0		(FVB x MRL)F2-jeb/jeb,19/45-48<FVB>	FVBMRLF2
482413	1/24/2015	5/8/2015	14.8571	Tension	48.5	3		(FVB x MRL)F2-jeb/jeb,19/45-48<FVB>	FVBMRLF2
482414	1/24/2015	5/8/2015	14.8571	Tension	39.2	3		(FVB x MRL)F2-jeb/jeb,19/45-48<FVB>	FVBMRLF2
482415	1/24/2015	5/8/2015	14.8571	Tension	51	3		(FVB x MRL)F2-jeb/jeb,19/45-48<FVB>	FVBMRLF2
482416	1/24/2015	5/8/2015	14.8571	Tension	43.5	0		(FVB x MRL)F2-jeb/jeb,19/45-48<FVB>	FVBMRLF2
482417	1/24/2015	5/8/2015	14.8571	Tension	54	3		(FVB x MRL)F2-jeb/jeb,19/45-48<FVB>	FVBMRLF2
482418	1/24/2015	5/8/2015	14.8571	Tension	42.4	3		(FVB x MRL)F2-jeb/jeb,19/45-48<FVB>	FVBMRLF2
482381	1/26/2015	5/11/2015	15	Tension	43	0	31	(FVB x MRL)F2-jeb/jeb,19/45-48<FVB>	FVBMRLF2
482382	1/26/2015	5/11/2015	15	Tension	37.2	0	30.4	(FVB x MRL)F2-jeb/jeb,19/45-48<FVB>	FVBMRLF2
482383	1/26/2015	5/11/2015	15	Tension	12.5	0	38	(FVB x MRL)F2-jeb/jeb,19/45-48<FVB>	FVBMRLF2
482384	1/26/2015	5/11/2015	15	Tension	36	3	39.6	(FVB x MRL)F2-jeb/jeb,19/45-48<FVB>	FVBMRLF2
482385	1/26/2015	5/11/2015	15	Tension	34.3	0	32	(FVB x MRL)F2-jeb/jeb,19/45-48<FVB>	FVBMRLF2
482386	1/26/2015	5/11/2015	15	Tension	41.5	3	41.4	(FVB x MRL)F2-jeb/jeb,19/45-48<FVB>	FVBMRLF2
482387	1/26/2015	5/11/2015	15	Tension	39.7	3	34	(FVB x MRL)F2-jeb/jeb,19/45-48<FVB>	FVBMRLF2
482388	1/26/2015	5/11/2015	15	Tension	31.8	0	28.7	(FVB x MRL)F2-jeb/jeb,19/45-48<FVB>	FVBMRLF2
482422	1/26/2015	5/11/2015	15	Tension	26.5	0	313.6	(FVB x MRL)F2-jeb/jeb,19/45-48<FVB>	FVBMRLF2
482423	1/26/2015	5/11/2015	15	Tension	36.5	0	32.9	(FVB x MRL)F2-jeb/jeb,19/45-48<FVB>	FVBMRLF2
482424	1/26/2015	5/11/2015	15	Tension	30	0	34.6	(FVB x MRL)F2-jeb/jeb,19/45-48<FVB>	FVBMRLF2
482425	1/26/2015	5/11/2015	15	Tension	49.2	3	36.4	(FVB x MRL)F2-jeb/jeb,19/45-48<FVB>	FVBMRLF2
482426	1/26/2015	5/11/2015	15	Tension	28.7	0	34.3	(FVB x MRL)F2-jeb/jeb,19/45-48<FVB>	FVBMRLF2
482438	1/26/2015	5/11/2015	15	Tension	33	3	33.7	(FVB x MRL)F2-jeb/jeb,19/45-48<FVB>	FVBMRLF2
482439	1/26/2015	5/11/2015	15	Tension	32.2	0	37.9	(FVB x MRL)F2-jeb/jeb,19/45-48<FVB>	FVBMRLF2
482440	1/26/2015	5/11/2015	15	Tension	27.8	0	38.3	(FVB x MRL)F2-jeb/jeb,19/45-48<FVB>	FVBMRLF2
482441	1/26/2015	5/11/2015	15	Tension	42.5	3	32.6	(FVB x MRL)F2-jeb/jeb,19/45-48<FVB>	FVBMRLF2
482442	1/26/2015	5/11/2015	15	Tension	24.7	0	27.6	(FVB x MRL)F2-jeb/jeb,19/45-48<FVB>	FVBMRLF2
482443	1/26/2015	5/11/2015	15	Tension	24.5	0	30	(FVB x MRL)F2-jeb/jeb,19/45-48<FVB>	FVBMRLF2
482444	1/26/2015	5/11/2015	15	Tension	46	0	27.8	(FVB x MRL)F2-jeb/jeb,19/45-48<FVB>	FVBMRLF2
482445	1/26/2015	5/11/2015	15	Tension	29.6	0	31.8	(FVB x MRL)F2-jeb/jeb,19/45-48<FVB>	FVBMRLF2
482446	1/26/2015	5/11/2015	15	Tension	43	0	30.7	(FVB x MRL)F2-jeb/jeb,19/45-48<FVB>	FVBMRLF2
482447	1/26/2015	5/11/2015	15	Tension	48.9	3	37.6	(FVB x MRL)F2-jeb/jeb,19/45-48<FVB>	FVBMRLF2
482448	1/26/2015	5/11/2015	15	Tension	22.8	0	34.5	(FVB x MRL)F2-jeb/jeb,19/45-48<FVB>	FVBMRLF2
485230	3/4/2015	5/13/2015	10	Tension	21	0		B6.AJjeb-1/80-162<129>, 1/25-44<AJ>	A
485231	3/4/2015	5/13/2015	10	Tension	18.5	0		B6.AJjeb-1/80-162<129>, 1/25-44<AJ>	A
485220	3/6/2015	5/13/2015	9.71429	Tension	21.4	0		B6.AJjeb-1/80-162<129>, 1/25-44<AJ>	A
485221	3/6/2015	5/13/2015	9.71429	Tension	19.8	0		B6.AJjeb-1/80-162<129>, 1/25-44<AJ>	A
485222	3/6/2015	5/13/2015	9.71429	Tension	14	0		B6.AJjeb-1/80-162<129>, 1/25-44<AJ>	A
485223	3/6/2015	5/13/2015	9.71429	Tension	17	0		B6.AJjeb-1/80-162<129>, 1/25-44<AJ>	A
483101	2/3/2015	5/18/2015	14.8571	Tension	40.5	3	30.7	(FVB x MRL)F2-jeb/jeb,19/45-48<FVB>	FVBMRLF2
483102	2/3/2015	5/18/2015	14.8571	Tension	32.3	0	30.1	(FVB x MRL)F2-jeb/jeb,19/45-48<FVB>	FVBMRLF2
483103	2/3/2015	5/18/2015	14.8571	Tension	30	0	34.3	(FVB x MRL)F2-jeb/jeb,19/45-48<FVB>	FVBMRLF2
483104	2/3/2015	5/18/2015	14.8571	Tension	29.8	0	32.5	(FVB x MRL)F2-jeb/jeb,19/45-48<FVB>	FVBMRLF2
483105	2/3/2015	5/18/2015	14.8571	Tension	29.2	0	32.4	(FVB x MRL)F2-jeb/jeb,19/45-48<FVB>	FVBMRLF2
483106	2/3/2015	5/18/2015	14.8571	Tension	31.4	0	34.8	(FVB x MRL)F2-jeb/jeb,19/45-48<FVB>	FVBMRLF2
483107	2/3/2015	5/18/2015	14.8571	Tension	26.8	0	34	(FVB x MRL)F2-jeb/jeb,19/45-48<FVB>	FVBMRLF2
483108	2/3/2015	5/18/2015	14.8571	Tension	26.6	0	42.3	(FVB x MRL)F2-jeb/jeb,19/45-48<FVB>	FVBMRLF2
483109	2/3/2015	5/18/2015	14.8571	Tension	26	0	30.2	(FVB x MRL)F2-jeb/jeb,19/45-48<FVB>	FVBMRLF2
483110	2/3/2015	5/18/2015	14.8571	Tension	46	0	24.8	(FVB x MRL)F2-jeb/jeb,19/45-48<FVB>	FVBMRLF2
483111	2/3/2015	5/18/2015	14.8571	Tension	43	3	33.2	(FVB x MRL)F2-jeb/jeb,19/45-48<FVB>	FVBMRLF2
483112	2/3/2015	5/18/2015	14.8571	Tension	36.9	0	20.8	(FVB x MRL)F2-jeb/jeb,19/45-48<FVB>	FVBMRLF2
483113	2/3/2015	5/18/2015	14.8571	Tension	33.9	0	32.1	(FVB x MRL)F2-jeb/jeb,19/45-48<FVB>	FVBMRLF2
483120	2/2/2015	5/18/2015	15	Tension	37.5	0	33.6	(FVB x MRL)F2-jeb/jeb,19/45-48<FVB>	FVBMRLF2
483121	2/2/2015	5/18/2015	15	Tension	29.5	0	35.7	(FVB x MRL)F2-jeb/jeb,19/45-48<FVB>	FVBMRLF2
483122	2/2/2015	5/18/2015	15	Tension	29.2	0	36.3	(FVB x MRL)F2-jeb/jeb,19/45-48<FVB>	FVBMRLF2
483123	2/2/2015	5/18/2015	15	Tension	32	0	34.6	(FVB x MRL)F2-jeb/jeb,19/45-48<FVB>	FVBMRLF2
483130	2/4/2015	5/20/2015	15	Tension	27.8	0	33.4	(FVB x MRL)F2-jeb/jeb,19/45-48<FVB>	FVBMRLF2
483131	2/4/2015	5/20/2015	15	Tension	41.7	3	31.2	(FVB x MRL)F2-jeb/jeb,19/45-48<FVB>	FVBMRLF2
483132	2/4/2015	5/20/2015	15	Tension	12.4	0	42.7	(FVB x MRL)F2-jeb/jeb,19/45-48<FVB>	FVBMRLF2
483133	2/4/2015	5/20/2015	15	Tension	32	0	34.5	(FVB x MRL)F2-jeb/jeb,19/45-48<FVB>	FVBMRLF2
483134	2/4/2015	5/20/2015	15	Tension	40.1	3	30.7	(FVB x MRL)F2-jeb/jeb,19/45-48<FVB>	FVBMRLF2
483135	2/4/2015	5/20/2015	15	Tension	36.9	0	27.4	(FVB x MRL)F2-jeb/jeb,19/45-48<FVB>	FVBMRLF2
483136	2/4/2015	5/20/2015	15	Tension	38.9	3	24.4	(FVB x MRL)F2-jeb/jeb,19/45-48<FVB>	FVBMRLF2
483144	2/5/2015	5/20/2015	14.8571	Tension	49.2	3	31.6	(FVB x MRL)F2-jeb/jeb,19/45-48<FVB>	FVBMRLF2
483145	2/5/2015	5/20/2015	14.8571	Tension	55.8	3	36.7	(FVB x MRL)F2-jeb/jeb,19/45-48<FVB>	FVBMRLF2
483146	2/5/2015	5/20/2015	14.8571	Tension	46	0	32.9	(FVB x MRL)F2-jeb/jeb,19/45-48<FVB>	FVBMRLF2
483147	2/5/2015	5/20/2015	14.8571	Tension	54.2	0	36.9	(FVB x MRL)F2-jeb/jeb,19/45-48<FVB>	FVBMRLF2
483148	2/5/2015	5/20/2015	14.8571	Tension	52.2	3	34	(FVB x MRL)F2-jeb/jeb,19/45-48<FVB>	FVBMRLF2
483149	2/5/2015	5/20/2015	14.8571	Tension	45.2	3	33.8	(FVB x MRL)F2-jeb/jeb,19/45-48<FVB>	FVBMRLF2
483150	2/5/2015	5/20/2015	14.8571	Tension	48.4	3	43.1	(FVB x MRL)F2-jeb/jeb,19/45-48<FVB>	FVBMRLF2
483151	2/5/2015	5/20/2015	14.8571	Tension	40.8	3	43.7	(FVB x MRL)F2-jeb/jeb,19/45-48<FVB>	FVBMRLF2
483152	2/5/2015	5/20/2015	14.8571	Tension	31	3	31.2	(FVB x MRL)F2-jeb/jeb,19/45-48<FVB>	FVBMRLF2
483153	2/5/2015	5/20/2015	14.8571	Tension	33.7	0	42.1	(FVB x MRL)F2-jeb/jeb,19/45-48<FVB>	FVBMRLF2
483154	2/5/2015	5/20/2015	14.8571	Tension	28.5	0	36.3	(FVB x MRL)F2-jeb/jeb,19/45-48<FVB>	FVBMRLF2
483155	2/5/2015	5/20/2015	14.8571	Tension	37.5	0	39.4	(FVB x MRL)F2-jeb/jeb,19/45-48<FVB>	FVBMRLF2
483311	2/6/2015	5/20/2015	14.7143	Tension	48.5	0	35	(FVB x MRL)F2-jeb/jeb,19/45-48<FVB>	FVBMRLF2
483312	2/6/2015	5/20/2015	14.7143	Tension	51	3	31.7	(FVB x MRL)F2-jeb/jeb,19/45-48<FVB>	FVBMRLF2
483313	2/6/2015	5/20/2015	14.7143	Tension	8.8	0	32.7	(FVB x MRL)F2-jeb/jeb,19/45-48<FVB>	FVBMRLF2
483314	2/6/2015	5/20/2015	14.7143	Tension	24	0	28	(FVB x MRL)F2-jeb/jeb,19/45-48<FVB>	FVBMRLF2
483315	2/6/2015	5/20/2015	14.7143	Tension	27.2	0	32.7	(FVB x MRL)F2-jeb/jeb,19/45-48<FVB>	FVBMRLF2
483316	2/6/2015	5/20/2015	14.7143	Tension	47.5	0	31.1	(FVB x MRL)F2-jeb/jeb,19/45-48<FVB>	FVBMRLF2
483317	2/6/2015	5/20/2015	14.7143	Tension	27.3	0	34.5	(FVB x MRL)F2-jeb/jeb,19/45-48<FVB>	FVBMRLF2
484435	2/19/2015	6/3/2015	14.8571	Tension	38.8	3	28	(FVB x MRL)F2-jeb/jeb,19/45-48<FVB>	FVBMRLF2
484436	2/19/2015	6/3/2015	14.8571	Tension	17.7	0	16.7	(FVB x MRL)F2-jeb/jeb,19/45-48<FVB>	FVBMRLF2
484437	2/19/2015	6/3/2015	14.8571	Tension	20.9	0	33.6	(FVB x MRL)F2-jeb/jeb,19/45-48<FVB>	FVBMRLF2
484438	2/19/2015	6/3/2015	14.8571	Tension	25	0	30	(FVB x MRL)F2-jeb/jeb,19/45-48<FVB>	FVBMRLF2
484439	2/19/2015	6/3/2015	14.8571	Tension	19	0	26	(FVB x MRL)F2-jeb/jeb,19/45-48<FVB>	FVBMRLF2
484440	2/19/2015	6/3/2015	14.8571	Tension	14	0	23.2	(FVB x MRL)F2-jeb/jeb,19/45-48<FVB>	FVBMRLF2
484447	2/19/2015	6/3/2015	14.8571	Tension	23.9	0	34	(FVB x MRL)F2-jeb/jeb,19/45-48<FVB>	FVBMRLF2
484448	2/19/2015	6/3/2015	14.8571	Tension	25	0	37.2	(FVB x MRL)F2-jeb/jeb,19/45-48<FVB>	FVBMRLF2
484449	2/19/2015	6/3/2015	14.8571	Tension	22.5	0	31.4	(FVB x MRL)F2-jeb/jeb,19/45-48<FVB>	FVBMRLF2
484450	2/19/2015	6/3/2015	14.8571	Tension	21	0	35.7	(FVB x MRL)F2-jeb/jeb,19/45-48<FVB>	FVBMRLF2
484451	2/19/2015	6/3/2015	14.8571	Tension	24.5	0	31.5	(FVB x MRL)F2-jeb/jeb,19/45-48<FVB>	FVBMRLF2
484859	2/23/2015	6/8/2015	15	Tension	39.6	3	30	(FVB x MRL)F2-jeb/jeb,19/45-48<FVB>	FVBMRLF2
484860	2/23/2015	6/8/2015	15	Tension	50	0	33.4	(FVB x MRL)F2-jeb/jeb,19/45-48<FVB>	FVBMRLF2
484861	2/23/2015	6/8/2015	15	Tension	34.7	0	30	(FVB x MRL)F2-jeb/jeb,19/45-48<FVB>	FVBMRLF2
484862	2/23/2015	6/8/2015	15	Tension	47.6	3	34.9	(FVB x MRL)F2-jeb/jeb,19/45-48<FVB>	FVBMRLF2
484863	2/23/2015	6/8/2015	15	Tension	33.5	0	37.1	(FVB x MRL)F2-jeb/jeb,19/45-48<FVB>	FVBMRLF2
484864	2/23/2015	6/8/2015	15	Tension	39.1	0	29	(FVB x MRL)F2-jeb/jeb,19/45-48<FVB>	FVBMRLF2
484865	2/23/2015	6/8/2015	15	Tension	38.2	3	34.2	(FVB x MRL)F2-jeb/jeb,19/45-48<FVB>	FVBMRLF2
484866	2/23/2015	6/8/2015	15	Tension	34.2	0	35	(FVB x MRL)F2-jeb/jeb,19/45-48<FVB>	FVBMRLF2
484867	2/23/2015	6/8/2015	15	Tension	27.3	0	34.3	(FVB x MRL)F2-jeb/jeb,19/45-48<FVB>	FVBMRLF2
484868	2/23/2015	6/8/2015	15	Tension	32.6	0	38.4	(FVB x MRL)F2-jeb/jeb,19/45-48<FVB>	FVBMRLF2
484869	2/23/2015	6/8/2015	15	Tension	37.5	0	30.2	(FVB x MRL)F2-jeb/jeb,19/45-48<FVB>	FVBMRLF2
484874	2/26/2015	6/10/2015	14.8571	Tension	37.3	0	27.1	(FVB x MRL)F2-jeb/jeb,19/45-48<FVB>	FVBMRLF2
484875	2/26/2015	6/10/2015	14.8571	Tension	28.1	0	33	(FVB x MRL)F2-jeb/jeb,19/45-48<FVB>	FVBMRLF2
484876	2/26/2015	6/10/2015	14.8571	Tension	27.9	0	35	(FVB x MRL)F2-jeb/jeb,19/45-48<FVB>	FVBMRLF2
484877	2/26/2015	6/10/2015	14.8571	Tension	35.5	0	25.6	(FVB x MRL)F2-jeb/jeb,19/45-48<FVB>	FVBMRLF2
484878	2/26/2015	6/10/2015	14.8571	Tension	21.8	0	28.8	(FVB x MRL)F2-jeb/jeb,19/45-48<FVB>	FVBMRLF2
484879	2/26/2015	6/10/2015	14.8571	Tension	28.7	0	32.4	(FVB x MRL)F2-jeb/jeb,19/45-48<FVB>	FVBMRLF2
487215	4/3/2015	6/10/2015	9.71429	Tension	27.8	0		B6.129X1jeb-1/80-162<129> GIVEN SULFATRIM	B6
487216	4/3/2015	6/10/2015	9.71429	Tension	21.3	0		B6.129X1jeb-1/80-162<129> GIVEN SULFATRIM	B6
486807	4/1/2015	6/10/2015	10	Tension	12	0		B6.129X1jeb-1/80-162<129> GIVEN SULFATRIM	B6
485396	3/2/2015	6/15/2015	15	Tension	18.1	0	33.2	(FVB x MRL)F2-jeb/jeb,19/45-48<FVB>	FVBMRLF2
485397	3/2/2015	6/15/2015	15	Tension	50.5	3	29.9	(FVB x MRL)F2-jeb/jeb,19/45-48<FVB>	FVBMRLF2
485398	3/2/2015	6/15/2015	15	Tension	30.7	0	27.3	(FVB x MRL)F2-jeb/jeb,19/45-48<FVB>	FVBMRLF2
485399	3/2/2015	6/15/2015	15	Tension	44	3	36.7	(FVB x MRL)F2-jeb/jeb,19/45-48<FVB>	FVBMRLF2
485400	3/2/2015	6/15/2015	15	Tension	20.3	0	29.6	(FVB x MRL)F2-jeb/jeb,19/45-48<FVB>	FVBMRLF2
485401	3/2/2015	6/15/2015	15	Tension	37.7	3	30.2	(FVB x MRL)F2-jeb/jeb,19/45-48<FVB>	FVBMRLF2
485415	3/1/2015	6/15/2015	15.1429	Tension	29.6	0	31.3	(FVB x MRL)F2-jeb/jeb,19/45-48<FVB>	FVBMRLF2
485416	3/1/2015	6/15/2015	15.1429	Tension	22.3	0	32.4	(FVB x MRL)F2-jeb/jeb,19/45-48<FVB>	FVBMRLF2
485404	3/6/2015	6/18/2015	14.8571	Tension	35.2	0	35.7	(FVB x MRL)F2-jeb/jeb,19/45-48<FVB>	FVBMRLF2
485405	3/6/2015	6/18/2015	14.8571	Tension	23	0	29.4	(FVB x MRL)F2-jeb/jeb,19/45-48<FVB>	FVBMRLF2
485406	3/6/2015	6/18/2015	14.8571	Tension	20.6	0	25.4	(FVB x MRL)F2-jeb/jeb,19/45-48<FVB>	FVBMRLF2
485426	3/5/2015	6/18/2015	15	Tension	23.4	0	32.4	(FVB x MRL)F2-jeb/jeb,19/45-48<FVB>	FVBMRLF2
485427	3/5/2015	6/18/2015	15	Tension	22.8	0	29.5	(FVB x MRL)F2-jeb/jeb,19/45-48<FVB>	FVBMRLF2
485428	3/5/2015	6/18/2015	15	Tension	33.7	0	30.2	(FVB x MRL)F2-jeb/jeb,19/45-48<FVB>	FVBMRLF2
485429	3/5/2015	6/18/2015	15	Tension	33.9	0	32.9	(FVB x MRL)F2-jeb/jeb,19/45-48<FVB>	FVBMRLF2
485430	3/5/2015	6/18/2015	15	Tension	22.2	0	30.5	(FVB x MRL)F2-jeb/jeb,19/45-48<FVB>	FVBMRLF2
485431	3/5/2015	6/18/2015	15	Tension	35	0	33.9	(FVB x MRL)F2-jeb/jeb,19/45-48<FVB>	FVBMRLF2
485432	3/5/2015	6/18/2015	15	Tension	24.8	0	32.5	(FVB x MRL)F2-jeb/jeb,19/45-48<FVB>	FVBMRLF2
485433	3/5/2015	6/18/2015	15	Tension	43.7	3	31	(FVB x MRL)F2-jeb/jeb,19/45-48<FVB>	FVBMRLF2
487647	4/11/2015	6/18/2015	9.71429	Tension	32.8	0		B6.129jeb-1/80-162<129>, 1/22-37<129>, Zap70-/-	CHR1
487648	4/11/2015	6/18/2015	9.71429	Tension	29.7	0		B6.129jeb-1/80-162<129>, 1/22-37<129>, Zap70-/-	CHR1
487649	4/11/2015	6/18/2015	9.71429	Tension	23.2	0		B6.129jeb-1/80-162<129>, 1/22-37<129>, Zap70-/-	CHR1
485768	3/8/2015	6/22/2015	15.1429	Tension	20.6	0	32.6	(FVB x MRL)F2-jeb/jeb,19/45-48<FVB>	FVBMRLF2
485769	3/8/2015	6/22/2015	15.1429	Tension	19.1	0	33.9	(FVB x MRL)F2-jeb/jeb,19/45-48<FVB>	FVBMRLF2
485770	3/8/2015	6/22/2015	15.1429	Tension	16	0	34	(FVB x MRL)F2-jeb/jeb,19/45-48<FVB>	FVBMRLF2
485771	3/8/2015	6/22/2015	15.1429	Tension	24.5	0	30.8	(FVB x MRL)F2-jeb/jeb,19/45-48<FVB>	FVBMRLF2
485772	3/8/2015	6/22/2015	15.1429	Tension	34.2	0	34.9	(FVB x MRL)F2-jeb/jeb,19/45-48<FVB>	FVBMRLF2
485773	3/8/2015	6/22/2015	15.1429	Tension	29.5	0	36.2	(FVB x MRL)F2-jeb/jeb,19/45-48<FVB>	FVBMRLF2
485774	3/8/2015	6/22/2015	15.1429	Tension	27	0	32.1	(FVB x MRL)F2-jeb/jeb,19/45-48<FVB>	FVBMRLF2
485775	3/8/2015	6/22/2015	15.1429	Tension	36.5	0	37.4	(FVB x MRL)F2-jeb/jeb,19/45-48<FVB>	FVBMRLF2
485776	3/8/2015	6/22/2015	15.1429	Tension	32.9	0	31.7	(FVB x MRL)F2-jeb/jeb,19/45-48<FVB>	FVBMRLF2
485777	3/8/2015	6/22/2015	15.1429	Tension	36.3	0	26.4	(FVB x MRL)F2-jeb/jeb,19/45-48<FVB>	FVBMRLF2
485778	3/8/2015	6/22/2015	15.1429	Tension	30.2	0	30.9	(FVB x MRL)F2-jeb/jeb,19/45-48<FVB>	FVBMRLF2
485779	3/8/2015	6/22/2015	15.1429	Tension	19.7	0	26.6	(FVB x MRL)F2-jeb/jeb,19/45-48<FVB>	FVBMRLF2
485883	3/9/2015	6/23/2015	15.1429	Tension	24.5	0	28	(FVB x MRL)F2-jeb/jeb,19/45-48<FVB>	FVBMRLF2
485884	3/9/2015	6/23/2015	15.1429	Tension	32.2	0	30.2	(FVB x MRL)F2-jeb/jeb,19/45-48<FVB>	FVBMRLF2
485885	3/9/2015	6/23/2015	15.1429	Tension	28	0	31.6	(FVB x MRL)F2-jeb/jeb,19/45-48<FVB>	FVBMRLF2
485886	3/9/2015	6/23/2015	15.1429	Tension	28.8	0	27.3	(FVB x MRL)F2-jeb/jeb,19/45-48<FVB>	FVBMRLF2
485887	3/9/2015	6/23/2015	15.1429	Tension	22.5	0	29.1	(FVB x MRL)F2-jeb/jeb,19/45-48<FVB>	FVBMRLF2
485888	3/9/2015	6/23/2015	15.1429	Tension	30	0	30.9	(FVB x MRL)F2-jeb/jeb,19/45-48<FVB>	FVBMRLF2
486331	3/16/2015	6/29/2015	15	Tension	35.3	0	27.7	(FVB x MRL)F2-jeb/jeb,19/45-48<FVB>	FVBMRLF2
486332	3/16/2015	6/29/2015	15	Tension	27.7	0	32.2	(FVB x MRL)F2-jeb/jeb,19/45-48<FVB>	FVBMRLF2
486333	3/16/2015	6/29/2015	15	Tension	25.1	0	34.6	(FVB x MRL)F2-jeb/jeb,19/45-48<FVB>	FVBMRLF2
486334	3/16/2015	6/29/2015	15	Tension	27.3	0	28.3	(FVB x MRL)F2-jeb/jeb,19/45-48<FVB>	FVBMRLF2
486335	3/16/2015	6/29/2015	15	Tension	47	3	26.9	(FVB x MRL)F2-jeb/jeb,19/45-48<FVB>	FVBMRLF2
487979	4/20/2015	6/29/2015	10	Tension	17	0		B6.129jeb(R02)-1/80-162<129>,5/44-52<129> Ppargc1a<Lox>	CHR5
487980	4/20/2015	6/29/2015	10	Tension	23	0		B6.129jeb(R02)-1/80-162<129>,5/44-52<129> Ppargc1a<Lox>	CHR5
486503	3/21/2015	7/2/2015	14.7143	Tension	21.8	0	29.5	(FVB x MRL)F2-jeb/jeb,19/45-48<FVB>	FVBMRLF2
486504	3/21/2015	7/2/2015	14.7143	Tension	38.8	0	27.6	(FVB x MRL)F2-jeb/jeb,19/45-48<FVB>	FVBMRLF2
486505	3/21/2015	7/2/2015	14.7143	Tension	26	0	28.3	(FVB x MRL)F2-jeb/jeb,19/45-48<FVB>	FVBMRLF2
486506	3/21/2015	7/2/2015	14.7143	Tension	23.4	0	28.6	(FVB x MRL)F2-jeb/jeb,19/45-48<FVB>	FVBMRLF2
488088	4/25/2015	7/6/2015	10.2857	Tension	26.4	0		B6.129jeb(R31)-1/80-162<129>, 5/52-89<129>,Dck<Lox>	CHR5
488499	5/6/2015	7/14/2015	9.85714	Tension	43	3		B6.129jeb-1/80-162<129>, 1/22-37<129>, Zap70-/-	CHR1
488500	5/6/2015	7/14/2015	9.85714	Tension	27.2	3		B6.129jeb-1/80-162<129>, 1/22-37<129>, Zap70-/-	CHR1
488697	5/4/2015	7/14/2015	10.1429	Tension	17.3	0		B6.129jeb(R31)-1/80-162<129>, 5/52-89<129>,Dck<Lox>	CHR5
489018	5/20/2015	8/7/2015	11.2857	Tension	33.5	0		B6.129jeb(R34)-1/80-162<129>, 5/66-89<129>,Dck<KO> (test 5/52)	CHR5
489691	6/3/2015	8/12/2015	10	Tension	29.1	0		B6.129jeb(R02)-1/80-162<129>,5/44-52<129> Ppargc1a<Lox>	CHR5
489692	6/3/2015	8/12/2015	10	Tension	23.5	0		B6.129jeb(R02)-1/80-162<129>,5/44-52<129> Ppargc1a<Lox>	CHR5
490220	6/10/2015	8/19/2015	10	Tension	19.5	0		B6.129jeb(R02)-1/80-162<129>,5/44-52<129> Ppargc1a<Lox>	CHR5
490221	6/10/2015	8/19/2015	10	Tension	19.7	0		B6.129jeb(R02)-1/80-162<129>,5/44-52<129> Ppargc1a<Lox>	CHR5
490222	6/10/2015	8/19/2015	10	Tension	19.5	0		B6.129jeb(R02)-1/80-162<129>,5/44-52<129> Ppargc1a<Lox>	CHR5
490907	6/17/2015	8/26/2015	10	Tension	19.7	0		B6.129jeb(R34)-1/80-162<129>, 5/66-89<129>,Dck<KO> (test 5/52)	CHR5
490909	6/17/2015	8/26/2015	10	Tension	20.2	0		B6.129jeb(R34)-1/80-162<129>, 5/66-89<129>,Dck<KO> (test 5/52)	CHR5
491673	6/25/2015	9/3/2015	10	Tension	35.4	3		B6.129jeb(R02)-1/80-162<129>,5/44-52<129> Ppargc1a<Lox>	CHR5
491674	6/25/2015	9/3/2015	10	Tension	24.3	3		B6.129jeb(R02)-1/80-162<129>,5/44-52<129> Ppargc1a<Lox>	CHR5
492248	7/2/2015	9/10/2015	10	Tension	20	0		B6.129jeb(R02)-1/80-162<129>,5/44-52<129> Ppargc1a<Lox>	CHR5
492249	7/2/2015	9/10/2015	10	Tension	21.7	0		B6.129jeb(R02)-1/80-162<129>,5/44-52<129> Ppargc1a<Lox>	CHR5
494216	8/14/2015	10/22/2015	9.85714	Tension	21.4	0		B6.129jeb(R02)-1/80-162<129>,5/44-52<129> Ppargc1a<Lox>	CHR5
494217	8/14/2015	10/22/2015	9.85714	Tension	18	0		B6.129jeb(R02)-1/80-162<129>,5/44-52<129> Ppargc1a<Lox>	CHR5
494218	8/14/2015	10/22/2015	9.85714	Tension	21.9	0		B6.129jeb(R02)-1/80-162<129>,5/44-52<129> Ppargc1a<Lox>	CHR5
494900	8/26/2015	11/4/2015	10	Tension	53.5	2		B6.129P2(R21)-5/51-66<129> Sod3-/-	CHR5
494901	8/26/2015	11/4/2015	10	Tension	54.6	2		B6.129P2(R21)-5/51-66<129> Sod3-/-	CHR5
494902	8/26/2015	11/4/2015	10	Tension	57.1	2		B6.129P2(R21)-5/51-66<129> Sod3-/-	CHR5
494903	8/26/2015	11/4/2015	10	Tension	64.3	2		B6.129P2(R21)-5/51-66<129> Sod3-/-	CHR5
495872	9/12/2015	11/20/2015	9.85714	Tension	22.5	0		B6.129jeb(R34)-1/80-162<129>, 5/66-89<129>,Dck<KO>	CHR5
495873	9/12/2015	11/20/2015	9.85714	Tension	18.4	0		B6.129jeb(R34)-1/80-162<129>, 5/66-89<129>,Dck<KO>	CHR5
496843	9/30/2015	12/9/2015	10	Tension	68.4	2		B6.129P2(R21)-5/51-66<129> Sod3-/-	CHR5
496952	10/2/2015	12/11/2015	10	Tension	25.2	0		B6.129jeb(R31)-1/80-162<129>, 5/52-89<129>,Dck<Lox>	CHR5
496953	10/2/2015	12/11/2015	10	Tension	23.2	0		B6.129jeb(R31)-1/80-162<129>, 5/52-89<129>,Dck<Lox>	CHR5
496954	10/2/2015	12/11/2015	10	Tension	21.8	0		B6.129jeb(R31)-1/80-162<129>, 5/52-89<129>,Dck<Lox>	CHR5
496958	10/2/2015	12/11/2015	10	Tension	19.8	0		B6.129jeb(R31)-1/80-162<129>, 5/52-89<129>,Dck<Lox>	CHR5
496959	10/2/2015	12/11/2015	10	Tension	26.1	0		B6.129jeb(R31)-1/80-162<129>, 5/52-89<129>,Dck<Lox>	CHR5
496960	10/2/2015	12/11/2015	10	Tension	26	0		B6.129jeb(R31)-1/80-162<129>, 5/52-89<129>,Dck<Lox>	CHR5
496964	10/2/2015	12/11/2015	10	Tension	28.5	0		B6.129jeb(R31)-1/80-162<129>, 5/52-89<129>,Dck<Lox>	CHR5
496965	10/2/2015	12/11/2015	10	Tension	21.2	0		B6.129jeb(R31)-1/80-162<129>, 5/52-89<129>,Dck<Lox>	CHR5
496966	10/2/2015	12/11/2015	10	Tension	21.5	0		B6.129jeb(R31)-1/80-162<129>, 5/52-89<129>,Dck<Lox>	CHR5
496967	10/2/2015	12/11/2015	10	Tension	22.5	0		B6.129jeb(R31)-1/80-162<129>, 5/52-89<129>,Dck<Lox>	CHR5
497567	10/8/2015	12/16/2015	9.85714	Tension	26	0		B6.129jeb(R34)-1/80-162<129>, 5/66-89<129>,Dck<KO>	CHR5
497568	10/8/2015	12/16/2015	9.85714	Tension	19.8	0		B6.129jeb(R34)-1/80-162<129>, 5/66-89<129>,Dck<KO>	CHR5
497569	10/8/2015	12/16/2015	9.85714	Tension	11.1	0		B6.129jeb(R34)-1/80-162<129>, 5/66-89<129>,Dck<KO>	CHR5
497339	10/7/2015	12/16/2015	10	Tension	15.4	0		B6jeb-Lamc2<jeb> (not 1/152 or 162)	B6
497326	10/8/2015	12/16/2015	9.85714	Tension	19.2	0		B6jeb-Lamc2<jeb> (not 1/152 or 162)	B6
497327	10/8/2015	12/16/2015	9.85714	Tension	7.4	0		B6jeb-Lamc2<jeb> (not 1/152 or 162)	B6
497332	10/7/2015	12/16/2015	10	Tension	15.3	0		B6jeb-Lamc2<jeb> (not 1/152 or 162)	B6
497333	10/7/2015	12/16/2015	10	Tension	13.5	0		B6jeb-Lamc2<jeb> (not 1/152 or 162)	B6
497847	10/10/2015	12/21/2015	10.2857	Tension	25	0		B6jeb-Lamc2<jeb> (not 1/152 or 162)	B6
497850	10/13/2015	12/21/2015	9.85714	Tension	21.3	0		B6jeb-Lamc2<jeb> (not 1/152 or 162)	B6
497851	10/13/2015	12/21/2015	9.85714	Tension	21.6	0		B6jeb-Lamc2<jeb> (not 1/152 or 162)	B6
497852	10/13/2015	12/21/2015	9.85714	Tension	20.5	0		B6jeb-Lamc2<jeb> (not 1/152 or 162)	B6
497853	10/13/2015	12/21/2015	9.85714	Tension	20.4	0		B6jeb-Lamc2<jeb> (not 1/152 or 162)	B6
497858	10/19/2015	12/28/2015	10	Tension	24	0		B6jeb-Lamc2<jeb> (not 1/152 or 162)	B6
497859	10/19/2015	12/28/2015	10	Tension	23.5	0		B6jeb-Lamc2<jeb> (not 1/152 or 162)	B6
497860	10/19/2015	12/28/2015	10	Tension	20.8	0		B6jeb-Lamc2<jeb> (not 1/152 or 162)	B6
497861	10/19/2015	12/28/2015	10	Tension	22	0		B6jeb-Lamc2<jeb> (not 1/152 or 162)	B6
497862	10/19/2015	12/28/2015	10	Tension	22.8	0		B6jeb-Lamc2<jeb> (not 1/152 or 162)	B6
498475	10/22/2015	12/31/2015	10	Tension	23.1	0		B6jeb-Lamc2<jeb> (not 1/152 or 162)	B6
498476	10/22/2015	12/31/2015	10	Tension	15.2	0		B6jeb-Lamc2<jeb> (not 1/152 or 162)	B6
498477	10/22/2015	12/31/2015	10	Tension	15.9	0		B6jeb-Lamc2<jeb> (not 1/152 or 162)	B6
498478	10/22/2015	12/31/2015	10	Tension	18.4	0		B6jeb-Lamc2<jeb> (not 1/152 or 162)	B6
498479	10/22/2015	12/31/2015	10	Tension	21.5	0		B6jeb-Lamc2<jeb> (not 1/152 or 162)	B6
499786	10/25/2015	1/4/2016	10.1429	Tension	63	2		B6.129P2(R21)-5/51-66<129> Sod3-/-	CHR5
499787	10/25/2015	1/4/2016	10.1429	Tension	79	1		B6.129P2(R21)-5/51-66<129> Sod3-/-	CHR5
499608	10/30/2015	1/7/2016	9.85714	Tension	26.8	0		B6.129jeb(R02)-1/80-162<129>,5/44-52<129> Ppargc1a<Lox>	CHR5
499609	10/30/2015	1/7/2016	9.85714	Tension	24.5	0		B6.129jeb(R02)-1/80-162<129>,5/44-52<129> Ppargc1a<Lox>	CHR5
499610	10/30/2015	1/7/2016	9.85714	Tension	19.8	0		B6.129jeb(R02)-1/80-162<129>,5/44-52<129> Ppargc1a<Lox>	CHR5
499611	10/30/2015	1/7/2016	9.85714	Tension	30	0		B6.129jeb(R02)-1/80-162<129>,5/44-52<129> Ppargc1a<Lox>	CHR5
500463	11/3/2015	1/13/2016	10.1429	Tension	21.8	0		B6.129jeb(R34)-1/80-162<129>, 5/66-89<129>,Dck<KO> (test 5/52)	CHR5
500464	11/3/2015	1/13/2016	10.1429	Tension	20.5	0		B6.129jeb(R34)-1/80-162<129>, 5/66-89<129>,Dck<KO> (test 5/52)	CHR5
500468	11/6/2015	1/13/2016	9.71429	Tension	27.1	3		B6.129jeb(R34)-1/80-162<129>, 5/66-89<129>,Dck<KO> (test 5/52)	CHR5
500469	11/6/2015	1/13/2016	9.71429	Tension	33.2	0		B6.129jeb(R34)-1/80-162<129>, 5/66-89<129>,Dck<KO> (test 5/52)	CHR5
500470	11/5/2015	1/13/2016	9.85714	Tension	20	0		B6.129jeb(R34)-1/80-162<129>, 5/66-89<129>,Dck<KO>	CHR5
500471	11/5/2015	1/13/2016	9.85714	Tension	22.5	0		B6.129jeb(R34)-1/80-162<129>, 5/66-89<129>,Dck<KO>	CHR5
500472	11/5/2015	1/13/2016	9.85714	Tension	19.2	0		B6.129jeb(R34)-1/80-162<129>, 5/66-89<129>,Dck<KO>	CHR5
500473	11/5/2015	1/13/2016	9.85714	Tension	18	0		B6.129jeb(R34)-1/80-162<129>, 5/66-89<129>,Dck<KO>	CHR5
500474	11/5/2015	1/13/2016	9.85714	Tension	21.2	0		B6.129jeb(R34)-1/80-162<129>, 5/66-89<129>,Dck<KO>	CHR5
501137	11/11/2015	1/19/2016	9.85714	Tension	71.5	2		B6.129P2(R22)-5/51-52<129> Sod3-/-	CHR5
501138	11/11/2015	1/19/2016	9.85714	Tension	70.8	2		B6.129P2(R22)-5/51-52<129> Sod3-/-	CHR5
501139	11/11/2015	1/19/2016	9.85714	Tension	64	2		B6.129P2(R22)-5/51-52<129> Sod3-/-	CHR5
501140	11/11/2015	1/19/2016	9.85714	Tension	71	2		B6.129P2(R22)-5/51-52<129> Sod3-/-	CHR5
501141	11/11/2015	1/19/2016	9.85714	Tension	70.3	2		B6.129P2(R22)-5/51-52<129> Sod3-/-	CHR5
502732	11/21/2015	1/29/2016	9.85714	Tension	52	2		B6.129P2(R21)-5/51-66<129> Sod3-/-	CHR5
502733	11/21/2015	1/29/2016	9.85714	Tension	67.3	2		B6.129P2(R21)-5/51-66<129> Sod3-/-	CHR5
502734	11/21/2015	1/29/2016	9.85714	Tension	60.3	2		B6.129P2(R21)-5/51-66<129> Sod3-/-	CHR5
502735	11/21/2015	1/29/2016	9.85714	Tension	65.8	2		B6.129P2(R21)-5/51-66<129> Sod3-/-	CHR5
502593	11/23/2015	2/1/2016	10	Tension	20.2	0		B6jeb-Lamc2<jeb> (not 1/152 or 162)	B6
502594	11/23/2015	2/1/2016	10	Tension	16.5	0		B6jeb-Lamc2<jeb> (not 1/152 or 162)	B6
502585	11/22/2015	2/1/2016	10.1429	Tension	14	0		B6jeb-Lamc2<jeb> (not 1/152 or 162)	B6
502586	11/22/2015	2/1/2016	10.1429	Tension	17.5	0		B6jeb-Lamc2<jeb> (not 1/152 or 162)	B6
502587	11/22/2015	2/1/2016	10.1429	Tension	20.5	0		B6jeb-Lamc2<jeb> (not 1/152 or 162)	B6
495775	9/12/2015	2/1/2016	20.2857	Tension	27.5	0		FVB.MRLjebR01-1/152-162<129>,19/45-48<MRL>	FVB
495776	9/12/2015	2/1/2016	20.2857	Tension	24	0		FVB.MRLjebR01-1/152-162<129>,19/45-48<MRL>	FVB
496056	9/14/2015	2/1/2016	20	Tension	22.5	0		FVB.MRLjebR01-1/152-162<129>,19/45-48<MRL>	FVB
502714	11/27/2015	2/5/2016	10	Tension	26.8	0		B6.129jeb(R14)-Lamc2<jeb>,5/70-75<129> (from Ppargc1aKO)	CHR5
502715	11/27/2015	2/5/2016	10	Tension	28.3	0		B6.129jeb(R14)-Lamc2<jeb>,5/70-75<129> (from Ppargc1aKO)	CHR5
502716	11/27/2015	2/5/2016	10	Tension	24.5	0		B6.129jeb(R14)-Lamc2<jeb>,5/70-75<129> (from Ppargc1aKO)	CHR5
502717	11/27/2015	2/5/2016	10	Tension	25.2	0		B6.129jeb(R14)-Lamc2<jeb>,5/70-75<129> (from Ppargc1aKO)	CHR5
502718	11/27/2015	2/5/2016	10	Tension	21	0		B6.129jeb(R14)-Lamc2<jeb>,5/70-75<129> (from Ppargc1aKO)	CHR5
503251	12/1/2015	2/10/2016	10.1429	Tension	17.5	0		B6jeb-Lamc2<jeb> (not 1/152 or 162)	B6
503252	12/1/2015	2/10/2016	10.1429	Tension	20	0		B6jeb-Lamc2<jeb> (not 1/152 or 162)	B6
503253	12/1/2015	2/10/2016	10.1429	Tension	17	0		B6jeb-Lamc2<jeb> (not 1/152 or 162)	B6
503910	12/3/2015	2/10/2016	9.85714	Tension	23.3	0		B6jeb-Lamc2<jeb> (not 1/152 or 162)	B6
504090	12/6/2015	2/10/2016	9.42857	Tension	25.3	0		B6jeb-Lamc2<jeb> (not 1/152 or 162)	B6
504030	12/6/2015	2/15/2016	10.1429	Tension	26.3	0		B6.129jeb(R03)-1/80-162<129>,5/41-44<129> (from Ppargc1aLox)	CHR5
504031	12/6/2015	2/15/2016	10.1429	Tension	23.1	0		B6.129jeb(R03)-1/80-162<129>,5/41-44<129> (from Ppargc1aLox)	CHR5
504032	12/6/2015	2/15/2016	10.1429	Tension	20	0		B6.129jeb(R03)-1/80-162<129>,5/41-44<129> (from Ppargc1aLox)	CHR5
504033	12/6/2015	2/15/2016	10.1429	Tension	21.3	0		B6.129jeb(R03)-1/80-162<129>,5/41-44<129> (from Ppargc1aLox)	CHR5
496700	9/26/2015	2/15/2016	20.2857	Tension	44.2	0		FVB.MRLjebR01-1/152-162<129>,19/45-48<MRL>	FVB
496701	9/26/2015	2/15/2016	20.2857	Tension	26.4	0		FVB.MRLjebR01-1/152-162<129>,19/45-48<MRL>	FVB
503895	12/6/2015	2/15/2016	10.1429	Tension	19.5	0		B6.129X1jeb-1/80-162<129> (N11)	B6
503896	12/6/2015	2/15/2016	10.1429	Tension	18	0		B6.129X1jeb-1/80-162<129> (N11)	B6
503900	12/8/2015	2/15/2016	9.85714	Tension	18.1	0		B6.129X1jeb-1/80-162<129> (N11)	B6
503901	12/8/2015	2/15/2016	9.85714	Tension	19.4	0		B6.129X1jeb-1/80-162<129> (N11)	B6
503902	12/8/2015	2/15/2016	9.85714	Tension	17.8	0		B6.129X1jeb-1/80-162<129> (N11)	B6
503905	12/8/2015	2/15/2016	9.85714	Tension	17.4	0		B6.129X1jeb-1/80-162<129> (N11)	B6
503906	12/8/2015	2/15/2016	9.85714	Tension	25	0		B6.129X1jeb-1/80-162<129> (N11)	B6
503907	12/8/2015	2/15/2016	9.85714	Tension	14.2	0		B6.129X1jeb-1/80-162<129> (N11)	B6
503908	12/8/2015	2/15/2016	9.85714	Tension	16.8	0		B6.129X1jeb-1/80-162<129> (N11)	B6
496708	10/2/2015	2/19/2016	20	Tension	37.8	0		FVB.MRLjebR01-1/152-162<129>,19/45-48<MRL>	FVB
496709	10/2/2015	2/19/2016	20	Tension	43.2	0		FVB.MRLjebR01-1/152-162<129>,19/45-48<MRL>	FVB
496710	10/2/2015	2/19/2016	20	Tension	50	0		FVB.MRLjebR01-1/152-162<129>,19/45-48<MRL>	FVB
496711	10/2/2015	2/19/2016	20	Tension	42	0		FVB.MRLjebR01-1/152-162<129>,19/45-48<MRL>	FVB
504694	12/12/2015	2/19/2016	9.85714	Tension	22.5	0		B6.129jeb(R02)-1/80-162<129>,5/44-52<129> Ppargc1a<Lox>	CHR5
503917	12/11/2015	2/19/2016	10	Tension	19.5	0		B6jeb-Lamc2<jeb> (not 1/152 or 162)	B6
503918	12/11/2015	2/19/2016	10	Tension	19.5	0		B6jeb-Lamc2<jeb> (not 1/152 or 162)	B6
497318	10/7/2015	2/24/2016	20	Tension	35	0		FVB.MRLjebR01-1/152-162<129>,19/45-48<MRL>	FVB
497319	10/7/2015	2/24/2016	20	Tension	35.2	0		FVB.MRLjebR01-1/152-162<129>,19/45-48<MRL>	FVB
504590	12/17/2015	2/24/2016	9.85714	Tension	25.5	0		B6.129X1jeb-1/80-162<129> (N11)	B6
504591	12/17/2015	2/24/2016	9.85714	Tension	16.3	0		B6.129X1jeb-1/80-162<129> (N11)	B6
504592	12/17/2015	2/24/2016	9.85714	Tension	27.4	0		B6.129X1jeb-1/80-162<129> (N11)	B6
505279	12/19/2015	2/26/2016	9.85714	Tension	30.6	0		B6.129jeb(R01)-1/80-162<129>,5/41-52<129> Ppargc1a<Lox>	CHR5
505280	12/19/2015	2/26/2016	9.85714	Tension	25.5	0		B6.129jeb(R01)-1/80-162<129>,5/41-52<129> Ppargc1a<Lox>	CHR5
505281	12/19/2015	2/26/2016	9.85714	Tension	24.4	0		B6.129jeb(R01)-1/80-162<129>,5/41-52<129> Ppargc1a<Lox>	CHR5
505285	12/20/2015	2/29/2016	10.1429	Tension	18	0		B6.129jeb(R14)-Lamc2<jeb>,5/70-75<129> (from Ppargc1aKO)	CHR5
505286	12/20/2015	2/29/2016	10.1429	Tension	15.2	0		B6.129jeb(R14)-Lamc2<jeb>,5/70-75<129> (from Ppargc1aKO)	CHR5
505287	12/20/2015	2/29/2016	10.1429	Tension	25	0		B6.129jeb(R14)-Lamc2<jeb>,5/70-75<129> (from Ppargc1aKO)	CHR5
505295	12/22/2015	2/29/2016	9.85714	Tension	20	0		B6.129jeb(R14)-Lamc2<jeb>,5/70-75<129> (from Ppargc1aKO)	CHR5
505296	12/22/2015	2/29/2016	9.85714	Tension	20.1	0		B6.129jeb(R14)-Lamc2<jeb>,5/70-75<129> (from Ppargc1aKO)	CHR5
505904	12/26/2015	3/4/2016	9.85714	Tension	20.7	0		B6.129X1jeb-1/80-162<129> (N11)	B6
505905	12/26/2015	3/4/2016	9.85714	Tension	18.8	0		B6.129X1jeb-1/80-162<129> (N11)	B6
505906	12/26/2015	3/4/2016	9.85714	Tension	20.2	0		B6.129X1jeb-1/80-162<129> (N11)	B6
505869	12/26/2015	3/4/2016	9.85714	Tension	21	0		B6.129X1jeb-1/80-162<129> (N11)	B6
505870	12/26/2015	3/4/2016	9.85714	Tension	18.2	0		B6.129X1jeb-1/80-162<129> (N11)	B6
505871	12/26/2015	3/4/2016	9.85714	Tension	15	0		B6.129X1jeb-1/80-162<129> (N11)	B6
505872	12/26/2015	3/4/2016	9.85714	Tension	17.4	0		B6.129X1jeb-1/80-162<129> (N11)	B6
505968	12/26/2015	3/4/2016	9.85714	Tension	25.6	0		B6.129jeb(R04)-1/80-162<129>, 5/51-52<129> Ppargc1a<Lox>	CHR5
505969	12/26/2015	3/4/2016	9.85714	Tension	23	0		B6.129jeb(R04)-1/80-162<129>, 5/51-52<129> Ppargc1a<Lox>	CHR5
505970	12/26/2015	3/4/2016	9.85714	Tension	24	0		B6.129jeb(R04)-1/80-162<129>, 5/51-52<129> Ppargc1a<Lox>	CHR5
505971	12/26/2015	3/4/2016	9.85714	Tension	22.7	0		B6.129jeb(R04)-1/80-162<129>, 5/51-52<129> Ppargc1a<Lox>	CHR5
505972	12/26/2015	3/4/2016	9.85714	Tension	27.5	0		B6.129jeb(R04)-1/80-162<129>, 5/51-52<129> Ppargc1a<Lox>	CHR5
505887	12/30/2015	3/8/2016	9.85714	Tension	17.8	0		B6.129X1jeb-1/80-162<129> (N11)	B6
505888	12/30/2015	3/8/2016	9.85714	Tension	18.8	0		B6.129X1jeb-1/80-162<129> (N11)	B6
505889	12/30/2015	3/8/2016	9.85714	Tension	27	0		B6.129X1jeb-1/80-162<129> (N11)	B6
505890	12/30/2015	3/8/2016	9.85714	Tension	20.9	0		B6.129X1jeb-1/80-162<129> (N11)	B6
505892	12/30/2015	3/8/2016	9.85714	Tension	21.5	0		B6.129X1jeb-1/80-162<129> (N11)	B6
505878	12/31/2015	3/10/2016	10	Tension	25.5	0		B6.129X1jeb-1/80-162<129> (N11)	B6
505879	12/31/2015	3/10/2016	10	Tension	21	0		B6.129X1jeb-1/80-162<129> (N11)	B6
505880	12/31/2015	3/10/2016	10	Tension	18.5	0		B6.129X1jeb-1/80-162<129> (N11)	B6
505881	12/31/2015	3/10/2016	10	Tension	20.2	0		B6.129X1jeb-1/80-162<129> (N11)	B6
505962	12/31/2015	3/10/2016	10	Tension	22.5	0		B6.129jeb(R03)-1/80-162<129>,5/41-44<129> (from Ppargc1aLox)	CHR5
505963	12/31/2015	3/10/2016	10	Tension	23.7	0		B6.129jeb(R03)-1/80-162<129>,5/41-44<129> (from Ppargc1aLox)	CHR5
505955	12/31/2015	3/10/2016	10	Tension	23.9	0		B6.129jeb(R01)-1/80-162<129>,5/41-52<129> Ppargc1a<Lox>	CHR5
505956	12/31/2015	3/10/2016	10	Tension	31	0		B6.129jeb(R01)-1/80-162<129>,5/41-52<129> Ppargc1a<Lox>	CHR5
505875	1/1/2016	3/11/2016	10	Tension	21.6	0		B6.129X1jeb-1/80-162<129> (N11)	B6
505896	1/1/2016	3/11/2016	10	Tension	21.2	0		B6.129X1jeb-1/80-162<129> (N11)	B6
505897	1/1/2016	3/11/2016	10	Tension	22	0		B6.129X1jeb-1/80-162<129> (N11)	B6
505898	1/1/2016	3/11/2016	10	Tension	25.9	0		B6.129X1jeb-1/80-162<129> (N11)	B6
505899	1/1/2016	3/11/2016	10	Tension	18	0		B6.129X1jeb-1/80-162<129> (N11)	B6
506590	1/2/2016	3/11/2016	9.85714	Tension	27.9	0		B6.129jeb(R02)-1/80-162<129>,5/44-52<129> Ppargc1a<Lox>	CHR5
506591	1/2/2016	3/11/2016	9.85714	Tension	20.1	0		B6.129jeb(R02)-1/80-162<129>,5/44-52<129> Ppargc1a<Lox>	CHR5
506592	1/2/2016	3/11/2016	9.85714	Tension	17.5	0		B6.129jeb(R02)-1/80-162<129>,5/44-52<129> Ppargc1a<Lox>	CHR5
506593	1/2/2016	3/11/2016	9.85714	Tension	26.4	0		B6.129jeb(R02)-1/80-162<129>,5/44-52<129> Ppargc1a<Lox>	CHR5
506594	1/2/2016	3/11/2016	9.85714	Tension	20.6	0		B6.129jeb(R02)-1/80-162<129>,5/44-52<129> Ppargc1a<Lox>	CHR5
506595	1/2/2016	3/11/2016	9.85714	Tension	14.8	0		B6.129jeb(R02)-1/80-162<129>,5/44-52<129> Ppargc1a<Lox>	CHR5
506617	1/2/2016	3/11/2016	9.85714	Tension	20	0		B6.129jeb(R31)-1/80-162<129>, 5/52-89<129>,Dck<Lox>	CHR5
506618	1/2/2016	3/11/2016	9.85714	Tension	16.1	0		B6.129jeb(R31)-1/80-162<129>, 5/52-89<129>,Dck<Lox>	CHR5
506619	1/2/2016	3/11/2016	9.85714	Tension	16.8	0		B6.129jeb(R31)-1/80-162<129>, 5/52-89<129>,Dck<Lox>	CHR5
506620	1/2/2016	3/11/2016	9.85714	Tension	23.5	0		B6.129jeb(R31)-1/80-162<129>, 5/52-89<129>,Dck<Lox>	CHR5
506621	1/2/2016	3/11/2016	9.85714	Tension	20.2	0		B6.129jeb(R31)-1/80-162<129>, 5/52-89<129>,Dck<Lox>	CHR5
506622	1/2/2016	3/11/2016	9.85714	Tension	19.9	0		B6.129jeb(R31)-1/80-162<129>, 5/52-89<129>,Dck<Lox>	CHR5
505957	1/5/2016	3/15/2016	10	Tension	21.4	0		B6.129jeb(R01)-1/80-162<129>,5/41-52<129> Ppargc1a<Lox>	CHR5
505958	1/5/2016	3/15/2016	10	Tension	30.3	0		B6.129jeb(R01)-1/80-162<129>,5/41-52<129> Ppargc1a<Lox>	CHR5
506600	1/5/2016	3/15/2016	10	Tension	21.3	0		B6.129jeb(R02)-1/80-162<129>,5/44-52<129> Ppargc1a<Lox>	CHR5
506601	1/5/2016	3/15/2016	10	Tension	20.2	0		B6.129jeb(R02)-1/80-162<129>,5/44-52<129> Ppargc1a<Lox>	CHR5
506602	1/5/2016	3/15/2016	10	Tension	16	0		B6.129jeb(R02)-1/80-162<129>,5/44-52<129> Ppargc1a<Lox>	CHR5
506603	1/5/2016	3/15/2016	10	Tension	21.1	0		B6.129jeb(R02)-1/80-162<129>,5/44-52<129> Ppargc1a<Lox>	CHR5
506604	1/5/2016	3/15/2016	10	Tension	19.3	0		B6.129jeb(R02)-1/80-162<129>,5/44-52<129> Ppargc1a<Lox>	CHR5
506624	1/8/2016	3/18/2016	10	Tension	21	0		B6.129jeb(R31)-1/80-162<129>, 5/52-89<129>,Dck<Lox>	CHR5
506625	1/8/2016	3/18/2016	10	Tension	15	0		B6.129jeb(R31)-1/80-162<129>, 5/52-89<129>,Dck<Lox>	CHR5
506626	1/8/2016	3/18/2016	10	Tension	21.2	0		B6.129jeb(R31)-1/80-162<129>, 5/52-89<129>,Dck<Lox>	CHR5
506627	1/8/2016	3/18/2016	10	Tension	17.9	0		B6.129jeb(R31)-1/80-162<129>, 5/52-89<129>,Dck<Lox>	CHR5
506628	1/8/2016	3/18/2016	10	Tension	20.5	0		B6.129jeb(R31)-1/80-162<129>, 5/52-89<129>,Dck<Lox>	CHR5
506629	1/8/2016	3/18/2016	10	Tension	20.1	0		B6.129jeb(R31)-1/80-162<129>, 5/52-89<129>,Dck<Lox>	CHR5
507189	1/11/2016	3/21/2016	10	Tension	19	0		B6.129jeb(R34)-1/80-162<129>, 5/66-89<129>,Dck<KO>	CHR5
507190	1/11/2016	3/21/2016	10	Tension	18.9	0		B6.129jeb(R34)-1/80-162<129>, 5/66-89<129>,Dck<KO>	CHR5
507191	1/11/2016	3/21/2016	10	Tension	21	0		B6.129jeb(R34)-1/80-162<129>, 5/66-89<129>,Dck<KO>	CHR5
507192	1/11/2016	3/21/2016	10	Tension	18.2	0		B6.129jeb(R34)-1/80-162<129>, 5/66-89<129>,Dck<KO>	CHR5
507193	1/11/2016	3/21/2016	10	Tension	27.2	0		B6.129jeb(R34)-1/80-162<129>, 5/66-89<129>,Dck<KO>	CHR5
507139	1/12/2016	3/22/2016	10	Tension	27	0		B6.129jeb(R01)-1/80-162<129>,5/41-52<129> Ppargc1a<Lox>	CHR5
507140	1/12/2016	3/22/2016	10	Tension	21.8	0		B6.129jeb(R01)-1/80-162<129>,5/41-52<129> Ppargc1a<Lox>	CHR5
507141	1/12/2016	3/22/2016	10	Tension	31	0		B6.129jeb(R01)-1/80-162<129>,5/41-52<129> Ppargc1a<Lox>	CHR5
507142	1/12/2016	3/22/2016	10	Tension	29.7	0		B6.129jeb(R01)-1/80-162<129>,5/41-52<129> Ppargc1a<Lox>	CHR5
507143	1/12/2016	3/22/2016	10	Tension	13.3	0		B6.129jeb(R01)-1/80-162<129>,5/41-52<129> Ppargc1a<Lox>	CHR5
507144	1/12/2016	3/22/2016	10	Tension	25.7	0		B6.129jeb(R01)-1/80-162<129>,5/41-52<129> Ppargc1a<Lox>	CHR5
507145	1/12/2016	3/22/2016	10	Tension	16.6	0		B6.129jeb(R01)-1/80-162<129>,5/41-52<129> Ppargc1a<Lox>	CHR5
507129	1/15/2016	3/24/2016	9.85714	Tension	22.8	0		B6.129jeb-1/80-162<129>, 1/22-37<129>, Zap70-/-	CHR1
507130	1/15/2016	3/24/2016	9.85714	Tension	24	0		B6.129jeb-1/80-162<129>, 1/22-37<129>, Zap70-/-	CHR1
507131	1/15/2016	3/24/2016	9.85714	Tension	28.5	0		B6.129jeb-1/80-162<129>, 1/22-37<129>, Zap70-/-	CHR1
507197	1/17/2016	3/28/2016	10.1429	Tension	26.3	0		B6.129jeb(R34)-1/80-162<129>, 5/66-89<129>,Dck<KO>	CHR5
507198	1/17/2016	3/28/2016	10.1429	Tension	19	0		B6.129jeb(R34)-1/80-162<129>, 5/66-89<129>,Dck<KO>	CHR5
507199	1/17/2016	3/28/2016	10.1429	Tension	18	0		B6.129jeb(R34)-1/80-162<129>, 5/66-89<129>,Dck<KO>	CHR5
507703	1/19/2016	3/29/2016	10	Tension	27.7	0		B6.129jeb-1/80-162<129>, 1/22-37<129>, Zap70-/-	CHR1
507704	1/19/2016	3/29/2016	10	Tension	41	3		B6.129jeb-1/80-162<129>, 1/22-37<129>, Zap70-/-	CHR1
508397	1/23/2016	4/1/2016	9.85714	Tension	17	0		B6.129jeb(R03)-1/80-162<129>,5/41-44<129> (from Ppargc1aLox)	CHR5
508398	1/23/2016	4/1/2016	9.85714	Tension	28.3	0		B6.129jeb(R03)-1/80-162<129>,5/41-44<129> (from Ppargc1aLox)	CHR5
508399	1/23/2016	4/1/2016	9.85714	Tension	18.3	0		B6.129jeb(R03)-1/80-162<129>,5/41-44<129> (from Ppargc1aLox)	CHR5
508381	1/24/2016	4/4/2016	10.1429	Tension	23.2	0		B6.129jeb(R01)-1/80-162<129>,5/41-52<129> Ppargc1a<Lox>	CHR5
508382	1/24/2016	4/4/2016	10.1429	Tension	22.1	0		B6.129jeb(R01)-1/80-162<129>,5/41-52<129> Ppargc1a<Lox>	CHR5
508383	1/24/2016	4/4/2016	10.1429	Tension	17.8	0		B6.129jeb(R01)-1/80-162<129>,5/41-52<129> Ppargc1a<Lox>	CHR5
508402	1/26/2016	4/4/2016	9.85714	Tension	19.5	0		B6.129jeb(R04)-1/80-162<129>, 5/51-52<129> Ppargc1a<Lox>	CHR5
508403	1/26/2016	4/4/2016	9.85714	Tension	29.2	0		B6.129jeb(R04)-1/80-162<129>, 5/51-52<129> Ppargc1a<Lox>	CHR5
508404	1/26/2016	4/4/2016	9.85714	Tension	23.3	0		B6.129jeb(R04)-1/80-162<129>, 5/51-52<129> Ppargc1a<Lox>	CHR5
508405	1/26/2016	4/4/2016	9.85714	Tension	21.5	0		B6.129jeb(R04)-1/80-162<129>, 5/51-52<129> Ppargc1a<Lox>	CHR5
508921	1/28/2016	4/6/2016	9.85714	Tension	16.4	0		B6.129jeb(R01)-1/80-162<129>,5/41-52<129> Ppargc1a<Lox>	CHR5
508922	1/28/2016	4/6/2016	9.85714	Tension	21.2	0		B6.129jeb(R01)-1/80-162<129>,5/41-52<129> Ppargc1a<Lox>	CHR5
508923	1/28/2016	4/6/2016	9.85714	Tension	13	0		B6.129jeb(R01)-1/80-162<129>,5/41-52<129> Ppargc1a<Lox>	CHR5
508924	1/28/2016	4/6/2016	9.85714	Tension	19	0		B6.129jeb(R01)-1/80-162<129>,5/41-52<129> Ppargc1a<Lox>	CHR5
508925	1/28/2016	4/6/2016	9.85714	Tension	15.8	0		B6.129jeb(R01)-1/80-162<129>,5/41-52<129> Ppargc1a<Lox>	CHR5
508926	1/28/2016	4/6/2016	9.85714	Tension	20.2	0		B6.129jeb(R01)-1/80-162<129>,5/41-52<129> Ppargc1a<Lox>	CHR5
508389	1/27/2016	4/6/2016	10	Tension	26.7	0		B6.129jeb(R02)-1/80-162<129>,5/44-52<129> Ppargc1a<Lox>	CHR5
508390	1/27/2016	4/6/2016	10	Tension	15.8	0		B6.129jeb(R02)-1/80-162<129>,5/44-52<129> Ppargc1a<Lox>	CHR5
508391	1/27/2016	4/6/2016	10	Tension	21.1	0		B6.129jeb(R02)-1/80-162<129>,5/44-52<129> Ppargc1a<Lox>	CHR5
508392	1/27/2016	4/6/2016	10	Tension	12.5	0		B6.129jeb(R02)-1/80-162<129>,5/44-52<129> Ppargc1a<Lox>	CHR5
508393	1/27/2016	4/6/2016	10	Tension	19.2	0		B6.129jeb(R02)-1/80-162<129>,5/44-52<129> Ppargc1a<Lox>	CHR5
508394	1/27/2016	4/6/2016	10	Tension	24.3	0		B6.129jeb(R02)-1/80-162<129>,5/44-52<129> Ppargc1a<Lox>	CHR5
508395	1/27/2016	4/6/2016	10	Tension	22.8	0		B6.129jeb(R02)-1/80-162<129>,5/44-52<129> Ppargc1a<Lox>	CHR5
508975	1/30/2016	4/8/2016	9.85714	Tension	33.3	3		B6.129jeb-1/80-162<129>, 1/22-37<129>, Zap70-/-	CHR1
508976	1/30/2016	4/8/2016	9.85714	Tension	26.1	0		B6.129jeb-1/80-162<129>, 1/22-37<129>, Zap70-/-	CHR1
508977	1/30/2016	4/8/2016	9.85714	Tension	30.6	0		B6.129jeb-1/80-162<129>, 1/22-37<129>, Zap70-/-	CHR1
508978	1/30/2016	4/8/2016	9.85714	Tension	23.8	0		B6.129jeb-1/80-162<129>, 1/22-37<129>, Zap70-/-	CHR1
508991	1/31/2016	4/11/2016	10.1429	Tension	30	0		B6.129jeb(R01)-1/80-162<129>,5/41-52<129> Ppargc1a<Lox>	CHR5
508992	1/31/2016	4/11/2016	10.1429	Tension	25.4	0		B6.129jeb(R01)-1/80-162<129>,5/41-52<129> Ppargc1a<Lox>	CHR5
509000	2/2/2016	4/11/2016	9.85714	Tension	27.5	0		B6.129jeb(R02)-1/80-162<129>,5/44-52<129> Ppargc1a<Lox>	CHR5
509001	2/2/2016	4/11/2016	9.85714	Tension	20.6	0		B6.129jeb(R02)-1/80-162<129>,5/44-52<129> Ppargc1a<Lox>	CHR5
509002	2/2/2016	4/11/2016	9.85714	Tension	17.5	0		B6.129jeb(R02)-1/80-162<129>,5/44-52<129> Ppargc1a<Lox>	CHR5
509003	2/2/2016	4/11/2016	9.85714	Tension	20.5	0		B6.129jeb(R02)-1/80-162<129>,5/44-52<129> Ppargc1a<Lox>	CHR5
509004	2/2/2016	4/11/2016	9.85714	Tension	19.5	0		B6.129jeb(R02)-1/80-162<129>,5/44-52<129> Ppargc1a<Lox>	CHR5
509005	2/2/2016	4/11/2016	9.85714	Tension	19	0		B6.129jeb(R02)-1/80-162<129>,5/44-52<129> Ppargc1a<Lox>	CHR5
509021	2/3/2016	4/13/2016	10	Tension	24.5	0		B6.129jeb(R03)-1/80-162<129>,5/41-44<129> (from Ppargc1aLox)	CHR5
509022	2/3/2016	4/13/2016	10	Tension	19.1	0		B6.129jeb(R03)-1/80-162<129>,5/41-44<129> (from Ppargc1aLox)	CHR5
509023	2/3/2016	4/13/2016	10	Tension	23.8	0		B6.129jeb(R03)-1/80-162<129>,5/41-44<129> (from Ppargc1aLox)	CHR5
509024	2/3/2016	4/13/2016	10	Tension	19	0		B6.129jeb(R03)-1/80-162<129>,5/41-44<129> (from Ppargc1aLox)	CHR5
508986	2/5/2016	4/15/2016	10	Tension	25.1	0		B6.129jeb(R01)-1/80-162<129>,5/41-52<129> Ppargc1a<Lox>	CHR5
508987	2/5/2016	4/15/2016	10	Tension	31.4	0		B6.129jeb(R01)-1/80-162<129>,5/41-52<129> Ppargc1a<Lox>	CHR5
508988	2/5/2016	4/15/2016	10	Tension	22.5	0		B6.129jeb(R01)-1/80-162<129>,5/41-52<129> Ppargc1a<Lox>	CHR5
509033	2/6/2016	4/15/2016	9.85714	Tension	27.5	0		B6.129jeb(R14)-Lamc2<jeb>,5/70-75<129> (from Ppargc1aKO)	CHR5
509034	2/6/2016	4/15/2016	9.85714	Tension	21	0		B6.129jeb(R14)-Lamc2<jeb>,5/70-75<129> (from Ppargc1aKO)	CHR5
509035	2/6/2016	4/15/2016	9.85714	Tension	20	0		B6.129jeb(R14)-Lamc2<jeb>,5/70-75<129> (from Ppargc1aKO)	CHR5
509040	2/5/2016	4/15/2016	10	Tension	22.2	0		B6.129jeb(R14)-Lamc2<jeb>,5/70-75<129> (from Ppargc1aKO)	CHR5
509041	2/5/2016	4/15/2016	10	Tension	30.5	0		B6.129jeb(R14)-Lamc2<jeb>,5/70-75<129> (from Ppargc1aKO)	CHR5
509042	2/5/2016	4/15/2016	10	Tension	13.7	0		B6.129jeb(R14)-Lamc2<jeb>,5/70-75<129> (from Ppargc1aKO)	CHR5
508940	2/7/2016	4/18/2016	10.1429	Tension	23.5	0		B6jeb-Lamc2<jeb> (not 1/152 or 162)	B6
508941	2/7/2016	4/18/2016	10.1429	Tension	21.5	0		B6jeb-Lamc2<jeb> (not 1/152 or 162)	B6
508942	2/7/2016	4/18/2016	10.1429	Tension	17.5	0		B6jeb-Lamc2<jeb> (not 1/152 or 162)	B6
508943	2/7/2016	4/18/2016	10.1429	Tension	18.7	0		B6jeb-Lamc2<jeb> (not 1/152 or 162)	B6
508944	2/7/2016	4/18/2016	10.1429	Tension	15.8	0		B6jeb-Lamc2<jeb> (not 1/152 or 162)	B6
497357	10/7/2015	4/20/2016	28	Tension	26.3	0		FVB.MRLjebR01-1/152-162<129>,19/45-48<MRL>	FVB
497358	10/7/2015	4/20/2016	28	Tension	23.6	0		FVB.MRLjebR01-1/152-162<129>,19/45-48<MRL>	FVB
497359	10/7/2015	4/20/2016	28	Tension	37.8	3		FVB.MRLjebR01-1/152-162<129>,19/45-48<MRL>	FVB
496714	10/1/2015	4/20/2016	28.8571	Tension	37.9	0		FVB.129X1jeb-1/152.546-162.293<129>	FVB
496715	10/1/2015	4/20/2016	28.8571	Tension	30	0		FVB.129X1jeb-1/152.546-162.293<129>	FVB
496716	10/1/2015	4/20/2016	28.8571	Tension	25.6	0		FVB.129X1jeb-1/152.546-162.293<129>	FVB
496717	10/1/2015	4/20/2016	28.8571	Tension	31	0		FVB.129X1jeb-1/152.546-162.293<129>	FVB
496718	10/1/2015	4/20/2016	28.8571	Tension	20	0		FVB.129X1jeb-1/152.546-162.293<129>	FVB
496719	10/1/2015	4/20/2016	28.8571	Tension	39	0		FVB.129X1jeb-1/152.546-162.293<129>	FVB
496720	10/1/2015	4/20/2016	28.8571	Tension	40	0		FVB.129X1jeb-1/152.546-162.293<129>	FVB
496721	10/1/2015	4/20/2016	28.8571	Tension	49.5	0		FVB.129X1jeb-1/152.546-162.293<129>	FVB
496722	10/1/2015	4/20/2016	28.8571	Tension	53.4	0		FVB.129X1jeb-1/152.546-162.293<129>	FVB
496723	10/1/2015	4/20/2016	28.8571	Tension	56	0		FVB.129X1jeb-1/152.546-162.293<129>	FVB
509594	2/11/2016	4/21/2016	10	Tension	20	0		B6jeb-Lamc2<jeb> (not 1/152 or 162)	B6
509595	2/11/2016	4/21/2016	10	Tension	12.9	0		B6jeb-Lamc2<jeb> (not 1/152 or 162)	B6
509596	2/11/2016	4/21/2016	10	Tension	19	0		B6jeb-Lamc2<jeb> (not 1/152 or 162)	B6
509597	2/11/2016	4/21/2016	10	Tension	13.2	0		B6jeb-Lamc2<jeb> (not 1/152 or 162)	B6
509614	2/10/2016	4/21/2016	10.1429	Tension	18.9	0		B6.129jeb(R03)-1/80-162<129>,5/41-44<129> (from Ppargc1aLox)	CHR5
509615	2/10/2016	4/21/2016	10.1429	Tension	14.7	0		B6.129jeb(R03)-1/80-162<129>,5/41-44<129> (from Ppargc1aLox)	CHR5
509621	2/12/2016	4/21/2016	9.85714	Tension	25.3	0		B6.129jeb(R03)-1/80-162<129>,5/41-44<129> (from Ppargc1aLox)	CHR5
509622	2/12/2016	4/21/2016	9.85714	Tension	18.5	0		B6.129jeb(R03)-1/80-162<129>,5/41-44<129> (from Ppargc1aLox)	CHR5
509623	2/12/2016	4/21/2016	9.85714	Tension	20.6	0		B6.129jeb(R03)-1/80-162<129>,5/41-44<129> (from Ppargc1aLox)	CHR5
509626	2/11/2016	4/21/2016	10	Tension	20.2	0		B6.129jeb(R04)-1/80-162<129>, 5/51-52<129> Ppargc1a<Lox>	CHR5
509627	2/11/2016	4/21/2016	10	Tension	19	0		B6.129jeb(R04)-1/80-162<129>, 5/51-52<129> Ppargc1a<Lox>	CHR5
509628	2/11/2016	4/21/2016	10	Tension	23.5	0		B6.129jeb(R04)-1/80-162<129>, 5/51-52<129> Ppargc1a<Lox>	CHR5
509629	2/11/2016	4/21/2016	10	Tension	21.2	0		B6.129jeb(R04)-1/80-162<129>, 5/51-52<129> Ppargc1a<Lox>	CHR5
509630	2/11/2016	4/21/2016	10	Tension	19	0		B6.129jeb(R04)-1/80-162<129>, 5/51-52<129> Ppargc1a<Lox>	CHR5
509631	2/11/2016	4/21/2016	10	Tension	15.5	0		B6.129jeb(R04)-1/80-162<129>, 5/51-52<129> Ppargc1a<Lox>	CHR5
497873	10/10/2015	4/22/2016	27.8571	Tension	26.2	0		FVB.MRLjebR01-1/152-162<129>,19/45-48<MRL>	FVB
498463	10/12/2015	4/25/2016	28	Tension	36.3	0		FVB.MRLjebR01-1/152-162<129>,19/45-48<MRL>	FVB
510179	2/15/2016	4/25/2016	10	Tension	27.1	0		B6.129jeb(R04)-1/80-162<129>, 5/51-52<129> Ppargc1a<Lox>	CHR5
510180	2/15/2016	4/25/2016	10	Tension	22.5	0		B6.129jeb(R04)-1/80-162<129>, 5/51-52<129> Ppargc1a<Lox>	CHR5
510181	2/15/2016	4/25/2016	10	Tension	30.8	0		B6.129jeb(R04)-1/80-162<129>, 5/51-52<129> Ppargc1a<Lox>	CHR5
510186	2/16/2016	4/26/2016	10	Tension	25.4	0		B6.129jeb(R04)-1/80-162<129>, 5/51-52<129> Ppargc1a<Lox>	CHR5
510187	2/16/2016	4/26/2016	10	Tension	26.7	0		B6.129jeb(R04)-1/80-162<129>, 5/51-52<129> Ppargc1a<Lox>	CHR5
510188	2/16/2016	4/26/2016	10	Tension	25.3	0		B6.129jeb(R04)-1/80-162<129>, 5/51-52<129> Ppargc1a<Lox>	CHR5
510164	2/16/2016	4/26/2016	10	Tension	22.6	0		B6.129jeb(R02)-1/80-162<129>,5/44-52<129> Ppargc1a<Lox>	CHR5
510165	2/16/2016	4/26/2016	10	Tension	18.7	0		B6.129jeb(R02)-1/80-162<129>,5/44-52<129> Ppargc1a<Lox>	CHR5
510166	2/16/2016	4/26/2016	10	Tension	22.1	0		B6.129jeb(R02)-1/80-162<129>,5/44-52<129> Ppargc1a<Lox>	CHR5
510167	2/16/2016	4/26/2016	10	Tension	20.6	0		B6.129jeb(R02)-1/80-162<129>,5/44-52<129> Ppargc1a<Lox>	CHR5
510171	2/16/2016	4/26/2016	10	Tension	23.2	0		B6.129jeb(R02)-1/80-162<129>,5/44-52<129> Ppargc1a<Lox>	CHR5
510172	2/16/2016	4/26/2016	10	Tension	18.5	0		B6.129jeb(R02)-1/80-162<129>,5/44-52<129> Ppargc1a<Lox>	CHR5
510173	2/16/2016	4/26/2016	10	Tension	28.1	0		B6.129jeb(R02)-1/80-162<129>,5/44-52<129> Ppargc1a<Lox>	CHR5
510174	2/16/2016	4/26/2016	10	Tension	23	0		B6.129jeb(R02)-1/80-162<129>,5/44-52<129> Ppargc1a<Lox>	CHR5
510023	2/17/2016	4/27/2016	10	Tension	45.8	0		FVB.MRLjebR01-1/152-162<129>,19/45-48<MRL>	FVB
510024	2/17/2016	4/27/2016	10	Tension	37.4	0		FVB.MRLjebR01-1/152-162<129>,19/45-48<MRL>	FVB
510025	2/17/2016	4/27/2016	10	Tension	46	0		FVB.MRLjebR01-1/152-162<129>,19/45-48<MRL>	FVB
510026	2/17/2016	4/27/2016	10	Tension	49.9	0		FVB.MRLjebR01-1/152-162<129>,19/45-48<MRL>	FVB
510027	2/17/2016	4/27/2016	10	Tension	41.5	0		FVB.MRLjebR01-1/152-162<129>,19/45-48<MRL>	FVB
510028	2/16/2016	4/27/2016	10.1429	Tension	35.5	0		FVB.MRLjebR01-1/152-162<129>,19/45-48<MRL>	FVB
510031	2/17/2016	4/27/2016	10	Tension	35	0		FVB.MRLjebR01-1/152-162<129>,19/45-48<MRL>	FVB
510032	2/17/2016	4/27/2016	10	Tension	46.5	0		FVB.MRLjebR01-1/152-162<129>,19/45-48<MRL>	FVB
510033	2/17/2016	4/27/2016	10	Tension	45.8	0		FVB.MRLjebR01-1/152-162<129>,19/45-48<MRL>	FVB
510034	2/17/2016	4/27/2016	10	Tension	39	0		FVB.MRLjebR01-1/152-162<129>,19/45-48<MRL>	FVB
510035	2/17/2016	4/27/2016	10	Tension	38	0		FVB.MRLjebR01-1/152-162<129>,19/45-48<MRL>	FVB
510036	2/17/2016	4/27/2016	10	Tension	42.3	0		FVB.MRLjebR01-1/152-162<129>,19/45-48<MRL>	FVB
510184	2/19/2016	4/29/2016	10	Tension	33.5	0		B6.129jeb(R04)-1/80-162<129>, 5/51-52<129> Ppargc1a<Lox>	CHR5
510185	2/19/2016	4/29/2016	10	Tension	29.5	0		B6.129jeb(R04)-1/80-162<129>, 5/51-52<129> Ppargc1a<Lox>	CHR5
510629	2/22/2016	5/2/2016	10	Tension	29.3	0		B6.129jeb-1/80-162<129>, 1/22-37<129>, Zap70-/-	CHR1
510589	2/25/2016	5/5/2016	10	Tension	21.2	0		B6jeb-Lamc2<jeb> (not 1/152 or 162)	B6
510625	2/25/2016	5/5/2016	10	Tension	34.9	3		B6.129jeb-1/80-162<129>, 1/22-37<129>, Zap70-/-	CHR1
510626	2/25/2016	5/5/2016	10	Tension	32	0		B6.129jeb-1/80-162<129>, 1/22-37<129>, Zap70-/-	CHR1
511131	2/27/2016	5/6/2016	9.85714	Tension	23.9	0		B6jeb-Lamc2<jeb> (not 1/152 or 162)	B6
511132	2/27/2016	5/6/2016	9.85714	Tension	20.1	0		B6jeb-Lamc2<jeb> (not 1/152 or 162)	B6
511133	2/27/2016	5/6/2016	9.85714	Tension	19	0		B6jeb-Lamc2<jeb> (not 1/152 or 162)	B6
511230	2/27/2016	5/6/2016	9.85714	Tension	23.2	0		B6.129jeb(R34)-1/80-162<129>, 5/66-89<129>,Dck<KO>	CHR5
511231	2/27/2016	5/6/2016	9.85714	Tension	22	0		B6.129jeb(R34)-1/80-162<129>, 5/66-89<129>,Dck<KO>	CHR5
511232	2/27/2016	5/6/2016	9.85714	Tension	20	0		B6.129jeb(R34)-1/80-162<129>, 5/66-89<129>,Dck<KO>	CHR5
511233	2/27/2016	5/6/2016	9.85714	Tension	22.2	0		B6.129jeb(R34)-1/80-162<129>, 5/66-89<129>,Dck<KO>	CHR5
510653	2/24/2016	5/9/2016	10.7143	Tension	26.5	0		B6.129jeb(R21)-Lamc2<jeb>,5/51-66<129>, Sod3-/-	CHR5
510654	2/24/2016	5/9/2016	10.7143	Tension	27.5	0		B6.129jeb(R21)-Lamc2<jeb>,5/51-66<129>, Sod3-/-	CHR5
510655	2/24/2016	5/9/2016	10.7143	Tension	23.3	0		B6.129jeb(R21)-Lamc2<jeb>,5/51-66<129>, Sod3-/-	CHR5
511136	3/1/2016	5/9/2016	9.85714	Tension	22.5	0		B6jeb-Lamc2<jeb> (not 1/152 or 162)	B6
511137	3/1/2016	5/9/2016	9.85714	Tension	20.9	0		B6jeb-Lamc2<jeb> (not 1/152 or 162)	B6
511138	3/1/2016	5/9/2016	9.85714	Tension	21.2	0		B6jeb-Lamc2<jeb> (not 1/152 or 162)	B6
511139	3/1/2016	5/9/2016	9.85714	Tension	18.2	0		B6jeb-Lamc2<jeb> (not 1/152 or 162)	B6
511856	3/6/2016	5/16/2016	10.1429	Tension	22.1	0		B6.129jeb(R34)-1/80-162<129>, 5/66-89<129>,Dck<KO>	CHR5
511857	3/6/2016	5/16/2016	10.1429	Tension	28.7	0		B6.129jeb(R34)-1/80-162<129>, 5/66-89<129>,Dck<KO>	CHR5
511858	3/6/2016	5/16/2016	10.1429	Tension	29	0		B6.129jeb(R34)-1/80-162<129>, 5/66-89<129>,Dck<KO>	CHR5
511859	3/6/2016	5/16/2016	10.1429	Tension	25.9	0		B6.129jeb(R34)-1/80-162<129>, 5/66-89<129>,Dck<KO>	CHR5
511860	3/6/2016	5/16/2016	10.1429	Tension	20.3	0		B6.129jeb(R34)-1/80-162<129>, 5/66-89<129>,Dck<KO>	CHR5
511839	3/8/2016	5/17/2016	10	Tension	24.4	0		B6.129jeb(R14)-Lamc2<jeb>,5/70-75<129> (from Ppargc1aKO)	CHR5
511840	3/8/2016	5/17/2016	10	Tension	24.8	0		B6.129jeb(R14)-Lamc2<jeb>,5/70-75<129> (from Ppargc1aKO)	CHR5
511841	3/8/2016	5/17/2016	10	Tension	24.2	0		B6.129jeb(R14)-Lamc2<jeb>,5/70-75<129> (from Ppargc1aKO)	CHR5
511842	3/8/2016	5/17/2016	10	Tension	15.3	0		B6.129jeb(R14)-Lamc2<jeb>,5/70-75<129> (from Ppargc1aKO)	CHR5
511843	3/8/2016	5/17/2016	10	Tension	25	0		B6.129jeb(R14)-Lamc2<jeb>,5/70-75<129> (from Ppargc1aKO)	CHR5
511834	3/8/2016	5/17/2016	10	Tension	18.2	0		B6.129jeb(R13)-Lamc2<jeb>,5/66-75<129> (from Ppargc1aKO)	CHR5
511737	3/9/2016	5/17/2016	9.85714	Tension	26.1	0		MRL.FVBjeb-1/152-162<129>,19/45-48<FVB>	MRL
511738	3/9/2016	5/17/2016	9.85714	Tension	27.5	0		MRL.FVBjeb-1/152-162<129>,19/45-48<FVB>	MRL
511739	3/9/2016	5/17/2016	9.85714	Tension	22	0		MRL.FVBjeb-1/152-162<129>,19/45-48<FVB>	MRL
511740	3/9/2016	5/17/2016	9.85714	Tension	28.5	0		MRL.FVBjeb-1/152-162<129>,19/45-48<FVB>	MRL
511872	3/10/2016	5/19/2016	10	Tension	26.3	0		B6.129jeb(R34)-1/80-162<129>, 5/66-89<129>,Dck<KO>	CHR5
511873	3/10/2016	5/19/2016	10	Tension	19.9	0		B6.129jeb(R34)-1/80-162<129>, 5/66-89<129>,Dck<KO>	CHR5
511874	3/10/2016	5/19/2016	10	Tension	13.7	0		B6.129jeb(R34)-1/80-162<129>, 5/66-89<129>,Dck<KO>	CHR5
512311	3/13/2016	5/23/2016	10.1429	Tension	25.8	0		B6.129jeb-1/80-162<129>, 1/22-37<129>, Zap70-/-	CHR1
512312	3/13/2016	5/23/2016	10.1429	Tension	27.1	0		B6.129jeb-1/80-162<129>, 1/22-37<129>, Zap70-/-	CHR1
512313	3/13/2016	5/23/2016	10.1429	Tension	28.2	0		B6.129jeb-1/80-162<129>, 1/22-37<129>, Zap70-/-	CHR1
512314	3/13/2016	5/23/2016	10.1429	Tension	18	0		B6.129jeb-1/80-162<129>, 1/22-37<129>, Zap70-/-	CHR1
512237	3/15/2016	5/23/2016	9.85714	Tension	22.6	0		MRL.FVBjeb-1/152-162<129>,19/45-48<FVB>	MRL
512238	3/15/2016	5/23/2016	9.85714	Tension	26.3	0		MRL.FVBjeb-1/152-162<129>,19/45-48<FVB>	MRL
512239	3/15/2016	5/23/2016	9.85714	Tension	32.8	0		MRL.FVBjeb-1/152-162<129>,19/45-48<FVB>	MRL
512240	3/15/2016	5/23/2016	9.85714	Tension	18.1	0		MRL.FVBjeb-1/152-162<129>,19/45-48<FVB>	MRL
512342	3/15/2016	5/23/2016	9.85714	Tension	19	0		B6.129jeb(R13)-Lamc2<jeb>,5/66-75<129> (from Ppargc1aKO)	CHR5
512343	3/15/2016	5/23/2016	9.85714	Tension	19.6	0		B6.129jeb(R13)-Lamc2<jeb>,5/66-75<129> (from Ppargc1aKO)	CHR5
512344	3/15/2016	5/23/2016	9.85714	Tension	20	0		B6.129jeb(R13)-Lamc2<jeb>,5/66-75<129> (from Ppargc1aKO)	CHR5
512345	3/15/2016	5/23/2016	9.85714	Tension	20	0		B6.129jeb(R13)-Lamc2<jeb>,5/66-75<129> (from Ppargc1aKO)	CHR5
512346	3/15/2016	5/23/2016	9.85714	Tension	31.9	0		B6.129jeb(R13)-Lamc2<jeb>,5/66-75<129> (from Ppargc1aKO)	CHR5
512347	3/15/2016	5/23/2016	9.85714	Tension	23.4	0		B6.129jeb(R13)-Lamc2<jeb>,5/66-75<129> (from Ppargc1aKO)	CHR5
512348	3/15/2016	5/23/2016	9.85714	Tension	29.8	0		B6.129jeb(R13)-Lamc2<jeb>,5/66-75<129> (from Ppargc1aKO)	CHR5
512360	3/16/2016	5/25/2016	10	Tension	35.7	3		B6.129jeb(R14)-Lamc2<jeb>,5/70-75<129> (from Ppargc1aKO)	CHR5
512771	3/21/2016	5/30/2016	10	Tension	23.4	0		MRL.FVBjeb-1/152-162<129>,19/45-48<FVB>	MRL
512772	3/21/2016	5/30/2016	10	Tension	28.7	0		MRL.FVBjeb-1/152-162<129>,19/45-48<FVB>	MRL
512773	3/21/2016	5/30/2016	10	Tension	22	0		MRL.FVBjeb-1/152-162<129>,19/45-48<FVB>	MRL
512774	3/21/2016	5/30/2016	10	Tension	33.2	0		MRL.FVBjeb-1/152-162<129>,19/45-48<FVB>	MRL
512775	3/21/2016	5/30/2016	10	Tension	26.3	0		MRL.FVBjeb-1/152-162<129>,19/45-48<FVB>	MRL
512719	3/22/2016	5/30/2016	9.85714	Tension	17.2	0		B6jeb-Lamc2<jeb> (not 1/152 or 162)	B6
512720	3/22/2016	5/30/2016	9.85714	Tension	20.6	0		B6jeb-Lamc2<jeb> (not 1/152 or 162)	B6
512721	3/22/2016	5/30/2016	9.85714	Tension	15.5	0		B6jeb-Lamc2<jeb> (not 1/152 or 162)	B6
512722	3/22/2016	5/30/2016	9.85714	Tension	19.5	0		B6jeb-Lamc2<jeb> (not 1/152 or 162)	B6
512723	3/22/2016	5/30/2016	9.85714	Tension	16.5	0		B6jeb-Lamc2<jeb> (not 1/152 or 162)	B6
512858	3/22/2016	5/30/2016	9.85714	Tension	16.5	0		B6.129jeb(R31)-1/80-162<129>, 5/52-89<129>,Dck<Lox>	CHR5
512859	3/22/2016	5/30/2016	9.85714	Tension	19.5	0		B6.129jeb(R31)-1/80-162<129>, 5/52-89<129>,Dck<Lox>	CHR5
512860	3/22/2016	5/30/2016	9.85714	Tension	12.4	0		B6.129jeb(R31)-1/80-162<129>, 5/52-89<129>,Dck<Lox>	CHR5
512829	3/20/2016	5/30/2016	10.1429	Tension	18.2	0		B6.129jeb(R13)-Lamc2<jeb>,5/66-75<129> (from Ppargc1aKO)	CHR5
512830	3/20/2016	5/30/2016	10.1429	Tension	22.9	0		B6.129jeb(R13)-Lamc2<jeb>,5/66-75<129> (from Ppargc1aKO)	CHR5
512831	3/20/2016	5/30/2016	10.1429	Tension	20	0		B6.129jeb(R13)-Lamc2<jeb>,5/66-75<129> (from Ppargc1aKO)	CHR5
512832	3/20/2016	5/30/2016	10.1429	Tension	18	0		B6.129jeb(R13)-Lamc2<jeb>,5/66-75<129> (from Ppargc1aKO)	CHR5
512761	3/22/2016	5/30/2016	9.85714	Tension	23.1	0		MRL.FVBjeb-1/152-162<129>,19/45-48<FVB>	MRL
512762	3/22/2016	5/30/2016	9.85714	Tension	27.2	0		MRL.FVBjeb-1/152-162<129>,19/45-48<FVB>	MRL
512838	3/20/2016	5/30/2016	10.1429	Tension	26	0		B6.129jeb(R14)-Lamc2<jeb>,5/70-75<129> (from Ppargc1aKO)	CHR5
512839	3/20/2016	5/30/2016	10.1429	Tension	24.3	0		B6.129jeb(R14)-Lamc2<jeb>,5/70-75<129> (from Ppargc1aKO)	CHR5
512840	3/20/2016	5/30/2016	10.1429	Tension	26.3	0		B6.129jeb(R14)-Lamc2<jeb>,5/70-75<129> (from Ppargc1aKO)	CHR5
512713	3/24/2016	6/1/2016	9.85714	Tension	20	0		B6jeb-Lamc2<jeb> (not 1/152 or 162)	B6
512714	3/24/2016	6/1/2016	9.85714	Tension	20	0		B6jeb-Lamc2<jeb> (not 1/152 or 162)	B6
512715	3/24/2016	6/1/2016	9.85714	Tension	18.1	0		B6jeb-Lamc2<jeb> (not 1/152 or 162)	B6
512716	3/24/2016	6/1/2016	9.85714	Tension	34.2	0		B6jeb-Lamc2<jeb> (not 1/152 or 162)	B6
512724	3/22/2016	6/1/2016	10.1429	Tension	18.3	0		B6jeb-Lamc2<jeb> (not 1/152 or 162)	B6
513260	3/24/2016	6/1/2016	9.85714	Tension	17.7	0		B6jeb-Lamc2<jeb> (not 1/152 or 162)	B6
513261	3/24/2016	6/1/2016	9.85714	Tension	23.3	0		B6jeb-Lamc2<jeb> (not 1/152 or 162)	B6
513262	3/24/2016	6/1/2016	9.85714	Tension	18.8	0		B6jeb-Lamc2<jeb> (not 1/152 or 162)	B6
512824	3/24/2016	6/1/2016	9.85714	Tension	19.9	0		B6.129jeb(R03)-1/80-162<129>,5/41-44<129> (from Ppargc1aLox)	CHR5
512825	3/24/2016	6/1/2016	9.85714	Tension	18.4	0		B6.129jeb(R03)-1/80-162<129>,5/41-44<129> (from Ppargc1aLox)	CHR5
512826	3/24/2016	6/1/2016	9.85714	Tension	22	0		B6.129jeb(R03)-1/80-162<129>,5/41-44<129> (from Ppargc1aLox)	CHR5
512827	3/24/2016	6/1/2016	9.85714	Tension	22.2	0		B6.129jeb(R03)-1/80-162<129>,5/41-44<129> (from Ppargc1aLox)	CHR5
512817	3/24/2016	6/1/2016	9.85714	Tension	30.8	0		B6.129jeb-1/80-162<129>, 1/22-37<129>, Zap70-/-	CHR1
512818	3/24/2016	6/1/2016	9.85714	Tension	26.5	0		B6.129jeb-1/80-162<129>, 1/22-37<129>, Zap70-/-	CHR1
512819	3/24/2016	6/1/2016	9.85714	Tension	25.4	0		B6.129jeb-1/80-162<129>, 1/22-37<129>, Zap70-/-	CHR1
512820	3/24/2016	6/1/2016	9.85714	Tension	26.7	0		B6.129jeb-1/80-162<129>, 1/22-37<129>, Zap70-/-	CHR1
513418	3/25/2016	6/3/2016	10	Tension	22.1	0		B6.129jeb(R31)-1/80-162<129>, 5/52-89<129>,Dck<Lox>	CHR5
513419	3/25/2016	6/3/2016	10	Tension	18.7	0		B6.129jeb(R31)-1/80-162<129>, 5/52-89<129>,Dck<Lox>	CHR5
513278	3/27/2016	6/6/2016	10.1429	Tension	22.2	0		MRL.FVBjeb-1/152-162<129>,19/45-48<FVB>	MRL
513279	3/27/2016	6/6/2016	10.1429	Tension	22.5	0		MRL.FVBjeb-1/152-162<129>,19/45-48<FVB>	MRL
513280	3/27/2016	6/6/2016	10.1429	Tension	18.5	0		MRL.FVBjeb-1/152-162<129>,19/45-48<FVB>	MRL
513281	3/27/2016	6/6/2016	10.1429	Tension	28.1	0		MRL.FVBjeb-1/152-162<129>,19/45-48<FVB>	MRL
513367	3/29/2016	6/6/2016	9.85714	Tension	14.1	0		B6.129jeb(R03)-1/80-162<129>,5/41-44<129> (from Ppargc1aLox)	CHR5
513368	3/29/2016	6/6/2016	9.85714	Tension	19	0		B6.129jeb(R03)-1/80-162<129>,5/41-44<129> (from Ppargc1aLox)	CHR5
513369	3/29/2016	6/6/2016	9.85714	Tension	18.2	0		B6.129jeb(R03)-1/80-162<129>,5/41-44<129> (from Ppargc1aLox)	CHR5
513379	3/29/2016	6/6/2016	9.85714	Tension	15.6	0		B6.129jeb(R13)-Lamc2<jeb>,5/66-75<129> (from Ppargc1aKO)	CHR5
513380	3/29/2016	6/6/2016	9.85714	Tension	18	0		B6.129jeb(R13)-Lamc2<jeb>,5/66-75<129> (from Ppargc1aKO)	CHR5
513381	3/29/2016	6/6/2016	9.85714	Tension	17.8	0		B6.129jeb(R13)-Lamc2<jeb>,5/66-75<129> (from Ppargc1aKO)	CHR5
513382	3/29/2016	6/6/2016	9.85714	Tension	9.2	0		B6.129jeb(R13)-Lamc2<jeb>,5/66-75<129> (from Ppargc1aKO)	CHR5
513383	4/1/2016	6/10/2016	10	Tension	22.3	0		B6.129jeb(R13)-Lamc2<jeb>,5/66-75<129> (from Ppargc1aKO)	CHR5
513384	4/1/2016	6/10/2016	10	Tension	15.2	0		B6.129jeb(R13)-Lamc2<jeb>,5/66-75<129> (from Ppargc1aKO)	CHR5
513341	3/31/2016	6/10/2016	10.1429	Tension	26.5	3		B6.129jeb-1/80-162<129>, 1/22-37<129>, Zap70-/-	CHR1
513345	4/2/2016	6/10/2016	9.85714	Tension	21.8	0		B6.129jeb-1/80-162<129>, 1/22-37<129>, Zap70-/-	CHR1
513346	4/2/2016	6/10/2016	9.85714	Tension	27.2	0		B6.129jeb-1/80-162<129>, 1/22-37<129>, Zap70-/-	CHR1
513347	4/2/2016	6/10/2016	9.85714	Tension	33	3		B6.129jeb-1/80-162<129>, 1/22-37<129>, Zap70-/-	CHR1
513348	4/2/2016	6/10/2016	9.85714	Tension	26	0		B6.129jeb-1/80-162<129>, 1/22-37<129>, Zap70-/-	CHR1
513950	4/5/2016	6/14/2016	10	Tension	17.6	0		B6.129jeb(R13)-Lamc2<jeb>,5/66-75<129> (from Ppargc1aKO)	CHR5
513951	4/5/2016	6/14/2016	10	Tension	23.8	0		B6.129jeb(R13)-Lamc2<jeb>,5/66-75<129> (from Ppargc1aKO)	CHR5
513956	4/7/2016	6/14/2016	9.71429	Tension	22	0		B6.129jeb(R13)-Lamc2<jeb>,5/66-75<129> (from Ppargc1aKO)	CHR5
513957	4/7/2016	6/14/2016	9.71429	Tension	19.7	0		B6.129jeb(R13)-Lamc2<jeb>,5/66-75<129> (from Ppargc1aKO)	CHR5
513958	4/7/2016	6/14/2016	9.71429	Tension	17.6	0		B6.129jeb(R13)-Lamc2<jeb>,5/66-75<129> (from Ppargc1aKO)	CHR5
513919	4/5/2016	6/14/2016	10	Tension	32.7	3		B6.129jeb-1/80-162<129>, 1/22-37<129>, Zap70-/-	CHR1
513922	4/7/2016	6/17/2016	10.1429	Tension	36	0		B6.129jeb-1/80-162<129>, 1/22-37<129>, Zap70-/-	CHR1
513923	4/7/2016	6/17/2016	10.1429	Tension	25.7	3		B6.129jeb-1/80-162<129>, 1/22-37<129>, Zap70-/-	CHR1
513924	4/7/2016	6/17/2016	10.1429	Tension	35.3	3		B6.129jeb-1/80-162<129>, 1/22-37<129>, Zap70-/-	CHR1
513925	4/7/2016	6/17/2016	10.1429	Tension	28.6	3		B6.129jeb-1/80-162<129>, 1/22-37<129>, Zap70-/-	CHR1
516088	5/1/2016	7/15/2016	10.7143	Tension	22	0		B6jeb-Lamc2<jeb> (not 1/152 or 162)	B6
516089	5/1/2016	7/15/2016	10.7143	Tension	15.5	0		B6jeb-Lamc2<jeb> (not 1/152 or 162)	B6
516090	5/1/2016	7/15/2016	10.7143	Tension	19.6	0		B6jeb-Lamc2<jeb> (not 1/152 or 162)	B6
519091	6/11/2016	8/19/2016	9.85714	Tension	29	0		B6.129jeb(R22)-Lamc2,5/51-52<129>, Sod3<KO>	CHR5
520130	6/26/2016	9/2/2016	9.71429	Tension	19.5	0		B6jeb-Lamc2<jeb> (not 1/152 or 162)	B6
520131	6/26/2016	9/2/2016	9.71429	Tension	21.5	0		B6jeb-Lamc2<jeb> (not 1/152 or 162)	B6
520132	6/26/2016	9/2/2016	9.71429	Tension	20	0		B6jeb-Lamc2<jeb> (not 1/152 or 162)	B6
520188	6/25/2016	9/2/2016	9.85714	Tension	23	0		B6.129jeb-1/80-162<129>, 1/22-37<129>, Zap70-/-	CHR1
520189	6/25/2016	9/2/2016	9.85714	Tension	32.3	0		B6.129jeb-1/80-162<129>, 1/22-37<129>, Zap70-/-	CHR1
520190	6/25/2016	9/2/2016	9.85714	Tension	20.5	0		B6.129jeb-1/80-162<129>, 1/22-37<129>, Zap70-/-	CHR1
520191	6/25/2016	9/2/2016	9.85714	Tension	25.7	0		B6.129jeb-1/80-162<129>, 1/22-37<129>, Zap70-/-	CHR1
520633	7/3/2016	9/14/2016	10.4286	Tension	21	0		B6jeb-Lamc2<jeb> (not 1/152 or 162)	B6
520634	7/3/2016	9/14/2016	10.4286	Tension	20.4	0		B6jeb-Lamc2<jeb> (not 1/152 or 162)	B6
520635	7/3/2016	9/14/2016	10.4286	Tension	23.8	0		B6jeb-Lamc2<jeb> (not 1/152 or 162)	B6
520636	7/3/2016	9/14/2016	10.4286	Tension	16.2	0		B6jeb-Lamc2<jeb> (not 1/152 or 162)	B6
520637	7/3/2016	9/14/2016	10.4286	Tension	16.7	0		B6jeb-Lamc2<jeb> (not 1/152 or 162)	B6
520638	7/3/2016	9/14/2016	10.4286	Tension	20.9	0		B6jeb-Lamc2<jeb> (not 1/152 or 162)	B6
521264	7/9/2016	9/16/2016	9.85714	Tension	21.8	0		B6jeb-Lamc2<jeb> (not 1/152 or 162)	B6
521265	7/9/2016	9/16/2016	9.85714	Tension	20.6	0		B6jeb-Lamc2<jeb> (not 1/152 or 162)	B6
521266	7/9/2016	9/16/2016	9.85714	Tension	17.9	0		B6jeb-Lamc2<jeb> (not 1/152 or 162)	B6
521267	7/9/2016	9/16/2016	9.85714	Tension	23	0		B6jeb-Lamc2<jeb> (not 1/152 or 162)	B6
521268	7/9/2016	9/16/2016	9.85714	Tension	18.7	0		B6jeb-Lamc2<jeb> (not 1/152 or 162)	B6
522656	8/2/2016	10/10/2016	9.85714	Tension	16.1	0		B6.129jeb-Lamc2<jeb>,11/110-118<129>,Stat3-/-	CHR11
522657	8/2/2016	10/10/2016	9.85714	Tension	18.9	0		B6.129jeb-Lamc2<jeb>,11/110-118<129>,Stat3-/-	CHR11
522658	8/2/2016	10/10/2016	9.85714	Tension	15.5	0		B6.129jeb-Lamc2<jeb>,11/110-118<129>,Stat3-/-	CHR11
522655	8/2/2016	10/10/2016	9.85714	Tension	21	0		B6.129jeb-Lamc2<jeb>,11/110-118<129>,Stat3-/-	CHR11
522630	8/4/2016	10/13/2016	10	Tension	19.6	0		B6.129jeb(R22)-Lamc2<jeb>,5/51-52<129>, Sod3-/-	CHR5
522631	8/4/2016	10/13/2016	10	Tension	24	0		B6.129jeb(R22)-Lamc2<jeb>,5/51-52<129>, Sod3-/-	CHR5
522632	8/4/2016	10/13/2016	10	Tension	17.2	0		B6.129jeb(R22)-Lamc2<jeb>,5/51-52<129>, Sod3-/-	CHR5
522585	8/6/2016	10/14/2016	9.85714	Tension	19	0		B6jeb-Lamc2<jeb> (not 1/152 or 162)	B6
522586	8/6/2016	10/14/2016	9.85714	Tension	17.4	0		B6jeb-Lamc2<jeb> (not 1/152 or 162)	B6
522587	8/6/2016	10/14/2016	9.85714	Tension	19	0		B6jeb-Lamc2<jeb> (not 1/152 or 162)	B6
523115	8/7/2016	10/14/2016	9.71429	Tension	17	0		B6jeb-Lamc2<jeb> (not 1/152 or 162)	B6
523116	8/7/2016	10/14/2016	9.71429	Tension	11.5	0		B6jeb-Lamc2<jeb> (not 1/152 or 162)	B6
523117	8/7/2016	10/14/2016	9.71429	Tension	16.5	0		B6jeb-Lamc2<jeb> (not 1/152 or 162)	B6
522636	8/8/2016	10/17/2016	10	Tension	21.5	0		B6.129jeb(R22)-Lamc2<jeb>,5/51-52<129>, Sod3-/-	CHR5
522637	8/8/2016	10/17/2016	10	Tension	20	0		B6.129jeb(R22)-Lamc2<jeb>,5/51-52<129>, Sod3-/-	CHR5
513844	4/5/2016	10/17/2016	27.8571	Tension	25.2	0		FVB.MRLjebR01-1/152-162<129>,19/45-48<MRL>	FVB
513845	4/5/2016	10/17/2016	27.8571	Tension	44.5	3		FVB.MRLjebR01-1/152-162<129>,19/45-48<MRL>	FVB
513846	4/5/2016	10/17/2016	27.8571	Tension	27.3	0		FVB.MRLjebR01-1/152-162<129>,19/45-48<MRL>	FVB
523614	8/13/2016	10/21/2016	9.85714	Tension	21.3	0		B6.129jeb(R22)-Lamc2<jeb>,5/51-52<129>, Sod3-/-	CHR5
523615	8/13/2016	10/21/2016	9.85714	Tension	23.7	0		B6.129jeb(R22)-Lamc2<jeb>,5/51-52<129>, Sod3-/-	CHR5
523616	8/13/2016	10/21/2016	9.85714	Tension	20.5	0		B6.129jeb(R22)-Lamc2<jeb>,5/51-52<129>, Sod3-/-	CHR5
523617	8/13/2016	10/21/2016	9.85714	Tension	25	0		B6.129jeb(R22)-Lamc2<jeb>,5/51-52<129>, Sod3-/-	CHR5
523620	8/13/2016	10/21/2016	9.85714	Tension	22.2	0		B6.129jeb(R22)-Lamc2<jeb>,5/51-52<129>, Sod3-/-	CHR5
523621	8/13/2016	10/21/2016	9.85714	Tension	19.3	0		B6.129jeb(R22)-Lamc2<jeb>,5/51-52<129>, Sod3-/-	CHR5
523622	8/13/2016	10/21/2016	9.85714	Tension	18.5	0		B6.129jeb(R22)-Lamc2<jeb>,5/51-52<129>, Sod3-/-	CHR5
523623	8/13/2016	10/21/2016	9.85714	Tension	21.9	0		B6.129jeb(R22)-Lamc2<jeb>,5/51-52<129>, Sod3-/-	CHR5
523624	8/13/2016	10/21/2016	9.85714	Tension	20.8	0		B6.129jeb(R22)-Lamc2<jeb>,5/51-52<129>, Sod3-/-	CHR5
514504	4/11/2016	10/24/2016	28	Tension	42.9	0		FVB.MRLjebR01-1/152-162<129>,19/45-48<MRL>	FVB
514983	4/16/2016	10/27/2016	27.7143	Tension	37	0		FVB.MRLjebR01-1/152-162<129>,19/45-48<MRL>	FVB
514984	4/16/2016	10/27/2016	27.7143	Tension	24.9	0		FVB.MRLjebR01-1/152-162<129>,19/45-48<MRL>	FVB
514985	4/16/2016	10/27/2016	27.7143	Tension	13.8	0		FVB.MRLjebR01-1/152-162<129>,19/45-48<MRL>	FVB
514986	4/16/2016	10/27/2016	27.7143	Tension	19.2	0		FVB.MRLjebR01-1/152-162<129>,19/45-48<MRL>	FVB
515015	4/16/2016	10/27/2016	27.7143	Tension	16.5	0		FVB.MRLjebR01-1/152-162<129>,19/45-48<MRL>	FVB
524197	8/23/2016	10/31/2016	9.85714	Tension	20.6	0		B6jeb-Lamc2<jeb> (not 1/152 or 162)	B6
524198	8/23/2016	10/31/2016	9.85714	Tension	25.8	0		B6jeb-Lamc2<jeb> (not 1/152 or 162)	B6
524199	8/23/2016	10/31/2016	9.85714	Tension	17	0		B6jeb-Lamc2<jeb> (not 1/152 or 162)	B6
524200	8/23/2016	10/31/2016	9.85714	Tension	24.4	0		B6jeb-Lamc2<jeb> (not 1/152 or 162)	B6
524201	8/23/2016	10/31/2016	9.85714	Tension	14.8	0		B6jeb-Lamc2<jeb> (not 1/152 or 162)	B6
524550	8/30/2016	11/7/2016	9.85714	Tension	28.4	0		B6.129jeb(R22)-Lamc2<jeb>,5/51-52<129>, Sod3-/-	CHR5
524551	8/30/2016	11/7/2016	9.85714	Tension	19	0		B6.129jeb(R22)-Lamc2<jeb>,5/51-52<129>, Sod3-/-	CHR5
524552	8/30/2016	11/7/2016	9.85714	Tension	26.9	0		B6.129jeb(R22)-Lamc2<jeb>,5/51-52<129>, Sod3-/-	CHR5
525910	9/20/2016	11/28/2016	9.85714	Tension	22	0		B6.129jeb-Lamc2<jeb>,11/110-118<129>,Stat3-/-	CHR11
525911	9/20/2016	11/28/2016	9.85714	Tension	12.9	0		B6.129jeb-Lamc2<jeb>,11/110-118<129>,Stat3-/-	CHR11
525912	9/20/2016	11/28/2016	9.85714	Tension	14.9	0		B6.129jeb-Lamc2<jeb>,11/110-118<129>,Stat3-/-	CHR11
525913	9/20/2016	11/28/2016	9.85714	Tension	19.5	0		B6.129jeb-Lamc2<jeb>,11/110-118<129>,Stat3-/-	CHR11
525914	9/20/2016	11/28/2016	9.85714	Tension	23.1	0		B6.129jeb-Lamc2<jeb>,11/110-118<129>,Stat3-/-	CHR11
525915	9/20/2016	11/28/2016	9.85714	Tension	17	0		B6.129jeb-Lamc2<jeb>,11/110-118<129>,Stat3-/-	CHR11
525916	9/20/2016	11/28/2016	9.85714	Tension	17.7	0		B6.129jeb-Lamc2<jeb>,11/110-118<129>,Stat3-/-	CHR11
525917	9/20/2016	11/28/2016	9.85714	Tension	23.3	0		B6.129jeb-Lamc2<jeb>,11/110-118<129>,Stat3-/-	CHR11
525918	9/20/2016	11/28/2016	9.85714	Tension	15	0		B6.129jeb-Lamc2<jeb>,11/110-118<129>,Stat3-/-	CHR11
526816	10/1/2016	12/9/2016	9.85714	Tension	23	0		B6.129jeb-Lamc2<jeb>,11/110-118<129>,Stat3-/-	CHR11
526817	10/1/2016	12/9/2016	9.85714	Tension	16.5	0		B6.129jeb-Lamc2<jeb>,11/110-118<129>,Stat3-/-	CHR11
526818	10/1/2016	12/9/2016	9.85714	Tension	17.1	0		B6.129jeb-Lamc2<jeb>,11/110-118<129>,Stat3-/-	CHR11
526819	10/1/2016	12/9/2016	9.85714	Tension	17.9	0		B6.129jeb-Lamc2<jeb>,11/110-118<129>,Stat3-/-	CHR11
526823	10/1/2016	12/9/2016	9.85714	Tension	17.9	0		B6.129jeb-Lamc2<jeb>,11/110-118<129>,Stat3-/-	CHR11
526824	10/1/2016	12/9/2016	9.85714	Tension	23.2	0		B6.129jeb-Lamc2<jeb>,11/110-118<129>,Stat3-/-	CHR11
534523	1/7/2017	3/19/2017	10.1429	Tension	23.9	0		B6.129jeb(R11)-Lamc2<jeb>, 5/51.557-75<129>, Ppargc1a-/-	CHR5
534524	1/7/2017	3/19/2017	10.1429	Tension	20.2	0		B6.129jeb(R11)-Lamc2<jeb>, 5/51.557-75<129>, Ppargc1a-/-	CHR5
534525	1/7/2017	3/19/2017	10.1429	Tension	18.7	0		B6.129jeb(R11)-Lamc2<jeb>, 5/51.557-75<129>, Ppargc1a-/-	CHR5
534552	1/14/2017	3/26/2017	10.1429	Tension	20	0		B6.129jeb(R24)-Lamc2<jeb>,5/52<129>, Sod3-/-	CHR5
534553	1/14/2017	3/26/2017	10.1429	Tension	20.3	0		B6.129jeb(R24)-Lamc2<jeb>,5/52<129>, Sod3-/-	CHR5
534554	1/14/2017	3/26/2017	10.1429	Tension	17	0		B6.129jeb(R24)-Lamc2<jeb>,5/52<129>, Sod3-/-	CHR5
537128	2/23/2017	5/4/2017	10	Tension	23.8	0		B6.129jeb(R24)-Lamc2<jeb>,5/52<129>, Sod3-/-	CHR5
537129	2/23/2017	5/4/2017	10	Tension	26.2	0		B6.129jeb(R24)-Lamc2<jeb>,5/52<129>, Sod3-/-	CHR5
539820	4/5/2017	6/13/2017	9.85714	Tension	23.2	0		B6.129jeb(R04)-1/80-162<129>, 5/51-52<129> Ppargc1a<Lox>	CHR5
539821	4/5/2017	6/13/2017	9.85714	Tension	26.2	0		B6.129jeb(R04)-1/80-162<129>, 5/51-52<129> Ppargc1a<Lox>	CHR5
539822	4/5/2017	6/13/2017	9.85714	Tension	34.5	0		B6.129jeb(R04)-1/80-162<129>, 5/51-52<129> Ppargc1a<Lox>	CHR5
540611	4/10/2017	6/19/2017	10	Tension	20.4	0		B6.129jeb(R24)-Lamc2<jeb>,5/52<129>, Sod3-/-	CHR5
540612	4/10/2017	6/19/2017	10	Tension	27.7	0		B6.129jeb(R24)-Lamc2<jeb>,5/52<129>, Sod3-/-	CHR5
540613	4/10/2017	6/19/2017	10	Tension	17.7	0		B6.129jeb(R24)-Lamc2<jeb>,5/52<129>, Sod3-/-	CHR5
540614	4/10/2017	6/19/2017	10	Tension	31.2	0		B6.129jeb(R24)-Lamc2<jeb>,5/52<129>, Sod3-/-	CHR5
540615	4/10/2017	6/19/2017	10	Tension	25.2	0		B6.129jeb(R24)-Lamc2<jeb>,5/52<129>, Sod3-/-	CHR5
541040	4/24/2017	7/3/2017	10	Tension	29.5	0		B6.129jeb(R04)-1/80-162<129>, 5/51-52<129> Ppargc1a<Lox>	CHR5
541041	4/24/2017	7/3/2017	10	Tension	29	0		B6.129jeb(R04)-1/80-162<129>, 5/51-52<129> Ppargc1a<Lox>	CHR5
541042	4/24/2017	7/3/2017	10	Tension	35	0		B6.129jeb(R04)-1/80-162<129>, 5/51-52<129> Ppargc1a<Lox>	CHR5
541050	4/24/2017	7/3/2017	10	Tension	23.5	0		B6.129jeb(R25)-Lamc2<jeb>,5/51.557-66<129>, Sod3-/-	CHR5
541051	4/24/2017	7/3/2017	10	Tension	28.7	0		B6.129jeb(R25)-Lamc2<jeb>,5/51.557-66<129>, Sod3-/-	CHR5
541064	4/28/2017	7/6/2017	9.85714	Tension	39	0		B6.129jeb(R26)-Lamc2<jeb>,5/52.366-66<129>, Sod3-/-	CHR5
541057	4/27/2017	7/6/2017	10	Tension	28.8	0		B6.129jeb(R25)-Lamc2<jeb>,5/51.557-66<129>, Sod3-/-	CHR5
541058	4/27/2017	7/6/2017	10	Tension	23.7	0		B6.129jeb(R25)-Lamc2<jeb>,5/51.557-66<129>, Sod3-/-	CHR5
541682	5/2/2017	7/11/2017	10	Tension	25	0		B6jeb-Lamc2<jeb> (not 1/152 or 162)	B6
541683	5/2/2017	7/11/2017	10	Tension	37.9	0		B6jeb-Lamc2<jeb> (not 1/152 or 162)	B6
541684	5/2/2017	7/11/2017	10	Tension	24.5	0		B6jeb-Lamc2<jeb> (not 1/152 or 162)	B6
541685	5/2/2017	7/11/2017	10	Tension	24.1	0		B6jeb-Lamc2<jeb> (not 1/152 or 162)	B6
541538	5/3/2017	7/11/2017	9.85714	Tension	28.8	0		B6.129jeb(R25)-Lamc2<jeb>,5/51.557-66<129>, Sod3-/-	CHR5
541539	5/3/2017	7/11/2017	9.85714	Tension	24	0		B6.129jeb(R25)-Lamc2<jeb>,5/51.557-66<129>, Sod3-/-	CHR5
541540	5/3/2017	7/11/2017	9.85714	Tension	18.2	0		B6.129jeb(R25)-Lamc2<jeb>,5/51.557-66<129>, Sod3-/-	CHR5
541541	5/3/2017	7/11/2017	9.85714	Tension	22.8	0		B6.129jeb(R25)-Lamc2<jeb>,5/51.557-66<129>, Sod3-/-	CHR5
541542	5/3/2017	7/11/2017	9.85714	Tension	18.2	0		B6.129jeb(R25)-Lamc2<jeb>,5/51.557-66<129>, Sod3-/-	CHR5
541867	5/6/2017	7/17/2017	10.2857	Tension	33.7	0		B6.129jeb(R24)-Lamc2<jeb>,5/52<129>, Sod3-/-	CHR5
541868	5/6/2017	7/17/2017	10.2857	Tension	32.5	0		B6.129jeb(R24)-Lamc2<jeb>,5/52<129>, Sod3-/-	CHR5
541869	5/6/2017	7/17/2017	10.2857	Tension	25.6	0		B6.129jeb(R24)-Lamc2<jeb>,5/52<129>, Sod3-/-	CHR5
[truncated: 480 more rows]

## Sheet: All ear and tail scores
All ear and tail scores related to paper 4.
ID	Date born	Date tested	AgeAtTest(wks)	DataType	Ear scores (0-6)	Tail scores (0-6)	Strain	Group
350730	3/15/2010	8/30/2010	24	jeb Scores 1	6	6	B6.129X1jeb-1/80-162<129> (N11)	B6
350731	3/15/2010	8/30/2010	24	jeb Scores 1	0	6	B6.129X1jeb-1/80-162<129> (N11)	B6
352800	4/8/2010	8/30/2010	20.5714	jeb Scores 1	6	4	B6.129X1jeb-1/80-162<129> (N11)	B6
352801	4/8/2010	8/30/2010	20.5714	jeb Scores 1	4	4	B6.129X1jeb-1/80-162<129> (N11)	B6
352802	4/8/2010	8/30/2010	20.5714	jeb Scores 1	2	4	B6.129X1jeb-1/80-162<129> (N11)	B6
352804	4/8/2010	8/30/2010	20.5714	jeb Scores 1	6	6	B6.129X1jeb-1/80-162<129> (N11)	B6
352805	4/8/2010	8/30/2010	20.5714	jeb Scores 1	6	6	B6.129X1jeb-1/80-162<129> (N11)	B6
352806	4/8/2010	8/30/2010	20.5714	jeb Scores 1	4	6	B6.129X1jeb-1/80-162<129> (N11)	B6
352807	4/8/2010	8/30/2010	20.5714	jeb Scores 1	2	6	B6.129X1jeb-1/80-162<129> (N11)	B6
354225	4/17/2010	8/30/2010	19.2857	jeb Scores 1	6	0	B6.129X1jeb-1/80-162<129> (N11)	B6
354226	4/17/2010	8/30/2010	19.2857	jeb Scores 1	6	2	B6.129X1jeb-1/80-162<129> (N11)	B6
354227	4/17/2010	8/30/2010	19.2857	jeb Scores 1	6	0	B6.129X1jeb-1/80-162<129> (N11)	B6
354229	4/17/2010	8/30/2010	19.2857	jeb Scores 1	6	0	B6.129X1jeb-1/80-162<129> (N11)	B6
357263	5/15/2010	8/30/2010	15.2857	jeb Scores 1	0	6	B6.129X1jeb-1/80-162<129> (N11)	B6
357264	5/15/2010	8/30/2010	15.2857	jeb Scores 1	0	6	B6.129X1jeb-1/80-162<129> (N11)	B6
357265	5/15/2010	8/30/2010	15.2857	jeb Scores 1	0	5	B6.129X1jeb-1/80-162<129> (N11)	B6
357266	5/15/2010	8/30/2010	15.2857	jeb Scores 1	0	3	B6.129X1jeb-1/80-162<129> (N11)	B6
358557	5/30/2010	8/30/2010	13.1429	jeb Scores 1	0	0	B6.129X1jeb-1/80-162<129> (N11)	B6
358558	5/30/2010	8/30/2010	13.1429	jeb Scores 1	0	0	B6.129X1jeb-1/80-162<129> (N11)	B6
358559	5/30/2010	8/30/2010	13.1429	jeb Scores 1	0	0	B6.129X1jeb-1/80-162<129> (N11)	B6
358560	5/30/2010	8/30/2010	13.1429	jeb Scores 1	0	2	B6.129X1jeb-1/80-162<129> (N11)	B6
358561	5/30/2010	8/30/2010	13.1429	jeb Scores 1	0	1	B6.129X1jeb-1/80-162<129> (N11)	B6
358562	5/30/2010	8/30/2010	13.1429	jeb Scores 1	0	0	B6.129X1jeb-1/80-162<129> (N11)	B6
358563	5/30/2010	8/30/2010	13.1429	jeb Scores 1	0	0	B6.129X1jeb-1/80-162<129> (N11)	B6
358564	5/30/2010	8/30/2010	13.1429	jeb Scores 1	0	0	B6.129X1jeb-1/80-162<129> (N11)	B6
359968	6/17/2010	8/30/2010	10.5714	jeb Scores 1	0	0	B6.129X1jeb-1/80-162<129> (N11)	B6
359969	6/17/2010	8/30/2010	10.5714	jeb Scores 1	0	0	B6.129X1jeb-1/80-162<129> (N11)	B6
359970	6/17/2010	8/30/2010	10.5714	jeb Scores 1	0	0	B6.129X1jeb-1/80-162<129> (N11)	B6
359971	6/17/2010	8/30/2010	10.5714	jeb Scores 1	0	0	B6.129X1jeb-1/80-162<129> (N11)	B6
359972	6/17/2010	8/30/2010	10.5714	jeb Scores 1	0	0	B6.129X1jeb-1/80-162<129> (N11)	B6
359308	6/11/2010	8/30/2010	11.4286	jeb Scores 1	0	0	B6.AJjeb-1/152-162<129>,19/ 5-61<AJ>	A
359309	6/11/2010	8/30/2010	11.4286	jeb Scores 1	0	0	B6.AJjeb-1/152-162<129>,19/ 5-61<AJ>	A
359310	6/11/2010	8/30/2010	11.4286	jeb Scores 1	0	0	B6.AJjeb-1/152-162<129>,19/ 5-61<AJ>	A
359311	6/11/2010	8/30/2010	11.4286	jeb Scores 1	0	0	B6.AJjeb-1/152-162<129>,19/ 5-61<AJ>	A
359312	6/11/2010	8/30/2010	11.4286	jeb Scores 1	0	0	B6.AJjeb-1/152-162<129>,19/ 5-61<AJ>	A
359313	6/11/2010	8/30/2010	11.4286	jeb Scores 1	0	0	B6.AJjeb-1/152-162<129>,19/ 5-61<AJ>	A
359314	6/11/2010	8/30/2010	11.4286	jeb Scores 1	0	0	B6.AJjeb-1/152-162<129>,19/ 5-61<AJ>	A
359315	6/11/2010	8/30/2010	11.4286	jeb Scores 1	0	0	B6.AJjeb-1/152-162<129>,19/ 5-61<AJ>	A
359316	6/11/2010	8/30/2010	11.4286	jeb Scores 1	0	0	B6.AJjeb-1/152-162<129>,19/ 5-61<AJ>	A
342088	12/6/2009	8/30/2010	38.1429	jeb Scores 1	4	0	FVB.129X1jeb-1/152.546-162.293<129>	FVB
342089	12/6/2009	8/30/2010	38.1429	jeb Scores 1	0	0	FVB.129X1jeb-1/152.546-162.293<129>	FVB
342090	12/6/2009	8/30/2010	38.1429	jeb Scores 1	0	0	FVB.129X1jeb-1/152.546-162.293<129>	FVB
342091	12/6/2009	8/30/2010	38.1429	jeb Scores 1	4	1	FVB.129X1jeb-1/152.546-162.293<129>	FVB
342092	12/6/2009	8/30/2010	38.1429	jeb Scores 1	0	1	FVB.129X1jeb-1/152.546-162.293<129>	FVB
342093	12/6/2009	8/30/2010	38.1429	jeb Scores 1	0	0	FVB.129X1jeb-1/152.546-162.293<129>	FVB
342097	12/6/2009	8/30/2010	38.1429	jeb Scores 1	4	1	FVB.129X1jeb-1/152.546-162.293<129>	FVB
342098	12/6/2009	8/30/2010	38.1429	jeb Scores 1	4	1	FVB.129X1jeb-1/152.546-162.293<129>	FVB
342099	12/6/2009	8/30/2010	38.1429	jeb Scores 1	0	2	FVB.129X1jeb-1/152.546-162.293<129>	FVB
342100	12/6/2009	8/30/2010	38.1429	jeb Scores 1	0	0	FVB.129X1jeb-1/152.546-162.293<129>	FVB
342101	12/6/2009	8/30/2010	38.1429	jeb Scores 1	0	0	FVB.129X1jeb-1/152.546-162.293<129>	FVB
360702	6/25/2010	8/30/2010	9.42857	jeb Scores 1	4	0	MRL.129jeb-1/152.546-162.293<129>	MRL
360703	6/25/2010	8/30/2010	9.42857	jeb Scores 1	2	1	MRL.129jeb-1/152.546-162.293<129>	MRL
360705	6/25/2010	8/30/2010	9.42857	jeb Scores 1	4	1	MRL.129jeb-1/152.546-162.293<129>	MRL
363156	7/19/2010	8/30/2010	6	jeb Scores 1	0	0	MRL.129jeb-1/152.546-162.293<129>	MRL
363157	7/19/2010	8/30/2010	6	jeb Scores 1	0	0	MRL.129jeb-1/152.546-162.293<129>	MRL
363158	7/19/2010	8/30/2010	6	jeb Scores 1	0	0	MRL.129jeb-1/152.546-162.293<129>	MRL
363159	7/19/2010	8/30/2010	6	jeb Scores 1	0	0	MRL.129jeb-1/152.546-162.293<129>	MRL
363160	7/19/2010	8/30/2010	6	jeb Scores 1	0	0	MRL.129jeb-1/152.546-162.293<129>	MRL
363161	7/19/2010	8/30/2010	6	jeb Scores 1	0	0	MRL.129jeb-1/152.546-162.293<129>	MRL
363162	7/19/2010	8/30/2010	6	jeb Scores 1	0	0	MRL.129jeb-1/152.546-162.293<129>	MRL
363163	7/19/2010	8/30/2010	6	jeb Scores 1	0	0	MRL.129jeb-1/152.546-162.293<129>	MRL
363164	7/19/2010	8/30/2010	6	jeb Scores 1	0	0	MRL.129jeb-1/152.546-162.293<129>	MRL
363168	7/18/2010	8/30/2010	6.14286	jeb Scores 1	0	0	MRL.129jeb-1/152.546-162.293<129>	MRL
363169	7/18/2010	8/30/2010	6.14286	jeb Scores 1	0	0	MRL.129jeb-1/152.546-162.293<129>	MRL
350730	3/15/2010	8/24/2010	23.1429	jeb Scores 1	6	6	B6.129X1jeb-1/80-162<129> (N11)	B6
350731	3/15/2010	8/24/2010	23.1429	jeb Scores 1	0	6	B6.129X1jeb-1/80-162<129> (N11)	B6
352800	4/8/2010	8/24/2010	19.7143	jeb Scores 1	4	4	B6.129X1jeb-1/80-162<129> (N11)	B6
352801	4/8/2010	8/24/2010	19.7143	jeb Scores 1	4	4	B6.129X1jeb-1/80-162<129> (N11)	B6
352802	4/8/2010	8/24/2010	19.7143	jeb Scores 1	0	4	B6.129X1jeb-1/80-162<129> (N11)	B6
352804	4/8/2010	8/24/2010	19.7143	jeb Scores 1	6	6	B6.129X1jeb-1/80-162<129> (N11)	B6
352805	4/8/2010	8/24/2010	19.7143	jeb Scores 1	6	6	B6.129X1jeb-1/80-162<129> (N11)	B6
352806	4/8/2010	8/24/2010	19.7143	jeb Scores 1	4	6	B6.129X1jeb-1/80-162<129> (N11)	B6
352807	4/8/2010	8/24/2010	19.7143	jeb Scores 1	2	6	B6.129X1jeb-1/80-162<129> (N11)	B6
354225	4/17/2010	8/24/2010	18.4286	jeb Scores 1	6	2	B6.129X1jeb-1/80-162<129> (N11)	B6
354226	4/17/2010	8/24/2010	18.4286	jeb Scores 1	6	1	B6.129X1jeb-1/80-162<129> (N11)	B6
354227	4/17/2010	8/24/2010	18.4286	jeb Scores 1	6	0	B6.129X1jeb-1/80-162<129> (N11)	B6
354229	4/17/2010	8/24/2010	18.4286	jeb Scores 1	6	0	B6.129X1jeb-1/80-162<129> (N11)	B6
357263	5/15/2010	8/24/2010	14.4286	jeb Scores 1	0	4	B6.129X1jeb-1/80-162<129> (N11)	B6
357264	5/15/2010	8/24/2010	14.4286	jeb Scores 1	0	4	B6.129X1jeb-1/80-162<129> (N11)	B6
357265	5/15/2010	8/24/2010	14.4286	jeb Scores 1	0	2	B6.129X1jeb-1/80-162<129> (N11)	B6
357266	5/15/2010	8/24/2010	14.4286	jeb Scores 1	0	2	B6.129X1jeb-1/80-162<129> (N11)	B6
358557	5/30/2010	8/24/2010	12.2857	jeb Scores 1	0	0	B6.129X1jeb-1/80-162<129> (N11)	B6
358558	5/30/2010	8/24/2010	12.2857	jeb Scores 1	0	0	B6.129X1jeb-1/80-162<129> (N11)	B6
358559	5/30/2010	8/24/2010	12.2857	jeb Scores 1	0	0	B6.129X1jeb-1/80-162<129> (N11)	B6
358560	5/30/2010	8/24/2010	12.2857	jeb Scores 1	0	2	B6.129X1jeb-1/80-162<129> (N11)	B6
358561	5/30/2010	8/24/2010	12.2857	jeb Scores 1	0	0	B6.129X1jeb-1/80-162<129> (N11)	B6
358562	5/30/2010	8/24/2010	12.2857	jeb Scores 1	0	0	B6.129X1jeb-1/80-162<129> (N11)	B6
358563	5/30/2010	8/24/2010	12.2857	jeb Scores 1	0	0	B6.129X1jeb-1/80-162<129> (N11)	B6
358564	5/30/2010	8/24/2010	12.2857	jeb Scores 1	0	0	B6.129X1jeb-1/80-162<129> (N11)	B6
359968	6/17/2010	8/24/2010	9.71429	jeb Scores 1	0	0	B6.129X1jeb-1/80-162<129> (N11)	B6
359969	6/17/2010	8/24/2010	9.71429	jeb Scores 1	0	0	B6.129X1jeb-1/80-162<129> (N11)	B6
359970	6/17/2010	8/24/2010	9.71429	jeb Scores 1	0	0	B6.129X1jeb-1/80-162<129> (N11)	B6
359971	6/17/2010	8/24/2010	9.71429	jeb Scores 1	0	0	B6.129X1jeb-1/80-162<129> (N11)	B6
359972	6/17/2010	8/24/2010	9.71429	jeb Scores 1	0	0	B6.129X1jeb-1/80-162<129> (N11)	B6
359308	6/11/2010	8/24/2010	10.5714	jeb Scores 1	0	0	B6.AJjeb-1/152-162<129>,19/ 5-61<AJ>	A
359309	6/11/2010	8/24/2010	10.5714	jeb Scores 1	0	0	B6.AJjeb-1/152-162<129>,19/ 5-61<AJ>	A
359310	6/11/2010	8/24/2010	10.5714	jeb Scores 1	0	0	B6.AJjeb-1/152-162<129>,19/ 5-61<AJ>	A
359311	6/11/2010	8/24/2010	10.5714	jeb Scores 1	0	0	B6.AJjeb-1/152-162<129>,19/ 5-61<AJ>	A
359312	6/11/2010	8/24/2010	10.5714	jeb Scores 1	0	0	B6.AJjeb-1/152-162<129>,19/ 5-61<AJ>	A
359313	6/11/2010	8/24/2010	10.5714	jeb Scores 1	0	0	B6.AJjeb-1/152-162<129>,19/ 5-61<AJ>	A
359314	6/11/2010	8/24/2010	10.5714	jeb Scores 1	0	0	B6.AJjeb-1/152-162<129>,19/ 5-61<AJ>	A
359315	6/11/2010	8/24/2010	10.5714	jeb Scores 1	0	0	B6.AJjeb-1/152-162<129>,19/ 5-61<AJ>	A
359316	6/11/2010	8/24/2010	10.5714	jeb Scores 1	0	0	B6.AJjeb-1/152-162<129>,19/ 5-61<AJ>	A
342088	12/6/2009	8/24/2010	37.2857	jeb Scores 1	2	0	FVB.129X1jeb-1/152.546-162.293<129>	FVB
342089	12/6/2009	8/24/2010	37.2857	jeb Scores 1	0	0	FVB.129X1jeb-1/152.546-162.293<129>	FVB
342090	12/6/2009	8/24/2010	37.2857	jeb Scores 1	0	0	FVB.129X1jeb-1/152.546-162.293<129>	FVB
342091	12/6/2009	8/24/2010	37.2857	jeb Scores 1	2	1	FVB.129X1jeb-1/152.546-162.293<129>	FVB
342092	12/6/2009	8/24/2010	37.2857	jeb Scores 1	1	0	FVB.129X1jeb-1/152.546-162.293<129>	FVB
342093	12/6/2009	8/24/2010	37.2857	jeb Scores 1	0	0	FVB.129X1jeb-1/152.546-162.293<129>	FVB
342097	12/6/2009	8/24/2010	37.2857	jeb Scores 1	4	1	FVB.129X1jeb-1/152.546-162.293<129>	FVB
342098	12/6/2009	8/24/2010	37.2857	jeb Scores 1	4	1	FVB.129X1jeb-1/152.546-162.293<129>	FVB
342099	12/6/2009	8/24/2010	37.2857	jeb Scores 1	0	1	FVB.129X1jeb-1/152.546-162.293<129>	FVB
342100	12/6/2009	8/24/2010	37.2857	jeb Scores 1	0	0	FVB.129X1jeb-1/152.546-162.293<129>	FVB
342101	12/6/2009	8/24/2010	37.2857	jeb Scores 1	0	0	FVB.129X1jeb-1/152.546-162.293<129>	FVB
360702	6/25/2010	8/24/2010	8.57143	jeb Scores 1	4	0	MRL.129jeb-1/152.546-162.293<129>	MRL
360703	6/25/2010	8/24/2010	8.57143	jeb Scores 1	2	0	MRL.129jeb-1/152.546-162.293<129>	MRL
360705	6/25/2010	8/24/2010	8.57143	jeb Scores 1	2	1	MRL.129jeb-1/152.546-162.293<129>	MRL
363156	7/19/2010	8/24/2010	5.14286	jeb Scores 1	0	0	MRL.129jeb-1/152.546-162.293<129>	MRL
363157	7/19/2010	8/24/2010	5.14286	jeb Scores 1	0	0	MRL.129jeb-1/152.546-162.293<129>	MRL
363158	7/19/2010	8/24/2010	5.14286	jeb Scores 1	0	0	MRL.129jeb-1/152.546-162.293<129>	MRL
363159	7/19/2010	8/24/2010	5.14286	jeb Scores 1	0	0	MRL.129jeb-1/152.546-162.293<129>	MRL
363160	7/19/2010	8/24/2010	5.14286	jeb Scores 1	0	0	MRL.129jeb-1/152.546-162.293<129>	MRL
363161	7/19/2010	8/24/2010	5.14286	jeb Scores 1	0	0	MRL.129jeb-1/152.546-162.293<129>	MRL
363162	7/19/2010	8/24/2010	5.14286	jeb Scores 1	0	0	MRL.129jeb-1/152.546-162.293<129>	MRL
363163	7/19/2010	8/24/2010	5.14286	jeb Scores 1	0	0	MRL.129jeb-1/152.546-162.293<129>	MRL
363164	7/19/2010	8/24/2010	5.14286	jeb Scores 1	0	0	MRL.129jeb-1/152.546-162.293<129>	MRL
363168	7/18/2010	8/24/2010	5.28571	jeb Scores 1	0	0	MRL.129jeb-1/152.546-162.293<129>	MRL
363169	7/18/2010	8/24/2010	5.28571	jeb Scores 1	0	0	MRL.129jeb-1/152.546-162.293<129>	MRL
350730	3/15/2010	8/12/2010	21.4286	jeb Scores 1	4	6	B6.129X1jeb-1/80-162<129> (N11)	B6
350731	3/15/2010	8/12/2010	21.4286	jeb Scores 1	0	6	B6.129X1jeb-1/80-162<129> (N11)	B6
352800	4/8/2010	8/17/2010	18.7143	jeb Scores 1	2	4	B6.129X1jeb-1/80-162<129> (N11)	B6
352801	4/8/2010	8/17/2010	18.7143	jeb Scores 1	1	3	B6.129X1jeb-1/80-162<129> (N11)	B6
352802	4/8/2010	8/17/2010	18.7143	jeb Scores 1	0	3	B6.129X1jeb-1/80-162<129> (N11)	B6
352804	4/8/2010	8/17/2010	18.7143	jeb Scores 1	6	6	B6.129X1jeb-1/80-162<129> (N11)	B6
352805	4/8/2010	8/17/2010	18.7143	jeb Scores 1	6	6	B6.129X1jeb-1/80-162<129> (N11)	B6
352806	4/8/2010	8/17/2010	18.7143	jeb Scores 1	4	6	B6.129X1jeb-1/80-162<129> (N11)	B6
352807	4/8/2010	8/17/2010	18.7143	jeb Scores 1	1	6	B6.129X1jeb-1/80-162<129> (N11)	B6
354225	4/17/2010	8/12/2010	16.7143	jeb Scores 1	4	0	B6.129X1jeb-1/80-162<129> (N11)	B6
354226	4/17/2010	8/12/2010	16.7143	jeb Scores 1	4	0	B6.129X1jeb-1/80-162<129> (N11)	B6
354227	4/17/2010	8/12/2010	16.7143	jeb Scores 1	1	0	B6.129X1jeb-1/80-162<129> (N11)	B6
354229	4/17/2010	8/12/2010	16.7143	jeb Scores 1	6	0	B6.129X1jeb-1/80-162<129> (N11)	B6
357263	5/15/2010	8/12/2010	12.7143	jeb Scores 1	0	2	B6.129X1jeb-1/80-162<129> (N11)	B6
357264	5/15/2010	8/12/2010	12.7143	jeb Scores 1	0	2	B6.129X1jeb-1/80-162<129> (N11)	B6
357265	5/15/2010	8/12/2010	12.7143	jeb Scores 1	0	0	B6.129X1jeb-1/80-162<129> (N11)	B6
357266	5/15/2010	8/12/2010	12.7143	jeb Scores 1	0	0	B6.129X1jeb-1/80-162<129> (N11)	B6
358557	5/30/2010	8/12/2010	10.5714	jeb Scores 1	0	0	B6.129X1jeb-1/80-162<129> (N11)	B6
358558	5/30/2010	8/12/2010	10.5714	jeb Scores 1	0	0	B6.129X1jeb-1/80-162<129> (N11)	B6
358559	5/30/2010	8/12/2010	10.5714	jeb Scores 1	0	0	B6.129X1jeb-1/80-162<129> (N11)	B6
358560	5/30/2010	8/12/2010	10.5714	jeb Scores 1	0	0	B6.129X1jeb-1/80-162<129> (N11)	B6
358561	5/30/2010	8/12/2010	10.5714	jeb Scores 1	0	0	B6.129X1jeb-1/80-162<129> (N11)	B6
358562	5/30/2010	8/12/2010	10.5714	jeb Scores 1	0	0	B6.129X1jeb-1/80-162<129> (N11)	B6
358563	5/30/2010	8/12/2010	10.5714	jeb Scores 1	0	0	B6.129X1jeb-1/80-162<129> (N11)	B6
358564	5/30/2010	8/12/2010	10.5714	jeb Scores 1	0	0	B6.129X1jeb-1/80-162<129> (N11)	B6
359968	6/17/2010	8/12/2010	8	jeb Scores 1	0	0	B6.129X1jeb-1/80-162<129> (N11)	B6
359969	6/17/2010	8/12/2010	8	jeb Scores 1	0	0	B6.129X1jeb-1/80-162<129> (N11)	B6
359970	6/17/2010	8/12/2010	8	jeb Scores 1	0	0	B6.129X1jeb-1/80-162<129> (N11)	B6
359971	6/17/2010	8/12/2010	8	jeb Scores 1	0	0	B6.129X1jeb-1/80-162<129> (N11)	B6
359972	6/17/2010	8/12/2010	8	jeb Scores 1	0	0	B6.129X1jeb-1/80-162<129> (N11)	B6
359308	6/11/2010	8/12/2010	8.85714	jeb Scores 1	0	0	B6.AJjeb-1/152-162<129>,19/ 5-61<AJ>	A
359309	6/11/2010	8/12/2010	8.85714	jeb Scores 1	0	0	B6.AJjeb-1/152-162<129>,19/ 5-61<AJ>	A
359310	6/11/2010	8/12/2010	8.85714	jeb Scores 1	0	0	B6.AJjeb-1/152-162<129>,19/ 5-61<AJ>	A
359311	6/11/2010	8/12/2010	8.85714	jeb Scores 1	0	0	B6.AJjeb-1/152-162<129>,19/ 5-61<AJ>	A
359312	6/11/2010	8/12/2010	8.85714	jeb Scores 1	0	0	B6.AJjeb-1/152-162<129>,19/ 5-61<AJ>	A
359313	6/11/2010	8/12/2010	8.85714	jeb Scores 1	0	0	B6.AJjeb-1/152-162<129>,19/ 5-61<AJ>	A
359314	6/11/2010	8/12/2010	8.85714	jeb Scores 1	0	0	B6.AJjeb-1/152-162<129>,19/ 5-61<AJ>	A
359315	6/11/2010	8/12/2010	8.85714	jeb Scores 1	0	0	B6.AJjeb-1/152-162<129>,19/ 5-61<AJ>	A
359316	6/11/2010	8/12/2010	8.85714	jeb Scores 1	0	0	B6.AJjeb-1/152-162<129>,19/ 5-61<AJ>	A
342088	12/6/2009	8/10/2010	35.2857	jeb Scores 1	2	0	FVB.129X1jeb-1/152.546-162.293<129>	FVB
342089	12/6/2009	8/10/2010	35.2857	jeb Scores 1	0	0	FVB.129X1jeb-1/152.546-162.293<129>	FVB
342090	12/6/2009	8/10/2010	35.2857	jeb Scores 1	0	0	FVB.129X1jeb-1/152.546-162.293<129>	FVB
342091	12/6/2009	8/10/2010	35.2857	jeb Scores 1	2	0	FVB.129X1jeb-1/152.546-162.293<129>	FVB
342092	12/6/2009	8/10/2010	35.2857	jeb Scores 1	1	0	FVB.129X1jeb-1/152.546-162.293<129>	FVB
342093	12/6/2009	8/10/2010	35.2857	jeb Scores 1	0	0	FVB.129X1jeb-1/152.546-162.293<129>	FVB
342094	12/6/2009	8/10/2010	35.2857	jeb Scores 1	6	1	FVB.129X1jeb-1/152.546-162.293<129>	FVB
342096	12/6/2009	8/10/2010	35.2857	jeb Scores 1	2	1	FVB.129X1jeb-1/152.546-162.293<129>	FVB
342097	12/6/2009	8/10/2010	35.2857	jeb Scores 1	2	1	FVB.129X1jeb-1/152.546-162.293<129>	FVB
342098	12/6/2009	8/10/2010	35.2857	jeb Scores 1	2	1	FVB.129X1jeb-1/152.546-162.293<129>	FVB
342099	12/6/2009	8/10/2010	35.2857	jeb Scores 1	0	1	FVB.129X1jeb-1/152.546-162.293<129>	FVB
342100	12/6/2009	8/10/2010	35.2857	jeb Scores 1	0	0	FVB.129X1jeb-1/152.546-162.293<129>	FVB
342101	12/6/2009	8/10/2010	35.2857	jeb Scores 1	0	0	FVB.129X1jeb-1/152.546-162.293<129>	FVB
360702	6/25/2010	8/10/2010	6.57143	jeb Scores 1	4	0	MRL.129jeb-1/152.546-162.293<129>	MRL
360703	6/25/2010	8/10/2010	6.57143	jeb Scores 1	0	0	MRL.129jeb-1/152.546-162.293<129>	MRL
360705	6/25/2010	8/10/2010	6.57143	jeb Scores 1	1	0	MRL.129jeb-1/152.546-162.293<129>	MRL
363156	7/19/2010	8/10/2010	3.14286	jeb Scores 1	0	0	MRL.129jeb-1/152.546-162.293<129>	MRL
363157	7/19/2010	8/10/2010	3.14286	jeb Scores 1	0	0	MRL.129jeb-1/152.546-162.293<129>	MRL
363158	7/19/2010	8/10/2010	3.14286	jeb Scores 1	0	0	MRL.129jeb-1/152.546-162.293<129>	MRL
363159	7/19/2010	8/10/2010	3.14286	jeb Scores 1	0	0	MRL.129jeb-1/152.546-162.293<129>	MRL
363160	7/19/2010	8/10/2010	3.14286	jeb Scores 1	0	0	MRL.129jeb-1/152.546-162.293<129>	MRL
363161	7/19/2010	8/10/2010	3.14286	jeb Scores 1	0	0	MRL.129jeb-1/152.546-162.293<129>	MRL
363162	7/19/2010	8/10/2010	3.14286	jeb Scores 1	0	0	MRL.129jeb-1/152.546-162.293<129>	MRL
363163	7/19/2010	8/10/2010	3.14286	jeb Scores 1	0	0	MRL.129jeb-1/152.546-162.293<129>	MRL
363164	7/19/2010	8/10/2010	3.14286	jeb Scores 1	0	0	MRL.129jeb-1/152.546-162.293<129>	MRL
363168	7/18/2010	8/10/2010	3.28571	jeb Scores 1	0	0	MRL.129jeb-1/152.546-162.293<129>	MRL
363169	7/18/2010	8/10/2010	3.28571	jeb Scores 1	0	0	MRL.129jeb-1/152.546-162.293<129>	MRL
350729	3/15/2010	8/3/2010	20.1429	jeb Scores 1	6	6	B6.129X1jeb-1/80-162<129> (N11)	B6
350730	3/15/2010	8/3/2010	20.1429	jeb Scores 1	4	6	B6.129X1jeb-1/80-162<129> (N11)	B6
350731	3/15/2010	8/3/2010	20.1429	jeb Scores 1	0	6	B6.129X1jeb-1/80-162<129> (N11)	B6
352800	4/8/2010	8/10/2010	17.7143	jeb Scores 1	1	4	B6.129X1jeb-1/80-162<129> (N11)	B6
352801	4/8/2010	8/10/2010	17.7143	jeb Scores 1	0	2	B6.129X1jeb-1/80-162<129> (N11)	B6
352802	4/8/2010	8/10/2010	17.7143	jeb Scores 1	0	2	B6.129X1jeb-1/80-162<129> (N11)	B6
352804	4/8/2010	8/10/2010	17.7143	jeb Scores 1	6	6	B6.129X1jeb-1/80-162<129> (N11)	B6
352805	4/8/2010	8/10/2010	17.7143	jeb Scores 1	4	6	B6.129X1jeb-1/80-162<129> (N11)	B6
352806	4/8/2010	8/10/2010	17.7143	jeb Scores 1	4	6	B6.129X1jeb-1/80-162<129> (N11)	B6
352807	4/8/2010	8/10/2010	17.7143	jeb Scores 1	1	6	B6.129X1jeb-1/80-162<129> (N11)	B6
354225	4/17/2010	8/3/2010	15.4286	jeb Scores 1	1	0	B6.129X1jeb-1/80-162<129> (N11)	B6
354226	4/17/2010	8/3/2010	15.4286	jeb Scores 1	1	0	B6.129X1jeb-1/80-162<129> (N11)	B6
354227	4/17/2010	8/3/2010	15.4286	jeb Scores 1	0	0	B6.129X1jeb-1/80-162<129> (N11)	B6
354228	4/17/2010	8/3/2010	15.4286	jeb Scores 1	6	2	B6.129X1jeb-1/80-162<129> (N11)	B6
354229	4/17/2010	8/3/2010	15.4286	jeb Scores 1	2	0	B6.129X1jeb-1/80-162<129> (N11)	B6
357263	5/15/2010	8/3/2010	11.4286	jeb Scores 1	0	2	B6.129X1jeb-1/80-162<129> (N11)	B6
357264	5/15/2010	8/3/2010	11.4286	jeb Scores 1	0	2	B6.129X1jeb-1/80-162<129> (N11)	B6
357265	5/15/2010	8/3/2010	11.4286	jeb Scores 1	0	0	B6.129X1jeb-1/80-162<129> (N11)	B6
357266	5/15/2010	8/3/2010	11.4286	jeb Scores 1	0	0	B6.129X1jeb-1/80-162<129> (N11)	B6
358557	5/30/2010	8/3/2010	9.28571	jeb Scores 1	0	0	B6.129X1jeb-1/80-162<129> (N11)	B6
358558	5/30/2010	8/3/2010	9.28571	jeb Scores 1	0	0	B6.129X1jeb-1/80-162<129> (N11)	B6
358559	5/30/2010	8/3/2010	9.28571	jeb Scores 1	0	0	B6.129X1jeb-1/80-162<129> (N11)	B6
358560	5/30/2010	8/3/2010	9.28571	jeb Scores 1	0	0	B6.129X1jeb-1/80-162<129> (N11)	B6
358561	5/30/2010	8/3/2010	9.28571	jeb Scores 1	0	0	B6.129X1jeb-1/80-162<129> (N11)	B6
358562	5/30/2010	8/3/2010	9.28571	jeb Scores 1	0	0	B6.129X1jeb-1/80-162<129> (N11)	B6
358563	5/30/2010	8/3/2010	9.28571	jeb Scores 1	0	0	B6.129X1jeb-1/80-162<129> (N11)	B6
358564	5/30/2010	8/3/2010	9.28571	jeb Scores 1	0	0	B6.129X1jeb-1/80-162<129> (N11)	B6
359968	6/17/2010	8/3/2010	6.71429	jeb Scores 1	0	0	B6.129X1jeb-1/80-162<129> (N11)	B6
359969	6/17/2010	8/3/2010	6.71429	jeb Scores 1	0	0	B6.129X1jeb-1/80-162<129> (N11)	B6
359970	6/17/2010	8/3/2010	6.71429	jeb Scores 1	0	0	B6.129X1jeb-1/80-162<129> (N11)	B6
359971	6/17/2010	8/3/2010	6.71429	jeb Scores 1	0	0	B6.129X1jeb-1/80-162<129> (N11)	B6
359972	6/17/2010	8/3/2010	6.71429	jeb Scores 1	0	0	B6.129X1jeb-1/80-162<129> (N11)	B6
359308	6/11/2010	8/3/2010	7.57143	jeb Scores 1	0	0	B6.AJjeb-1/152-162<129>,19/ 5-61<AJ>	A
359309	6/11/2010	8/3/2010	7.57143	jeb Scores 1	0	0	B6.AJjeb-1/152-162<129>,19/ 5-61<AJ>	A
359310	6/11/2010	8/3/2010	7.57143	jeb Scores 1	0	0	B6.AJjeb-1/152-162<129>,19/ 5-61<AJ>	A
359311	6/11/2010	8/3/2010	7.57143	jeb Scores 1	0	0	B6.AJjeb-1/152-162<129>,19/ 5-61<AJ>	A
359312	6/11/2010	8/3/2010	7.57143	jeb Scores 1	0	0	B6.AJjeb-1/152-162<129>,19/ 5-61<AJ>	A
359313	6/11/2010	8/3/2010	7.57143	jeb Scores 1	0	0	B6.AJjeb-1/152-162<129>,19/ 5-61<AJ>	A
359314	6/11/2010	8/3/2010	7.57143	jeb Scores 1	0	0	B6.AJjeb-1/152-162<129>,19/ 5-61<AJ>	A
359315	6/11/2010	8/3/2010	7.57143	jeb Scores 1	0	0	B6.AJjeb-1/152-162<129>,19/ 5-61<AJ>	A
359316	6/11/2010	8/3/2010	7.57143	jeb Scores 1	0	0	B6.AJjeb-1/152-162<129>,19/ 5-61<AJ>	A
342088	12/6/2009	8/3/2010	34.2857	jeb Scores 1	1	1	FVB.129X1jeb-1/152.546-162.293<129>	FVB
342089	12/6/2009	8/3/2010	34.2857	jeb Scores 1	0	0	FVB.129X1jeb-1/152.546-162.293<129>	FVB
342090	12/6/2009	8/3/2010	34.2857	jeb Scores 1	0	0	FVB.129X1jeb-1/152.546-162.293<129>	FVB
342091	12/6/2009	8/3/2010	34.2857	jeb Scores 1	0	1	FVB.129X1jeb-1/152.546-162.293<129>	FVB
342092	12/6/2009	8/3/2010	34.2857	jeb Scores 1	0	1	FVB.129X1jeb-1/152.546-162.293<129>	FVB
342093	12/6/2009	8/3/2010	34.2857	jeb Scores 1	0	0	FVB.129X1jeb-1/152.546-162.293<129>	FVB
342094	12/6/2009	8/3/2010	34.2857	jeb Scores 1	6	1	FVB.129X1jeb-1/152.546-162.293<129>	FVB
342095	12/6/2009	8/3/2010	34.2857	jeb Scores 1	0	1	FVB.129X1jeb-1/152.546-162.293<129>	FVB
342096	12/6/2009	8/3/2010	34.2857	jeb Scores 1	2	1	FVB.129X1jeb-1/152.546-162.293<129>	FVB
342097	12/6/2009	8/3/2010	34.2857	jeb Scores 1	2	1	FVB.129X1jeb-1/152.546-162.293<129>	FVB
342098	12/6/2009	8/3/2010	34.2857	jeb Scores 1	0	1	FVB.129X1jeb-1/152.546-162.293<129>	FVB
342099	12/6/2009	8/3/2010	34.2857	jeb Scores 1	0	0	FVB.129X1jeb-1/152.546-162.293<129>	FVB
342100	12/6/2009	8/3/2010	34.2857	jeb Scores 1	0	0	FVB.129X1jeb-1/152.546-162.293<129>	FVB
342101	12/6/2009	8/3/2010	34.2857	jeb Scores 1	0	0	FVB.129X1jeb-1/152.546-162.293<129>	FVB
350729	3/15/2010	7/21/2010	18.2857	jeb Scores 1	4	6	B6.129X1jeb-1/80-162<129> (N11)	B6
350730	3/15/2010	7/21/2010	18.2857	jeb Scores 1	1	6	B6.129X1jeb-1/80-162<129> (N11)	B6
350731	3/15/2010	7/21/2010	18.2857	jeb Scores 1	0	6	B6.129X1jeb-1/80-162<129> (N11)	B6
352800	4/8/2010	7/27/2010	15.7143	jeb Scores 1	0	2	B6.129X1jeb-1/80-162<129> (N11)	B6
352801	4/8/2010	7/27/2010	15.7143	jeb Scores 1	0	2	B6.129X1jeb-1/80-162<129> (N11)	B6
352802	4/8/2010	7/27/2010	15.7143	jeb Scores 1	0	2	B6.129X1jeb-1/80-162<129> (N11)	B6
352803	4/8/2010	7/27/2010	15.7143	jeb Scores 1	0	4	B6.129X1jeb-1/80-162<129> (N11)	B6
352804	4/8/2010	7/27/2010	15.7143	jeb Scores 1	2	4	B6.129X1jeb-1/80-162<129> (N11)	B6
352805	4/8/2010	7/27/2010	15.7143	jeb Scores 1	0	4	B6.129X1jeb-1/80-162<129> (N11)	B6
352806	4/8/2010	7/27/2010	15.7143	jeb Scores 1	0	4	B6.129X1jeb-1/80-162<129> (N11)	B6
352807	4/8/2010	7/27/2010	15.7143	jeb Scores 1	0	4	B6.129X1jeb-1/80-162<129> (N11)	B6
354225	4/17/2010	7/20/2010	13.4286	jeb Scores 1	0	0	B6.129X1jeb-1/80-162<129> (N11)	B6
354226	4/17/2010	7/20/2010	13.4286	jeb Scores 1	0	0	B6.129X1jeb-1/80-162<129> (N11)	B6
354227	4/17/2010	7/20/2010	13.4286	jeb Scores 1	0	0	B6.129X1jeb-1/80-162<129> (N11)	B6
354228	4/17/2010	7/20/2010	13.4286	jeb Scores 1	6	0	B6.129X1jeb-1/80-162<129> (N11)	B6
354229	4/17/2010	7/20/2010	13.4286	jeb Scores 1	0	0	B6.129X1jeb-1/80-162<129> (N11)	B6
358557	5/30/2010	7/20/2010	7.28571	jeb Scores 1	0	0	B6.129X1jeb-1/80-162<129> (N11)	B6
358558	5/30/2010	7/20/2010	7.28571	jeb Scores 1	0	0	B6.129X1jeb-1/80-162<129> (N11)	B6
358559	5/30/2010	7/20/2010	7.28571	jeb Scores 1	0	0	B6.129X1jeb-1/80-162<129> (N11)	B6
358560	5/30/2010	7/20/2010	7.28571	jeb Scores 1	0	0	B6.129X1jeb-1/80-162<129> (N11)	B6
358561	5/30/2010	7/20/2010	7.28571	jeb Scores 1	0	0	B6.129X1jeb-1/80-162<129> (N11)	B6
358562	5/30/2010	7/20/2010	7.28571	jeb Scores 1	0	0	B6.129X1jeb-1/80-162<129> (N11)	B6
358563	5/30/2010	7/20/2010	7.28571	jeb Scores 1	0	0	B6.129X1jeb-1/80-162<129> (N11)	B6
358564	5/30/2010	7/20/2010	7.28571	jeb Scores 1	0	0	B6.129X1jeb-1/80-162<129> (N11)	B6
359308	6/11/2010	7/20/2010	5.57143	jeb Scores 1	0	0	B6.AJjeb-1/152-162<129>,19/ 5-61<AJ>	A
359309	6/11/2010	7/20/2010	5.57143	jeb Scores 1	0	0	B6.AJjeb-1/152-162<129>,19/ 5-61<AJ>	A
359310	6/11/2010	7/20/2010	5.57143	jeb Scores 1	0	0	B6.AJjeb-1/152-162<129>,19/ 5-61<AJ>	A
359311	6/11/2010	7/20/2010	5.57143	jeb Scores 1	0	0	B6.AJjeb-1/152-162<129>,19/ 5-61<AJ>	A
359312	6/11/2010	7/20/2010	5.57143	jeb Scores 1	0	0	B6.AJjeb-1/152-162<129>,19/ 5-61<AJ>	A
359313	6/11/2010	7/20/2010	5.57143	jeb Scores 1	0	0	B6.AJjeb-1/152-162<129>,19/ 5-61<AJ>	A
359314	6/11/2010	7/20/2010	5.57143	jeb Scores 1	0	0	B6.AJjeb-1/152-162<129>,19/ 5-61<AJ>	A
359315	6/11/2010	7/20/2010	5.57143	jeb Scores 1	0	0	B6.AJjeb-1/152-162<129>,19/ 5-61<AJ>	A
359316	6/11/2010	7/20/2010	5.57143	jeb Scores 1	0	0	B6.AJjeb-1/152-162<129>,19/ 5-61<AJ>	A
342088	12/6/2009	7/20/2010	32.2857	jeb Scores 1	0	0	FVB.129X1jeb-1/152.546-162.293<129>	FVB
342089	12/6/2009	7/20/2010	32.2857	jeb Scores 1	0	0	FVB.129X1jeb-1/152.546-162.293<129>	FVB
342090	12/6/2009	7/20/2010	32.2857	jeb Scores 1	0	0	FVB.129X1jeb-1/152.546-162.293<129>	FVB
342091	12/6/2009	7/20/2010	32.2857	jeb Scores 1	0	0	FVB.129X1jeb-1/152.546-162.293<129>	FVB
342092	12/6/2009	7/20/2010	32.2857	jeb Scores 1	0	0	FVB.129X1jeb-1/152.546-162.293<129>	FVB
342093	12/6/2009	7/20/2010	32.2857	jeb Scores 1	0	0	FVB.129X1jeb-1/152.546-162.293<129>	FVB
342094	12/6/2009	7/20/2010	32.2857	jeb Scores 1	4	1	FVB.129X1jeb-1/152.546-162.293<129>	FVB
342095	12/6/2009	7/20/2010	32.2857	jeb Scores 1	0	1	FVB.129X1jeb-1/152.546-162.293<129>	FVB
342096	12/6/2009	7/20/2010	32.2857	jeb Scores 1	0	1	FVB.129X1jeb-1/152.546-162.293<129>	FVB
342097	12/6/2009	7/20/2010	32.2857	jeb Scores 1	0	1	FVB.129X1jeb-1/152.546-162.293<129>	FVB
342098	12/6/2009	7/20/2010	32.2857	jeb Scores 1	0	1	FVB.129X1jeb-1/152.546-162.293<129>	FVB
342099	12/6/2009	7/20/2010	32.2857	jeb Scores 1	0	0	FVB.129X1jeb-1/152.546-162.293<129>	FVB
342100	12/6/2009	7/20/2010	32.2857	jeb Scores 1	0	0	FVB.129X1jeb-1/152.546-162.293<129>	FVB
342101	12/6/2009	7/20/2010	32.2857	jeb Scores 1	0	0	FVB.129X1jeb-1/152.546-162.293<129>	FVB
352800	4/8/2010	7/14/2010	13.8571	jeb Scores 1	0	1	B6.129X1jeb-1/80-162<129> (N11)	B6
352801	4/8/2010	7/14/2010	13.8571	jeb Scores 1	0	1	B6.129X1jeb-1/80-162<129> (N11)	B6
352802	4/8/2010	7/14/2010	13.8571	jeb Scores 1	0	0	B6.129X1jeb-1/80-162<129> (N11)	B6
352803	4/8/2010	7/14/2010	13.8571	jeb Scores 1	0	3	B6.129X1jeb-1/80-162<129> (N11)	B6
352804	4/8/2010	7/14/2010	13.8571	jeb Scores 1	0	3	B6.129X1jeb-1/80-162<129> (N11)	B6
352805	4/8/2010	7/14/2010	13.8571	jeb Scores 1	0	3	B6.129X1jeb-1/80-162<129> (N11)	B6
352806	4/8/2010	7/14/2010	13.8571	jeb Scores 1	0	3	B6.129X1jeb-1/80-162<129> (N11)	B6
352807	4/8/2010	7/14/2010	13.8571	jeb Scores 1	0	3	B6.129X1jeb-1/80-162<129> (N11)	B6
350729	3/15/2010	7/7/2010	16.2857	jeb Scores 1	4	6	B6.129X1jeb-1/80-162<129> (N11)	B6
350730	3/15/2010	7/7/2010	16.2857	jeb Scores 1	0	4	B6.129X1jeb-1/80-162<129> (N11)	B6
350731	3/15/2010	7/7/2010	16.2857	jeb Scores 1	0	4	B6.129X1jeb-1/80-162<129> (N11)	B6
352800	4/8/2010	7/7/2010	12.8571	jeb Scores 1	0	0	B6.129X1jeb-1/80-162<129> (N11)	B6
352801	4/8/2010	7/7/2010	12.8571	jeb Scores 1	0	0	B6.129X1jeb-1/80-162<129> (N11)	B6
352802	4/8/2010	7/7/2010	12.8571	jeb Scores 1	0	0	B6.129X1jeb-1/80-162<129> (N11)	B6
352803	4/8/2010	7/7/2010	12.8571	jeb Scores 1	0	3	B6.129X1jeb-1/80-162<129> (N11)	B6
352804	4/8/2010	7/7/2010	12.8571	jeb Scores 1	0	3	B6.129X1jeb-1/80-162<129> (N11)	B6
352805	4/8/2010	7/7/2010	12.8571	jeb Scores 1	0	2	B6.129X1jeb-1/80-162<129> (N11)	B6
352806	4/8/2010	7/7/2010	12.8571	jeb Scores 1	0	2	B6.129X1jeb-1/80-162<129> (N11)	B6
352807	4/8/2010	7/7/2010	12.8571	jeb Scores 1	0	0	B6.129X1jeb-1/80-162<129> (N11)	B6
354225	4/17/2010	7/7/2010	11.5714	jeb Scores 1	0	0	B6.129X1jeb-1/80-162<129> (N11)	B6
354226	4/17/2010	7/7/2010	11.5714	jeb Scores 1	0	0	B6.129X1jeb-1/80-162<129> (N11)	B6
354227	4/17/2010	7/7/2010	11.5714	jeb Scores 1	0	0	B6.129X1jeb-1/80-162<129> (N11)	B6
354228	4/17/2010	7/7/2010	11.5714	jeb Scores 1	2	0	B6.129X1jeb-1/80-162<129> (N11)	B6
354229	4/17/2010	7/7/2010	11.5714	jeb Scores 1	0	0	B6.129X1jeb-1/80-162<129> (N11)	B6
357263	5/15/2010	7/7/2010	7.57143	jeb Scores 1	0	0	B6.129X1jeb-1/80-162<129> (N11)	B6
357264	5/15/2010	7/7/2010	7.57143	jeb Scores 1	0	0	B6.129X1jeb-1/80-162<129> (N11)	B6
357265	5/15/2010	7/7/2010	7.57143	jeb Scores 1	0	0	B6.129X1jeb-1/80-162<129> (N11)	B6
357266	5/15/2010	7/7/2010	7.57143	jeb Scores 1	0	0	B6.129X1jeb-1/80-162<129> (N11)	B6
342088	12/6/2009	7/7/2010	30.4286	jeb Scores 1	0	0	FVB.129X1jeb-1/152.546-162.293<129>	FVB
342089	12/6/2009	7/7/2010	30.4286	jeb Scores 1	0	0	FVB.129X1jeb-1/152.546-162.293<129>	FVB
342090	12/6/2009	7/7/2010	30.4286	jeb Scores 1	0	0	FVB.129X1jeb-1/152.546-162.293<129>	FVB
342091	12/6/2009	7/7/2010	30.4286	jeb Scores 1	0	0	FVB.129X1jeb-1/152.546-162.293<129>	FVB
342092	12/6/2009	7/7/2010	30.4286	jeb Scores 1	0	0	FVB.129X1jeb-1/152.546-162.293<129>	FVB
342093	12/6/2009	7/7/2010	30.4286	jeb Scores 1	0	0	FVB.129X1jeb-1/152.546-162.293<129>	FVB
342094	12/6/2009	7/7/2010	30.4286	jeb Scores 1	4	1	FVB.129X1jeb-1/152.546-162.293<129>	FVB
342095	12/6/2009	7/7/2010	30.4286	jeb Scores 1	0	1	FVB.129X1jeb-1/152.546-162.293<129>	FVB
342096	12/6/2009	7/7/2010	30.4286	jeb Scores 1	0	1	FVB.129X1jeb-1/152.546-162.293<129>	FVB
342097	12/6/2009	7/7/2010	30.4286	jeb Scores 1	0	1	FVB.129X1jeb-1/152.546-162.293<129>	FVB
342098	12/6/2009	7/7/2010	30.4286	jeb Scores 1	0	1	FVB.129X1jeb-1/152.546-162.293<129>	FVB
342099	12/6/2009	7/7/2010	30.4286	jeb Scores 1	0	0	FVB.129X1jeb-1/152.546-162.293<129>	FVB
342100	12/6/2009	7/7/2010	30.4286	jeb Scores 1	0	0	FVB.129X1jeb-1/152.546-162.293<129>	FVB
342101	12/6/2009	7/7/2010	30.4286	jeb Scores 1	0	0	FVB.129X1jeb-1/152.546-162.293<129>	FVB
350729	3/15/2010	6/22/2010	14.1429	jeb Scores 1	0	4	B6.129X1jeb-1/80-162<129> (N11)	B6
350730	3/15/2010	6/22/2010	14.1429	jeb Scores 1	0	2	B6.129X1jeb-1/80-162<129> (N11)	B6
350731	3/15/2010	6/22/2010	14.1429	jeb Scores 1	0	2	B6.129X1jeb-1/80-162<129> (N11)	B6
352800	4/8/2010	6/22/2010	10.7143	jeb Scores 1	0	0	B6.129X1jeb-1/80-162<129> (N11)	B6
352801	4/8/2010	6/22/2010	10.7143	jeb Scores 1	0	0	B6.129X1jeb-1/80-162<129> (N11)	B6
352802	4/8/2010	6/22/2010	10.7143	jeb Scores 1	0	0	B6.129X1jeb-1/80-162<129> (N11)	B6
352803	4/8/2010	6/22/2010	10.7143	jeb Scores 1	0	1	B6.129X1jeb-1/80-162<129> (N11)	B6
352804	4/8/2010	6/22/2010	10.7143	jeb Scores 1	0	1	B6.129X1jeb-1/80-162<129> (N11)	B6
352805	4/8/2010	6/22/2010	10.7143	jeb Scores 1	0	1	B6.129X1jeb-1/80-162<129> (N11)	B6
352806	4/8/2010	6/22/2010	10.7143	jeb Scores 1	0	1	B6.129X1jeb-1/80-162<129> (N11)	B6
352807	4/8/2010	6/22/2010	10.7143	jeb Scores 1	0	1	B6.129X1jeb-1/80-162<129> (N11)	B6
354225	4/17/2010	6/22/2010	9.42857	jeb Scores 1	0	0	B6.129X1jeb-1/80-162<129> (N11)	B6
354226	4/17/2010	6/22/2010	9.42857	jeb Scores 1	0	0	B6.129X1jeb-1/80-162<129> (N11)	B6
354227	4/17/2010	6/22/2010	9.42857	jeb Scores 1	0	0	B6.129X1jeb-1/80-162<129> (N11)	B6
354228	4/17/2010	6/22/2010	9.42857	jeb Scores 1	0	0	B6.129X1jeb-1/80-162<129> (N11)	B6
354229	4/17/2010	6/22/2010	9.42857	jeb Scores 1	0	0	B6.129X1jeb-1/80-162<129> (N11)	B6
342087	12/6/2009	6/22/2010	28.2857	jeb Scores 1	0	0	FVB.129X1jeb-1/152.546-162.293<129>	FVB
342088	12/6/2009	6/22/2010	28.2857	jeb Scores 1	0	0	FVB.129X1jeb-1/152.546-162.293<129>	FVB
342089	12/6/2009	6/22/2010	28.2857	jeb Scores 1	0	0	FVB.129X1jeb-1/152.546-162.293<129>	FVB
342090	12/6/2009	6/22/2010	28.2857	jeb Scores 1	0	0	FVB.129X1jeb-1/152.546-162.293<129>	FVB
342091	12/6/2009	6/22/2010	28.2857	jeb Scores 1	0	0	FVB.129X1jeb-1/152.546-162.293<129>	FVB
342092	12/6/2009	6/22/2010	28.2857	jeb Scores 1	0	0	FVB.129X1jeb-1/152.546-162.293<129>	FVB
342093	12/6/2009	6/22/2010	28.2857	jeb Scores 1	0	0	FVB.129X1jeb-1/152.546-162.293<129>	FVB
342094	12/6/2009	6/22/2010	28.2857	jeb Scores 1	0	0	FVB.129X1jeb-1/152.546-162.293<129>	FVB
342095	12/6/2009	6/22/2010	28.2857	jeb Scores 1	0	0	FVB.129X1jeb-1/152.546-162.293<129>	FVB
342096	12/6/2009	6/22/2010	28.2857	jeb Scores 1	0	0	FVB.129X1jeb-1/152.546-162.293<129>	FVB
342097	12/6/2009	6/22/2010	28.2857	jeb Scores 1	0	0	FVB.129X1jeb-1/152.546-162.293<129>	FVB
342098	12/6/2009	6/22/2010	28.2857	jeb Scores 1	0	0	FVB.129X1jeb-1/152.546-162.293<129>	FVB
342099	12/6/2009	6/22/2010	28.2857	jeb Scores 1	0	0	FVB.129X1jeb-1/152.546-162.293<129>	FVB
342100	12/6/2009	6/22/2010	28.2857	jeb Scores 1	0	0	FVB.129X1jeb-1/152.546-162.293<129>	FVB
342101	12/6/2009	6/22/2010	28.2857	jeb Scores 1	0	0	FVB.129X1jeb-1/152.546-162.293<129>	FVB
350729	3/15/2010	6/8/2010	12.1429	jeb Scores 1	0	4	B6.129X1jeb-1/80-162<129> (N11)	B6
350730	3/15/2010	6/8/2010	12.1429	jeb Scores 1	0	2	B6.129X1jeb-1/80-162<129> (N11)	B6
350731	3/15/2010	6/8/2010	12.1429	jeb Scores 1	0	2	B6.129X1jeb-1/80-162<129> (N11)	B6
352800	4/8/2010	6/8/2010	8.71429	jeb Scores 1	0	0	B6.129X1jeb-1/80-162<129> (N11)	B6
352801	4/8/2010	6/8/2010	8.71429	jeb Scores 1	0	0	B6.129X1jeb-1/80-162<129> (N11)	B6
352802	4/8/2010	6/8/2010	8.71429	jeb Scores 1	0	0	B6.129X1jeb-1/80-162<129> (N11)	B6
352803	4/8/2010	6/8/2010	8.71429	jeb Scores 1	0	0	B6.129X1jeb-1/80-162<129> (N11)	B6
352804	4/8/2010	6/8/2010	8.71429	jeb Scores 1	0	0	B6.129X1jeb-1/80-162<129> (N11)	B6
352805	4/8/2010	6/8/2010	8.71429	jeb Scores 1	0	0	B6.129X1jeb-1/80-162<129> (N11)	B6
352806	4/8/2010	6/8/2010	8.71429	jeb Scores 1	0	0	B6.129X1jeb-1/80-162<129> (N11)	B6
352807	4/8/2010	6/8/2010	8.71429	jeb Scores 1	0	0	B6.129X1jeb-1/80-162<129> (N11)	B6
342087	12/6/2009	6/8/2010	26.2857	jeb Scores 1	0	0	FVB.129X1jeb-1/152.546-162.293<129>	FVB
342088	12/6/2009	6/8/2010	26.2857	jeb Scores 1	0	0	FVB.129X1jeb-1/152.546-162.293<129>	FVB
342089	12/6/2009	6/8/2010	26.2857	jeb Scores 1	0	0	FVB.129X1jeb-1/152.546-162.293<129>	FVB
342090	12/6/2009	6/8/2010	26.2857	jeb Scores 1	0	0	FVB.129X1jeb-1/152.546-162.293<129>	FVB
342091	12/6/2009	6/8/2010	26.2857	jeb Scores 1	0	0	FVB.129X1jeb-1/152.546-162.293<129>	FVB
342092	12/6/2009	6/8/2010	26.2857	jeb Scores 1	0	0	FVB.129X1jeb-1/152.546-162.293<129>	FVB
342093	12/6/2009	6/8/2010	26.2857	jeb Scores 1	0	0	FVB.129X1jeb-1/152.546-162.293<129>	FVB
342094	12/6/2009	6/8/2010	26.2857	jeb Scores 1	0	0	FVB.129X1jeb-1/152.546-162.293<129>	FVB
342095	12/6/2009	6/8/2010	26.2857	jeb Scores 1	0	0	FVB.129X1jeb-1/152.546-162.293<129>	FVB
342096	12/6/2009	6/8/2010	26.2857	jeb Scores 1	0	0	FVB.129X1jeb-1/152.546-162.293<129>	FVB
342097	12/6/2009	6/8/2010	26.2857	jeb Scores 1	0	0	FVB.129X1jeb-1/152.546-162.293<129>	FVB
342098	12/6/2009	6/8/2010	26.2857	jeb Scores 1	0	0	FVB.129X1jeb-1/152.546-162.293<129>	FVB
342099	12/6/2009	6/8/2010	26.2857	jeb Scores 1	0	0	FVB.129X1jeb-1/152.546-162.293<129>	FVB
342100	12/6/2009	6/8/2010	26.2857	jeb Scores 1	0	0	FVB.129X1jeb-1/152.546-162.293<129>	FVB
342101	12/6/2009	6/8/2010	26.2857	jeb Scores 1	0	0	FVB.129X1jeb-1/152.546-162.293<129>	FVB
342086	12/6/2009	5/25/2010	24.2857	jeb Scores 1	0	0	FVB.129X1jeb-1/152.546-162.293<129>	FVB
342087	12/6/2009	5/25/2010	24.2857	jeb Scores 1	0	0	FVB.129X1jeb-1/152.546-162.293<129>	FVB
342088	12/6/2009	5/25/2010	24.2857	jeb Scores 1	0	0	FVB.129X1jeb-1/152.546-162.293<129>	FVB
342089	12/6/2009	5/25/2010	24.2857	jeb Scores 1	0	0	FVB.129X1jeb-1/152.546-162.293<129>	FVB
342090	12/6/2009	5/25/2010	24.2857	jeb Scores 1	0	0	FVB.129X1jeb-1/152.546-162.293<129>	FVB
342091	12/6/2009	5/25/2010	24.2857	jeb Scores 1	0	0	FVB.129X1jeb-1/152.546-162.293<129>	FVB
342092	12/6/2009	5/25/2010	24.2857	jeb Scores 1	0	0	FVB.129X1jeb-1/152.546-162.293<129>	FVB
342093	12/6/2009	5/25/2010	24.2857	jeb Scores 1	0	0	FVB.129X1jeb-1/152.546-162.293<129>	FVB
342094	12/6/2009	5/25/2010	24.2857	jeb Scores 1	0	0	FVB.129X1jeb-1/152.546-162.293<129>	FVB
342095	12/6/2009	5/25/2010	24.2857	jeb Scores 1	0	0	FVB.129X1jeb-1/152.546-162.293<129>	FVB
342096	12/6/2009	5/25/2010	24.2857	jeb Scores 1	0	0	FVB.129X1jeb-1/152.546-162.293<129>	FVB
342097	12/6/2009	5/25/2010	24.2857	jeb Scores 1	0	0	FVB.129X1jeb-1/152.546-162.293<129>	FVB
342098	12/6/2009	5/25/2010	24.2857	jeb Scores 1	0	0	FVB.129X1jeb-1/152.546-162.293<129>	FVB
342099	12/6/2009	5/25/2010	24.2857	jeb Scores 1	0	0	FVB.129X1jeb-1/152.546-162.293<129>	FVB
342100	12/6/2009	5/25/2010	24.2857	jeb Scores 1	0	0	FVB.129X1jeb-1/152.546-162.293<129>	FVB
342101	12/6/2009	5/25/2010	24.2857	jeb Scores 1	0	0	FVB.129X1jeb-1/152.546-162.293<129>	FVB
342086	12/6/2009	5/12/2010	22.4286	jeb Scores 1	0	0	FVB.129X1jeb-1/152.546-162.293<129>	FVB
342087	12/6/2009	5/12/2010	22.4286	jeb Scores 1	0	0	FVB.129X1jeb-1/152.546-162.293<129>	FVB
342088	12/6/2009	5/12/2010	22.4286	jeb Scores 1	0	0	FVB.129X1jeb-1/152.546-162.293<129>	FVB
342089	12/6/2009	5/12/2010	22.4286	jeb Scores 1	0	0	FVB.129X1jeb-1/152.546-162.293<129>	FVB
342090	12/6/2009	5/12/2010	22.4286	jeb Scores 1	0	0	FVB.129X1jeb-1/152.546-162.293<129>	FVB
342091	12/6/2009	5/12/2010	22.4286	jeb Scores 1	0	0	FVB.129X1jeb-1/152.546-162.293<129>	FVB
342092	12/6/2009	5/12/2010	22.4286	jeb Scores 1	0	0	FVB.129X1jeb-1/152.546-162.293<129>	FVB
342093	12/6/2009	5/12/2010	22.4286	jeb Scores 1	0	0	FVB.129X1jeb-1/152.546-162.293<129>	FVB
342094	12/6/2009	5/12/2010	22.4286	jeb Scores 1	0	0	FVB.129X1jeb-1/152.546-162.293<129>	FVB
342095	12/6/2009	5/12/2010	22.4286	jeb Scores 1	0	0	FVB.129X1jeb-1/152.546-162.293<129>	FVB
342096	12/6/2009	5/12/2010	22.4286	jeb Scores 1	0	0	FVB.129X1jeb-1/152.546-162.293<129>	FVB
342097	12/6/2009	5/12/2010	22.4286	jeb Scores 1	0	0	FVB.129X1jeb-1/152.546-162.293<129>	FVB
342098	12/6/2009	5/12/2010	22.4286	jeb Scores 1	0	0	FVB.129X1jeb-1/152.546-162.293<129>	FVB
342099	12/6/2009	5/12/2010	22.4286	jeb Scores 1	0	0	FVB.129X1jeb-1/152.546-162.293<129>	FVB
342100	12/6/2009	5/12/2010	22.4286	jeb Scores 1	0	0	FVB.129X1jeb-1/152.546-162.293<129>	FVB
342101	12/6/2009	5/12/2010	22.4286	jeb Scores 1	0	0	FVB.129X1jeb-1/152.546-162.293<129>	FVB
342086	12/6/2009	4/27/2010	20.2857	jeb Scores 1	0	0	FVB.129X1jeb-1/152.546-162.293<129>	FVB
342087	12/6/2009	4/27/2010	20.2857	jeb Scores 1	0	0	FVB.129X1jeb-1/152.546-162.293<129>	FVB
342088	12/6/2009	4/27/2010	20.2857	jeb Scores 1	0	0	FVB.129X1jeb-1/152.546-162.293<129>	FVB
342089	12/6/2009	4/27/2010	20.2857	jeb Scores 1	0	0	FVB.129X1jeb-1/152.546-162.293<129>	FVB
342090	12/6/2009	4/27/2010	20.2857	jeb Scores 1	0	0	FVB.129X1jeb-1/152.546-162.293<129>	FVB
342091	12/6/2009	4/27/2010	20.2857	jeb Scores 1	0	0	FVB.129X1jeb-1/152.546-162.293<129>	FVB
342092	12/6/2009	4/27/2010	20.2857	jeb Scores 1	0	0	FVB.129X1jeb-1/152.546-162.293<129>	FVB
342093	12/6/2009	4/27/2010	20.2857	jeb Scores 1	0	0	FVB.129X1jeb-1/152.546-162.293<129>	FVB
342094	12/6/2009	4/27/2010	20.2857	jeb Scores 1	0	0	FVB.129X1jeb-1/152.546-162.293<129>	FVB
342095	12/6/2009	4/27/2010	20.2857	jeb Scores 1	0	0	FVB.129X1jeb-1/152.546-162.293<129>	FVB
342096	12/6/2009	4/27/2010	20.2857	jeb Scores 1	0	0	FVB.129X1jeb-1/152.546-162.293<129>	FVB
342097	12/6/2009	4/27/2010	20.2857	jeb Scores 1	0	0	FVB.129X1jeb-1/152.546-162.293<129>	FVB
342098	12/6/2009	4/27/2010	20.2857	jeb Scores 1	0	0	FVB.129X1jeb-1/152.546-162.293<129>	FVB
342099	12/6/2009	4/27/2010	20.2857	jeb Scores 1	0	0	FVB.129X1jeb-1/152.546-162.293<129>	FVB
342100	12/6/2009	4/27/2010	20.2857	jeb Scores 1	0	0	FVB.129X1jeb-1/152.546-162.293<129>	FVB
342101	12/6/2009	4/27/2010	20.2857	jeb Scores 1	0	0	FVB.129X1jeb-1/152.546-162.293<129>	FVB
342086	12/6/2009	4/13/2010	18.2857	jeb Scores 1	0	0	FVB.129X1jeb-1/152.546-162.293<129>	FVB
342087	12/6/2009	4/13/2010	18.2857	jeb Scores 1	0	0	FVB.129X1jeb-1/152.546-162.293<129>	FVB
342088	12/6/2009	4/13/2010	18.2857	jeb Scores 1	0	0	FVB.129X1jeb-1/152.546-162.293<129>	FVB
342089	12/6/2009	4/13/2010	18.2857	jeb Scores 1	0	0	FVB.129X1jeb-1/152.546-162.293<129>	FVB
342090	12/6/2009	4/13/2010	18.2857	jeb Scores 1	0	0	FVB.129X1jeb-1/152.546-162.293<129>	FVB
342091	12/6/2009	4/13/2010	18.2857	jeb Scores 1	0	0	FVB.129X1jeb-1/152.546-162.293<129>	FVB
342092	12/6/2009	4/13/2010	18.2857	jeb Scores 1	0	0	FVB.129X1jeb-1/152.546-162.293<129>	FVB
342093	12/6/2009	4/13/2010	18.2857	jeb Scores 1	0	0	FVB.129X1jeb-1/152.546-162.293<129>	FVB
342094	12/6/2009	4/13/2010	18.2857	jeb Scores 1	0	0	FVB.129X1jeb-1/152.546-162.293<129>	FVB
342095	12/6/2009	4/13/2010	18.2857	jeb Scores 1	0	0	FVB.129X1jeb-1/152.546-162.293<129>	FVB
342096	12/6/2009	4/13/2010	18.2857	jeb Scores 1	0	0	FVB.129X1jeb-1/152.546-162.293<129>	FVB
342097	12/6/2009	4/13/2010	18.2857	jeb Scores 1	0	0	FVB.129X1jeb-1/152.546-162.293<129>	FVB
342098	12/6/2009	4/13/2010	18.2857	jeb Scores 1	0	0	FVB.129X1jeb-1/152.546-162.293<129>	FVB
342099	12/6/2009	4/13/2010	18.2857	jeb Scores 1	0	0	FVB.129X1jeb-1/152.546-162.293<129>	FVB
342100	12/6/2009	4/13/2010	18.2857	jeb Scores 1	0	0	FVB.129X1jeb-1/152.546-162.293<129>	FVB
342101	12/6/2009	4/13/2010	18.2857	jeb Scores 1	0	0	FVB.129X1jeb-1/152.546-162.293<129>	FVB
350730	3/15/2010	9/6/2010	25	jeb Scores 1	6	6	B6.129X1jeb-1/80-162<129> (N11)	B6
350731	3/15/2010	9/6/2010	25	jeb Scores 1	0	6	B6.129X1jeb-1/80-162<129> (N11)	B6
352800	4/8/2010	9/6/2010	21.5714	jeb Scores 1	6	6	B6.129X1jeb-1/80-162<129> (N11)	B6
352801	4/8/2010	9/6/2010	21.5714	jeb Scores 1	6	6	B6.129X1jeb-1/80-162<129> (N11)	B6
352802	4/8/2010	9/6/2010	21.5714	jeb Scores 1	4	4	B6.129X1jeb-1/80-162<129> (N11)	B6
352804	4/8/2010	9/6/2010	21.5714	jeb Scores 1	6	6	B6.129X1jeb-1/80-162<129> (N11)	B6
352805	4/8/2010	9/6/2010	21.5714	jeb Scores 1	6	6	B6.129X1jeb-1/80-162<129> (N11)	B6
352806	4/8/2010	9/6/2010	21.5714	jeb Scores 1	6	6	B6.129X1jeb-1/80-162<129> (N11)	B6
352807	4/8/2010	9/6/2010	21.5714	jeb Scores 1	6	6	B6.129X1jeb-1/80-162<129> (N11)	B6
354225	4/17/2010	9/6/2010	20.2857	jeb Scores 1	6	0	B6.129X1jeb-1/80-162<129> (N11)	B6
354226	4/17/2010	9/6/2010	20.2857	jeb Scores 1	6	4	B6.129X1jeb-1/80-162<129> (N11)	B6
354227	4/17/2010	9/6/2010	20.2857	jeb Scores 1	6	4	B6.129X1jeb-1/80-162<129> (N11)	B6
354229	4/17/2010	9/6/2010	20.2857	jeb Scores 1	6	0	B6.129X1jeb-1/80-162<129> (N11)	B6
357263	5/15/2010	9/6/2010	16.2857	jeb Scores 1	3	6	B6.129X1jeb-1/80-162<129> (N11)	B6
357264	5/15/2010	9/6/2010	16.2857	jeb Scores 1	2	6	B6.129X1jeb-1/80-162<129> (N11)	B6
357265	5/15/2010	9/6/2010	16.2857	jeb Scores 1	0	6	B6.129X1jeb-1/80-162<129> (N11)	B6
357266	5/15/2010	9/6/2010	16.2857	jeb Scores 1	0	4	B6.129X1jeb-1/80-162<129> (N11)	B6
358557	5/30/2010	9/6/2010	14.1429	jeb Scores 1	1	0	B6.129X1jeb-1/80-162<129> (N11)	B6
358558	5/30/2010	9/6/2010	14.1429	jeb Scores 1	0	0	B6.129X1jeb-1/80-162<129> (N11)	B6
358559	5/30/2010	9/6/2010	14.1429	jeb Scores 1	0	0	B6.129X1jeb-1/80-162<129> (N11)	B6
358560	5/30/2010	9/6/2010	14.1429	jeb Scores 1	0	2	B6.129X1jeb-1/80-162<129> (N11)	B6
358561	5/30/2010	9/6/2010	14.1429	jeb Scores 1	0	1	B6.129X1jeb-1/80-162<129> (N11)	B6
358562	5/30/2010	9/6/2010	14.1429	jeb Scores 1	0	0	B6.129X1jeb-1/80-162<129> (N11)	B6
358563	5/30/2010	9/6/2010	14.1429	jeb Scores 1	0	0	B6.129X1jeb-1/80-162<129> (N11)	B6
358564	5/30/2010	9/6/2010	14.1429	jeb Scores 1	2	0	B6.129X1jeb-1/80-162<129> (N11)	B6
359968	6/17/2010	9/6/2010	11.5714	jeb Scores 1	0	0	B6.129X1jeb-1/80-162<129> (N11)	B6
359969	6/17/2010	9/6/2010	11.5714	jeb Scores 1	0	0	B6.129X1jeb-1/80-162<129> (N11)	B6
359970	6/17/2010	9/6/2010	11.5714	jeb Scores 1	0	0	B6.129X1jeb-1/80-162<129> (N11)	B6
359971	6/17/2010	9/6/2010	11.5714	jeb Scores 1	0	0	B6.129X1jeb-1/80-162<129> (N11)	B6
359972	6/17/2010	9/6/2010	11.5714	jeb Scores 1	0	0	B6.129X1jeb-1/80-162<129> (N11)	B6
362569	7/10/2010	9/6/2010	8.28571	jeb Scores 1	0	0	B6.129X1jeb-1/80-162<129> (N11)	B6
362570	7/10/2010	9/6/2010	8.28571	jeb Scores 1	0	0	B6.129X1jeb-1/80-162<129> (N11)	B6
362573	7/10/2010	9/6/2010	8.28571	jeb Scores 1	0	0	B6.129X1jeb-1/80-162<129> (N11)	B6
362574	7/10/2010	9/6/2010	8.28571	jeb Scores 1	0	0	B6.129X1jeb-1/80-162<129> (N11)	B6
363349	7/23/2010	9/6/2010	6.42857	jeb Scores 1	0	0	B6.129X1jeb-1/80-162<129> (N11)	B6
363350	7/23/2010	9/6/2010	6.42857	jeb Scores 1	0	0	B6.129X1jeb-1/80-162<129> (N11)	B6
363351	7/23/2010	9/6/2010	6.42857	jeb Scores 1	0	0	B6.129X1jeb-1/80-162<129> (N11)	B6
359308	6/11/2010	9/6/2010	12.4286	jeb Scores 1	0	0	B6.AJjeb-1/152-162<129>,19/ 5-61<AJ>	A
359309	6/11/2010	9/6/2010	12.4286	jeb Scores 1	0	0	B6.AJjeb-1/152-162<129>,19/ 5-61<AJ>	A
359310	6/11/2010	9/6/2010	12.4286	jeb Scores 1	0	0	B6.AJjeb-1/152-162<129>,19/ 5-61<AJ>	A
359311	6/11/2010	9/6/2010	12.4286	jeb Scores 1	0	0	B6.AJjeb-1/152-162<129>,19/ 5-61<AJ>	A
359312	6/11/2010	9/6/2010	12.4286	jeb Scores 1	2	1	B6.AJjeb-1/152-162<129>,19/ 5-61<AJ>	A
359313	6/11/2010	9/6/2010	12.4286	jeb Scores 1	0	0	B6.AJjeb-1/152-162<129>,19/ 5-61<AJ>	A
359314	6/11/2010	9/6/2010	12.4286	jeb Scores 1	0	0	B6.AJjeb-1/152-162<129>,19/ 5-61<AJ>	A
359315	6/11/2010	9/6/2010	12.4286	jeb Scores 1	0	0	B6.AJjeb-1/152-162<129>,19/ 5-61<AJ>	A
359316	6/11/2010	9/6/2010	12.4286	jeb Scores 1	0	0	B6.AJjeb-1/152-162<129>,19/ 5-61<AJ>	A
364689	8/7/2010	9/6/2010	4.28571	jeb Scores 1	0	0	B6.AJjeb-1/152-162<129>,19/ 5-61<AJ>	A
364690	8/7/2010	9/6/2010	4.28571	jeb Scores 1	0	0	B6.AJjeb-1/152-162<129>,19/ 5-61<AJ>	A
364691	8/7/2010	9/6/2010	4.28571	jeb Scores 1	0	0	B6.AJjeb-1/152-162<129>,19/ 5-61<AJ>	A
364692	8/7/2010	9/6/2010	4.28571	jeb Scores 1	0	0	B6.AJjeb-1/152-162<129>,19/ 5-61<AJ>	A
364693	8/7/2010	9/6/2010	4.28571	jeb Scores 1	0	0	B6.AJjeb-1/152-162<129>,19/ 5-61<AJ>	A
364694	8/7/2010	9/6/2010	4.28571	jeb Scores 1	0	0	B6.AJjeb-1/152-162<129>,19/ 5-61<AJ>	A
364695	8/7/2010	9/6/2010	4.28571	jeb Scores 1	0	0	B6.AJjeb-1/152-162<129>,19/ 5-61<AJ>	A
364696	8/7/2010	9/6/2010	4.28571	jeb Scores 1	0	0	B6.AJjeb-1/152-162<129>,19/ 5-61<AJ>	A
364697	8/7/2010	9/6/2010	4.28571	jeb Scores 1	0	0	B6.AJjeb-1/152-162<129>,19/ 5-61<AJ>	A
342089	12/6/2009	9/6/2010	39.1429	jeb Scores 1	4	0	FVB.129X1jeb-1/152.546-162.293<129>	FVB
342090	12/6/2009	9/6/2010	39.1429	jeb Scores 1	1	0	FVB.129X1jeb-1/152.546-162.293<129>	FVB
342091	12/6/2009	9/6/2010	39.1429	jeb Scores 1	6	1	FVB.129X1jeb-1/152.546-162.293<129>	FVB
342092	12/6/2009	9/6/2010	39.1429	jeb Scores 1	1	0	FVB.129X1jeb-1/152.546-162.293<129>	FVB
342093	12/6/2009	9/6/2010	39.1429	jeb Scores 1	0	0	FVB.129X1jeb-1/152.546-162.293<129>	FVB
342097	12/6/2009	9/6/2010	39.1429	jeb Scores 1	4	1	FVB.129X1jeb-1/152.546-162.293<129>	FVB
342098	12/6/2009	9/6/2010	39.1429	jeb Scores 1	4	0	FVB.129X1jeb-1/152.546-162.293<129>	FVB
342099	12/6/2009	9/6/2010	39.1429	jeb Scores 1	0	1	FVB.129X1jeb-1/152.546-162.293<129>	FVB
342100	12/6/2009	9/6/2010	39.1429	jeb Scores 1	1	0	FVB.129X1jeb-1/152.546-162.293<129>	FVB
342101	12/6/2009	9/6/2010	39.1429	jeb Scores 1	0	0	FVB.129X1jeb-1/152.546-162.293<129>	FVB
364000	8/4/2010	9/6/2010	4.71429	jeb Scores 1	0	0	FVB.129X1jeb-1/152.546-162.293<129>	FVB
364001	8/4/2010	9/6/2010	4.71429	jeb Scores 1	0	0	FVB.129X1jeb-1/152.546-162.293<129>	FVB
364002	8/4/2010	9/6/2010	4.71429	jeb Scores 1	0	0	FVB.129X1jeb-1/152.546-162.293<129>	FVB
364011	8/3/2010	9/6/2010	4.85714	jeb Scores 1	0	0	FVB.129X1jeb-1/152.546-162.293<129>	FVB
364012	8/3/2010	9/6/2010	4.85714	jeb Scores 1	0	0	FVB.129X1jeb-1/152.546-162.293<129>	FVB
364013	8/3/2010	9/6/2010	4.85714	jeb Scores 1	0	0	FVB.129X1jeb-1/152.546-162.293<129>	FVB
364014	8/3/2010	9/6/2010	4.85714	jeb Scores 1	0	0	FVB.129X1jeb-1/152.546-162.293<129>	FVB
364003	8/4/2010	9/6/2010	4.71429	jeb Scores 1	0	0	FVB.129X1jeb-1/152.546-162.293<129>	FVB
364015	8/3/2010	9/6/2010	4.85714	jeb Scores 1	0	0	FVB.129X1jeb-1/152.546-162.293<129>	FVB
364016	8/3/2010	9/6/2010	4.85714	jeb Scores 1	0	0	FVB.129X1jeb-1/152.546-162.293<129>	FVB
360702	6/25/2010	9/6/2010	10.4286	jeb Scores 1	6	0	MRL.129jeb-1/152.546-162.293<129>	MRL
360703	6/25/2010	9/6/2010	10.4286	jeb Scores 1	4	2	MRL.129jeb-1/152.546-162.293<129>	MRL
360705	6/25/2010	9/6/2010	10.4286	jeb Scores 1	6	0	MRL.129jeb-1/152.546-162.293<129>	MRL
363156	7/19/2010	9/6/2010	7	jeb Scores 1	0	0	MRL.129jeb-1/152.546-162.293<129>	MRL
363157	7/19/2010	9/6/2010	7	jeb Scores 1	0	0	MRL.129jeb-1/152.546-162.293<129>	MRL
363158	7/19/2010	9/6/2010	7	jeb Scores 1	0	0	MRL.129jeb-1/152.546-162.293<129>	MRL
363159	7/19/2010	9/6/2010	7	jeb Scores 1	2	0	MRL.129jeb-1/152.546-162.293<129>	MRL
363160	7/19/2010	9/6/2010	7	jeb Scores 1	0	0	MRL.129jeb-1/152.546-162.293<129>	MRL
363161	7/19/2010	9/6/2010	7	jeb Scores 1	0	0	MRL.129jeb-1/152.546-162.293<129>	MRL
363162	7/19/2010	9/6/2010	7	jeb Scores 1	0	0	MRL.129jeb-1/152.546-162.293<129>	MRL
363163	7/19/2010	9/6/2010	7	jeb Scores 1	0	0	MRL.129jeb-1/152.546-162.293<129>	MRL
363164	7/19/2010	9/6/2010	7	jeb Scores 1	0	0	MRL.129jeb-1/152.546-162.293<129>	MRL
363168	7/18/2010	9/6/2010	7.14286	jeb Scores 1	0	0	MRL.129jeb-1/152.546-162.293<129>	MRL
363169	7/18/2010	9/6/2010	7.14286	jeb Scores 1	0	0	MRL.129jeb-1/152.546-162.293<129>	MRL
352800	4/8/2010	9/13/2010	22.5714	jeb Scores 1	6	6	B6.129X1jeb-1/80-162<129> (N11)	B6
352801	4/8/2010	9/13/2010	22.5714	jeb Scores 1	6	6	B6.129X1jeb-1/80-162<129> (N11)	B6
352802	4/8/2010	9/13/2010	22.5714	jeb Scores 1	6	6	B6.129X1jeb-1/80-162<129> (N11)	B6
352804	4/8/2010	9/13/2010	22.5714	jeb Scores 1	6	6	B6.129X1jeb-1/80-162<129> (N11)	B6
352805	4/8/2010	9/13/2010	22.5714	jeb Scores 1	6	6	B6.129X1jeb-1/80-162<129> (N11)	B6
352806	4/8/2010	9/13/2010	22.5714	jeb Scores 1	6	6	B6.129X1jeb-1/80-162<129> (N11)	B6
352807	4/8/2010	9/13/2010	22.5714	jeb Scores 1	6	6	B6.129X1jeb-1/80-162<129> (N11)	B6
354225	4/17/2010	9/13/2010	21.2857	jeb Scores 1	6	0	B6.129X1jeb-1/80-162<129> (N11)	B6
354226	4/17/2010	9/13/2010	21.2857	jeb Scores 1	6	6	B6.129X1jeb-1/80-162<129> (N11)	B6
354227	4/17/2010	9/13/2010	21.2857	jeb Scores 1	6	6	B6.129X1jeb-1/80-162<129> (N11)	B6
357263	5/15/2010	9/13/2010	17.2857	jeb Scores 1	4	6	B6.129X1jeb-1/80-162<129> (N11)	B6
357264	5/15/2010	9/13/2010	17.2857	jeb Scores 1	4	6	B6.129X1jeb-1/80-162<129> (N11)	B6
357265	5/15/2010	9/13/2010	17.2857	jeb Scores 1	2	6	B6.129X1jeb-1/80-162<129> (N11)	B6
357266	5/15/2010	9/13/2010	17.2857	jeb Scores 1	0	6	B6.129X1jeb-1/80-162<129> (N11)	B6
358557	5/30/2010	9/13/2010	15.1429	jeb Scores 1	2	0	B6.129X1jeb-1/80-162<129> (N11)	B6
358558	5/30/2010	9/13/2010	15.1429	jeb Scores 1	1	0	B6.129X1jeb-1/80-162<129> (N11)	B6
358559	5/30/2010	9/13/2010	15.1429	jeb Scores 1	0	0	B6.129X1jeb-1/80-162<129> (N11)	B6
358560	5/30/2010	9/13/2010	15.1429	jeb Scores 1	1	3	B6.129X1jeb-1/80-162<129> (N11)	B6
358561	5/30/2010	9/13/2010	15.1429	jeb Scores 1	0	3	B6.129X1jeb-1/80-162<129> (N11)	B6
358562	5/30/2010	9/13/2010	15.1429	jeb Scores 1	0	0	B6.129X1jeb-1/80-162<129> (N11)	B6
358563	5/30/2010	9/13/2010	15.1429	jeb Scores 1	0	0	B6.129X1jeb-1/80-162<129> (N11)	B6
358564	5/30/2010	9/13/2010	15.1429	jeb Scores 1	2	3	B6.129X1jeb-1/80-162<129> (N11)	B6
359968	6/17/2010	9/13/2010	12.5714	jeb Scores 1	0	2	B6.129X1jeb-1/80-162<129> (N11)	B6
359969	6/17/2010	9/13/2010	12.5714	jeb Scores 1	0	1	B6.129X1jeb-1/80-162<129> (N11)	B6
359970	6/17/2010	9/13/2010	12.5714	jeb Scores 1	0	1	B6.129X1jeb-1/80-162<129> (N11)	B6
359971	6/17/2010	9/13/2010	12.5714	jeb Scores 1	0	2	B6.129X1jeb-1/80-162<129> (N11)	B6
359972	6/17/2010	9/13/2010	12.5714	jeb Scores 1	0	2	B6.129X1jeb-1/80-162<129> (N11)	B6
362569	7/10/2010	9/13/2010	9.28571	jeb Scores 1	0	0	B6.129X1jeb-1/80-162<129> (N11)	B6
362570	7/10/2010	9/13/2010	9.28571	jeb Scores 1	0	0	B6.129X1jeb-1/80-162<129> (N11)	B6
362573	7/10/2010	9/13/2010	9.28571	jeb Scores 1	0	0	B6.129X1jeb-1/80-162<129> (N11)	B6
362574	7/10/2010	9/13/2010	9.28571	jeb Scores 1	0	0	B6.129X1jeb-1/80-162<129> (N11)	B6
363349	7/23/2010	9/13/2010	7.42857	jeb Scores 1	0	0	B6.129X1jeb-1/80-162<129> (N11)	B6
363350	7/23/2010	9/13/2010	7.42857	jeb Scores 1	0	0	B6.129X1jeb-1/80-162<129> (N11)	B6
363351	7/23/2010	9/13/2010	7.42857	jeb Scores 1	0	0	B6.129X1jeb-1/80-162<129> (N11)	B6
359308	6/11/2010	9/13/2010	13.4286	jeb Scores 1	0	0	B6.AJjeb-1/152-162<129>,19/ 5-61<AJ>	A
359309	6/11/2010	9/13/2010	13.4286	jeb Scores 1	0	0	B6.AJjeb-1/152-162<129>,19/ 5-61<AJ>	A
359310	6/11/2010	9/13/2010	13.4286	jeb Scores 1	0	0	B6.AJjeb-1/152-162<129>,19/ 5-61<AJ>	A
359311	6/11/2010	9/13/2010	13.4286	jeb Scores 1	0	0	B6.AJjeb-1/152-162<129>,19/ 5-61<AJ>	A
359312	6/11/2010	9/13/2010	13.4286	jeb Scores 1	1	2	B6.AJjeb-1/152-162<129>,19/ 5-61<AJ>	A
359313	6/11/2010	9/13/2010	13.4286	jeb Scores 1	0	1	B6.AJjeb-1/152-162<129>,19/ 5-61<AJ>	A
359314	6/11/2010	9/13/2010	13.4286	jeb Scores 1	0	1	B6.AJjeb-1/152-162<129>,19/ 5-61<AJ>	A
359315	6/11/2010	9/13/2010	13.4286	jeb Scores 1	0	0	B6.AJjeb-1/152-162<129>,19/ 5-61<AJ>	A
359316	6/11/2010	9/13/2010	13.4286	jeb Scores 1	0	0	B6.AJjeb-1/152-162<129>,19/ 5-61<AJ>	A
364689	8/7/2010	9/13/2010	5.28571	jeb Scores 1	0	0	B6.AJjeb-1/152-162<129>,19/ 5-61<AJ>	A
364690	8/7/2010	9/13/2010	5.28571	jeb Scores 1	0	0	B6.AJjeb-1/152-162<129>,19/ 5-61<AJ>	A
364691	8/7/2010	9/13/2010	5.28571	jeb Scores 1	0	0	B6.AJjeb-1/152-162<129>,19/ 5-61<AJ>	A
364692	8/7/2010	9/13/2010	5.28571	jeb Scores 1	0	0	B6.AJjeb-1/152-162<129>,19/ 5-61<AJ>	A
364693	8/7/2010	9/13/2010	5.28571	jeb Scores 1	0	0	B6.AJjeb-1/152-162<129>,19/ 5-61<AJ>	A
364694	8/7/2010	9/13/2010	5.28571	jeb Scores 1	0	0	B6.AJjeb-1/152-162<129>,19/ 5-61<AJ>	A
364695	8/7/2010	9/13/2010	5.28571	jeb Scores 1	0	0	B6.AJjeb-1/152-162<129>,19/ 5-61<AJ>	A
364696	8/7/2010	9/13/2010	5.28571	jeb Scores 1	0	0	B6.AJjeb-1/152-162<129>,19/ 5-61<AJ>	A
364697	8/7/2010	9/13/2010	5.28571	jeb Scores 1	0	0	B6.AJjeb-1/152-162<129>,19/ 5-61<AJ>	A
342089	12/6/2009	9/13/2010	40.1429	jeb Scores 1	4	0	FVB.129X1jeb-1/152.546-162.293<129>	FVB
342090	12/6/2009	9/13/2010	40.1429	jeb Scores 1	1	0	FVB.129X1jeb-1/152.546-162.293<129>	FVB
342091	12/6/2009	9/13/2010	40.1429	jeb Scores 1	6	1	FVB.129X1jeb-1/152.546-162.293<129>	FVB
342092	12/6/2009	9/13/2010	40.1429	jeb Scores 1	2	0	FVB.129X1jeb-1/152.546-162.293<129>	FVB
342093	12/6/2009	9/13/2010	40.1429	jeb Scores 1	1	0	FVB.129X1jeb-1/152.546-162.293<129>	FVB
342097	12/6/2009	9/13/2010	40.1429	jeb Scores 1	4	1	FVB.129X1jeb-1/152.546-162.293<129>	FVB
342098	12/6/2009	9/13/2010	40.1429	jeb Scores 1	4	0	FVB.129X1jeb-1/152.546-162.293<129>	FVB
342099	12/6/2009	9/13/2010	40.1429	jeb Scores 1	1	2	FVB.129X1jeb-1/152.546-162.293<129>	FVB
342100	12/6/2009	9/13/2010	40.1429	jeb Scores 1	1	0	FVB.129X1jeb-1/152.546-162.293<129>	FVB
342101	12/6/2009	9/13/2010	40.1429	jeb Scores 1	0	0	FVB.129X1jeb-1/152.546-162.293<129>	FVB
364000	8/4/2010	9/13/2010	5.71429	jeb Scores 1	0	0	FVB.129X1jeb-1/152.546-162.293<129>	FVB
364001	8/4/2010	9/13/2010	5.71429	jeb Scores 1	0	0	FVB.129X1jeb-1/152.546-162.293<129>	FVB
364002	8/4/2010	9/13/2010	5.71429	jeb Scores 1	0	0	FVB.129X1jeb-1/152.546-162.293<129>	FVB
364011	8/3/2010	9/13/2010	5.85714	jeb Scores 1	0	0	FVB.129X1jeb-1/152.546-162.293<129>	FVB
364012	8/3/2010	9/13/2010	5.85714	jeb Scores 1	0	0	FVB.129X1jeb-1/152.546-162.293<129>	FVB
364013	8/3/2010	9/13/2010	5.85714	jeb Scores 1	0	0	FVB.129X1jeb-1/152.546-162.293<129>	FVB
364014	8/3/2010	9/13/2010	5.85714	jeb Scores 1	0	0	FVB.129X1jeb-1/152.546-162.293<129>	FVB
364003	8/4/2010	9/13/2010	5.71429	jeb Scores 1	0	0	FVB.129X1jeb-1/152.546-162.293<129>	FVB
364015	8/3/2010	9/13/2010	5.85714	jeb Scores 1	0	0	FVB.129X1jeb-1/152.546-162.293<129>	FVB
364016	8/3/2010	9/13/2010	5.85714	jeb Scores 1	0	0	FVB.129X1jeb-1/152.546-162.293<129>	FVB
360702	6/25/2010	9/13/2010	11.4286	jeb Scores 1	6	1	MRL.129jeb-1/152.546-162.293<129>	MRL
360703	6/25/2010	9/13/2010	11.4286	jeb Scores 1	6	2	MRL.129jeb-1/152.546-162.293<129>	MRL
360705	6/25/2010	9/13/2010	11.4286	jeb Scores 1	6	1	MRL.129jeb-1/152.546-162.293<129>	MRL
363156	7/19/2010	9/13/2010	8	jeb Scores 1	1	0	MRL.129jeb-1/152.546-162.293<129>	MRL
363157	7/19/2010	9/13/2010	8	jeb Scores 1	1	0	MRL.129jeb-1/152.546-162.293<129>	MRL
363158	7/19/2010	9/13/2010	8	jeb Scores 1	0	0	MRL.129jeb-1/152.546-162.293<129>	MRL
363159	7/19/2010	9/13/2010	8	jeb Scores 1	2	0	MRL.129jeb-1/152.546-162.293<129>	MRL
363160	7/19/2010	9/13/2010	8	jeb Scores 1	0	0	MRL.129jeb-1/152.546-162.293<129>	MRL
363161	7/19/2010	9/13/2010	8	jeb Scores 1	0	0	MRL.129jeb-1/152.546-162.293<129>	MRL
363162	7/19/2010	9/13/2010	8	jeb Scores 1	0	0	MRL.129jeb-1/152.546-162.293<129>	MRL
363163	7/19/2010	9/13/2010	8	jeb Scores 1	1	0	MRL.129jeb-1/152.546-162.293<129>	MRL
363164	7/19/2010	9/13/2010	8	jeb Scores 1	0	0	MRL.129jeb-1/152.546-162.293<129>	MRL
363168	7/18/2010	9/13/2010	8.14286	jeb Scores 1	0	0	MRL.129jeb-1/152.546-162.293<129>	MRL
363169	7/18/2010	9/13/2010	8.14286	jeb Scores 1	0	0	MRL.129jeb-1/152.546-162.293<129>	MRL
354229	4/17/2010	9/21/2010	22.4286	jeb Scores 1	6	2	B6.129X1jeb-1/80-162<129> (N11)	B6
357265	5/15/2010	9/21/2010	18.4286	jeb Scores 1	6	6	B6.129X1jeb-1/80-162<129> (N11)	B6
357266	5/15/2010	9/21/2010	18.4286	jeb Scores 1	2	6	B6.129X1jeb-1/80-162<129> (N11)	B6
358557	5/30/2010	9/21/2010	16.2857	jeb Scores 1	2	0	B6.129X1jeb-1/80-162<129> (N11)	B6
358558	5/30/2010	9/21/2010	16.2857	jeb Scores 1	0	0	B6.129X1jeb-1/80-162<129> (N11)	B6
358559	5/30/2010	9/21/2010	16.2857	jeb Scores 1	0	0	B6.129X1jeb-1/80-162<129> (N11)	B6
358560	5/30/2010	9/21/2010	16.2857	jeb Scores 1	2	4	B6.129X1jeb-1/80-162<129> (N11)	B6
358561	5/30/2010	9/21/2010	16.2857	jeb Scores 1	1	4	B6.129X1jeb-1/80-162<129> (N11)	B6
358562	5/30/2010	9/21/2010	16.2857	jeb Scores 1	0	4	B6.129X1jeb-1/80-162<129> (N11)	B6
358563	5/30/2010	9/21/2010	16.2857	jeb Scores 1	0	2	B6.129X1jeb-1/80-162<129> (N11)	B6
358564	5/30/2010	9/21/2010	16.2857	jeb Scores 1	0	2	B6.129X1jeb-1/80-162<129> (N11)	B6
359968	6/17/2010	9/21/2010	13.7143	jeb Scores 1	0	2	B6.129X1jeb-1/80-162<129> (N11)	B6
359969	6/17/2010	9/21/2010	13.7143	jeb Scores 1	0	2	B6.129X1jeb-1/80-162<129> (N11)	B6
359970	6/17/2010	9/21/2010	13.7143	jeb Scores 1	0	2	B6.129X1jeb-1/80-162<129> (N11)	B6
359971	6/17/2010	9/21/2010	13.7143	jeb Scores 1	2	2	B6.129X1jeb-1/80-162<129> (N11)	B6
359972	6/17/2010	9/21/2010	13.7143	jeb Scores 1	0	2	B6.129X1jeb-1/80-162<129> (N11)	B6
362569	7/10/2010	9/21/2010	10.4286	jeb Scores 1	0	1	B6.129X1jeb-1/80-162<129> (N11)	B6
362570	7/10/2010	9/21/2010	10.4286	jeb Scores 1	0	0	B6.129X1jeb-1/80-162<129> (N11)	B6
362573	7/10/2010	9/21/2010	10.4286	jeb Scores 1	0	1	B6.129X1jeb-1/80-162<129> (N11)	B6
362574	7/10/2010	9/21/2010	10.4286	jeb Scores 1	0	1	B6.129X1jeb-1/80-162<129> (N11)	B6
363349	7/23/2010	9/21/2010	8.57143	jeb Scores 1	0	0	B6.129X1jeb-1/80-162<129> (N11)	B6
363350	7/23/2010	9/21/2010	8.57143	jeb Scores 1	0	0	B6.129X1jeb-1/80-162<129> (N11)	B6
363351	7/23/2010	9/21/2010	8.57143	jeb Scores 1	0	0	B6.129X1jeb-1/80-162<129> (N11)	B6
364023	8/1/2010	9/21/2010	7.28571	jeb Scores 1	0	0	B6.129X1jeb-1/80-162<129> (N11)	B6
364024	8/1/2010	9/21/2010	7.28571	jeb Scores 1	0	0	B6.129X1jeb-1/80-162<129> (N11)	B6
364025	8/1/2010	9/21/2010	7.28571	jeb Scores 1	0	0	B6.129X1jeb-1/80-162<129> (N11)	B6
364677	8/7/2010	9/21/2010	6.42857	jeb Scores 1	0	0	B6.129X1jeb-1/80-162<129> (N11)	B6
364678	8/7/2010	9/21/2010	6.42857	jeb Scores 1	0	0	B6.129X1jeb-1/80-162<129> (N11)	B6
364679	8/7/2010	9/21/2010	6.42857	jeb Scores 1	0	0	B6.129X1jeb-1/80-162<129> (N11)	B6
364680	8/7/2010	9/21/2010	6.42857	jeb Scores 1	0	0	B6.129X1jeb-1/80-162<129> (N11)	B6
364681	8/7/2010	9/21/2010	6.42857	jeb Scores 1	0	0	B6.129X1jeb-1/80-162<129> (N11)	B6
364682	8/7/2010	9/21/2010	6.42857	jeb Scores 1	0	0	B6.129X1jeb-1/80-162<129> (N11)	B6
364683	8/7/2010	9/21/2010	6.42857	jeb Scores 1	0	0	B6.129X1jeb-1/80-162<129> (N11)	B6
364028	8/1/2010	9/21/2010	7.28571	jeb Scores 1	0	0	B6.129X1jeb-1/80-162<129> (N11)	B6
364029	8/1/2010	9/21/2010	7.28571	jeb Scores 1	0	0	B6.129X1jeb-1/80-162<129> (N11)	B6
359308	6/11/2010	9/21/2010	14.5714	jeb Scores 1	0	1	B6.AJjeb-1/152-162<129>,19/ 5-61<AJ>	A
359309	6/11/2010	9/21/2010	14.5714	jeb Scores 1	0	1	B6.AJjeb-1/152-162<129>,19/ 5-61<AJ>	A
359310	6/11/2010	9/21/2010	14.5714	jeb Scores 1	0	0	B6.AJjeb-1/152-162<129>,19/ 5-61<AJ>	A
359311	6/11/2010	9/21/2010	14.5714	jeb Scores 1	0	0	B6.AJjeb-1/152-162<129>,19/ 5-61<AJ>	A
359312	6/11/2010	9/21/2010	14.5714	jeb Scores 1	0	1	B6.AJjeb-1/152-162<129>,19/ 5-61<AJ>	A
359313	6/11/2010	9/21/2010	14.5714	jeb Scores 1	0	1	B6.AJjeb-1/152-162<129>,19/ 5-61<AJ>	A
359314	6/11/2010	9/21/2010	14.5714	jeb Scores 1	0	1	B6.AJjeb-1/152-162<129>,19/ 5-61<AJ>	A
359315	6/11/2010	9/21/2010	14.5714	jeb Scores 1	0	0	B6.AJjeb-1/152-162<129>,19/ 5-61<AJ>	A
359316	6/11/2010	9/21/2010	14.5714	jeb Scores 1	0	0	B6.AJjeb-1/152-162<129>,19/ 5-61<AJ>	A
364691	8/7/2010	9/21/2010	6.42857	jeb Scores 1	0	0	B6.AJjeb-1/152-162<129>,19/ 5-61<AJ>	A
364692	8/7/2010	9/21/2010	6.42857	jeb Scores 1	0	0	B6.AJjeb-1/152-162<129>,19/ 5-61<AJ>	A
364693	8/7/2010	9/21/2010	6.42857	jeb Scores 1	0	0	B6.AJjeb-1/152-162<129>,19/ 5-61<AJ>	A
364694	8/7/2010	9/21/2010	6.42857	jeb Scores 1	0	0	B6.AJjeb-1/152-162<129>,19/ 5-61<AJ>	A
364695	8/7/2010	9/21/2010	6.42857	jeb Scores 1	0	0	B6.AJjeb-1/152-162<129>,19/ 5-61<AJ>	A
364696	8/7/2010	9/21/2010	6.42857	jeb Scores 1	0	0	B6.AJjeb-1/152-162<129>,19/ 5-61<AJ>	A
364697	8/7/2010	9/21/2010	6.42857	jeb Scores 1	0	0	B6.AJjeb-1/152-162<129>,19/ 5-61<AJ>	A
342089	12/6/2009	9/21/2010	41.2857	jeb Scores 1	5	0	FVB.129X1jeb-1/152.546-162.293<129>	FVB
342090	12/6/2009	9/21/2010	41.2857	jeb Scores 1	2	0	FVB.129X1jeb-1/152.546-162.293<129>	FVB
342091	12/6/2009	9/21/2010	41.2857	jeb Scores 1	6	1	FVB.129X1jeb-1/152.546-162.293<129>	FVB
342092	12/6/2009	9/21/2010	41.2857	jeb Scores 1	2	0	FVB.129X1jeb-1/152.546-162.293<129>	FVB
342093	12/6/2009	9/21/2010	41.2857	jeb Scores 1	1	0	FVB.129X1jeb-1/152.546-162.293<129>	FVB
342097	12/6/2009	9/21/2010	41.2857	jeb Scores 1	4	0	FVB.129X1jeb-1/152.546-162.293<129>	FVB
342098	12/6/2009	9/21/2010	41.2857	jeb Scores 1	4	0	FVB.129X1jeb-1/152.546-162.293<129>	FVB
342099	12/6/2009	9/21/2010	41.2857	jeb Scores 1	2	1	FVB.129X1jeb-1/152.546-162.293<129>	FVB
342100	12/6/2009	9/21/2010	41.2857	jeb Scores 1	1	0	FVB.129X1jeb-1/152.546-162.293<129>	FVB
342101	12/6/2009	9/21/2010	41.2857	jeb Scores 1	1	0	FVB.129X1jeb-1/152.546-162.293<129>	FVB
364000	8/4/2010	9/21/2010	6.85714	jeb Scores 1	0	0	FVB.129X1jeb-1/152.546-162.293<129>	FVB
364001	8/4/2010	9/21/2010	6.85714	jeb Scores 1	0	0	FVB.129X1jeb-1/152.546-162.293<129>	FVB
364002	8/4/2010	9/21/2010	6.85714	jeb Scores 1	0	0	FVB.129X1jeb-1/152.546-162.293<129>	FVB
364011	8/3/2010	9/21/2010	7	jeb Scores 1	0	0	FVB.129X1jeb-1/152.546-162.293<129>	FVB
364012	8/3/2010	9/21/2010	7	jeb Scores 1	0	0	FVB.129X1jeb-1/152.546-162.293<129>	FVB
364013	8/3/2010	9/21/2010	7	jeb Scores 1	0	0	FVB.129X1jeb-1/152.546-162.293<129>	FVB
364014	8/3/2010	9/21/2010	7	jeb Scores 1	0	0	FVB.129X1jeb-1/152.546-162.293<129>	FVB
364003	8/4/2010	9/21/2010	6.85714	jeb Scores 1	0	0	FVB.129X1jeb-1/152.546-162.293<129>	FVB
364015	8/3/2010	9/21/2010	7	jeb Scores 1	0	0	FVB.129X1jeb-1/152.546-162.293<129>	FVB
364016	8/3/2010	9/21/2010	7	jeb Scores 1	0	0	FVB.129X1jeb-1/152.546-162.293<129>	FVB
365435	8/16/2010	9/21/2010	5.14286	jeb Scores 1	0	0	FVB.129X1jeb-1/152.546-162.293<129>	FVB
365436	8/16/2010	9/21/2010	5.14286	jeb Scores 1	0	0	FVB.129X1jeb-1/152.546-162.293<129>	FVB
365437	8/16/2010	9/21/2010	5.14286	jeb Scores 1	0	0	FVB.129X1jeb-1/152.546-162.293<129>	FVB
365438	8/16/2010	9/21/2010	5.14286	jeb Scores 1	0	0	FVB.129X1jeb-1/152.546-162.293<129>	FVB
365439	8/16/2010	9/21/2010	5.14286	jeb Scores 1	0	0	FVB.129X1jeb-1/152.546-162.293<129>	FVB
365440	8/16/2010	9/21/2010	5.14286	jeb Scores 1	0	0	FVB.129X1jeb-1/152.546-162.293<129>	FVB
365441	8/16/2010	9/21/2010	5.14286	jeb Scores 1	0	0	FVB.129X1jeb-1/152.546-162.293<129>	FVB
365442	8/16/2010	9/21/2010	5.14286	jeb Scores 1	0	0	FVB.129X1jeb-1/152.546-162.293<129>	FVB
365443	8/16/2010	9/21/2010	5.14286	jeb Scores 1	0	0	FVB.129X1jeb-1/152.546-162.293<129>	FVB
360702	6/25/2010	9/21/2010	12.5714	jeb Scores 1	6	2	MRL.129jeb-1/152.546-162.293<129>	MRL
360703	6/25/2010	9/21/2010	12.5714	jeb Scores 1	6	2	MRL.129jeb-1/152.546-162.293<129>	MRL
360705	6/25/2010	9/21/2010	12.5714	jeb Scores 1	6	1	MRL.129jeb-1/152.546-162.293<129>	MRL
363156	7/19/2010	9/21/2010	9.14286	jeb Scores 1	2	0	MRL.129jeb-1/152.546-162.293<129>	MRL
363157	7/19/2010	9/21/2010	9.14286	jeb Scores 1	1	0	MRL.129jeb-1/152.546-162.293<129>	MRL
363158	7/19/2010	9/21/2010	9.14286	jeb Scores 1	0	0	MRL.129jeb-1/152.546-162.293<129>	MRL
363159	7/19/2010	9/21/2010	9.14286	jeb Scores 1	6	1	MRL.129jeb-1/152.546-162.293<129>	MRL
363160	7/19/2010	9/21/2010	9.14286	jeb Scores 1	0	0	MRL.129jeb-1/152.546-162.293<129>	MRL
363161	7/19/2010	9/21/2010	9.14286	jeb Scores 1	0	0	MRL.129jeb-1/152.546-162.293<129>	MRL
363162	7/19/2010	9/21/2010	9.14286	jeb Scores 1	0	0	MRL.129jeb-1/152.546-162.293<129>	MRL
363163	7/19/2010	9/21/2010	9.14286	jeb Scores 1	3	0	MRL.129jeb-1/152.546-162.293<129>	MRL
363164	7/19/2010	9/21/2010	9.14286	jeb Scores 1	1	2	MRL.129jeb-1/152.546-162.293<129>	MRL
363168	7/18/2010	9/21/2010	9.28571	jeb Scores 1	0	2	MRL.129jeb-1/152.546-162.293<129>	MRL
363169	7/18/2010	9/21/2010	9.28571	jeb Scores 1	0	2	MRL.129jeb-1/152.546-162.293<129>	MRL
365419	8/17/2010	9/21/2010	5	jeb Scores 1	0	0	MRL.129jeb-1/152.546-162.293<129>	MRL
365420	8/17/2010	9/21/2010	5	jeb Scores 1	0	0	MRL.129jeb-1/152.546-162.293<129>	MRL
365421	8/17/2010	9/21/2010	5	jeb Scores 1	0	0	MRL.129jeb-1/152.546-162.293<129>	MRL
365422	8/17/2010	9/21/2010	5	jeb Scores 1	0	0	MRL.129jeb-1/152.546-162.293<129>	MRL
365424	8/17/2010	9/21/2010	5	jeb Scores 1	0	0	MRL.129jeb-1/152.546-162.293<129>	MRL
365425	8/17/2010	9/21/2010	5	jeb Scores 1	0	0	MRL.129jeb-1/152.546-162.293<129>	MRL
365426	8/17/2010	9/21/2010	5	jeb Scores 1	0	0	MRL.129jeb-1/152.546-162.293<129>	MRL
365427	8/17/2010	9/21/2010	5	jeb Scores 1	0	0	MRL.129jeb-1/152.546-162.293<129>	MRL
366074	8/22/2010	9/21/2010	4.28571	jeb Scores 1	0	0	MRL.129jeb-1/152.546-162.293<129>	MRL
366075	8/22/2010	9/21/2010	4.28571	jeb Scores 1	0	0	MRL.129jeb-1/152.546-162.293<129>	MRL
366076	8/22/2010	9/21/2010	4.28571	jeb Scores 1	0	0	MRL.129jeb-1/152.546-162.293<129>	MRL
366078	8/22/2010	9/21/2010	4.28571	jeb Scores 1	0	0	MRL.129jeb-1/152.546-162.293<129>	MRL
366079	8/22/2010	9/21/2010	4.28571	jeb Scores 1	0	0	MRL.129jeb-1/152.546-162.293<129>	MRL
366080	8/22/2010	9/21/2010	4.28571	jeb Scores 1	0	0	MRL.129jeb-1/152.546-162.293<129>	MRL
366081	8/22/2010	9/21/2010	4.28571	jeb Scores 1	0	0	MRL.129jeb-1/152.546-162.293<129>	MRL
357265	5/15/2010	9/28/2010	19.4286	jeb Scores 1	6	6	B6.129X1jeb-1/80-162<129> (N11)	B6
357266	5/15/2010	9/28/2010	19.4286	jeb Scores 1	6	6	B6.129X1jeb-1/80-162<129> (N11)	B6
358557	5/30/2010	9/28/2010	17.2857	jeb Scores 1	4	0	B6.129X1jeb-1/80-162<129> (N11)	B6
358558	5/30/2010	9/28/2010	17.2857	jeb Scores 1	4	0	B6.129X1jeb-1/80-162<129> (N11)	B6
358559	5/30/2010	9/28/2010	17.2857	jeb Scores 1	1	0	B6.129X1jeb-1/80-162<129> (N11)	B6
358560	5/30/2010	9/28/2010	17.2857	jeb Scores 1	4	4	B6.129X1jeb-1/80-162<129> (N11)	B6
358561	5/30/2010	9/28/2010	17.2857	jeb Scores 1	2	4	B6.129X1jeb-1/80-162<129> (N11)	B6
358562	5/30/2010	9/28/2010	17.2857	jeb Scores 1	0	4	B6.129X1jeb-1/80-162<129> (N11)	B6
358563	5/30/2010	9/28/2010	17.2857	jeb Scores 1	0	3	B6.129X1jeb-1/80-162<129> (N11)	B6
358564	5/30/2010	9/28/2010	17.2857	jeb Scores 1	0	3	B6.129X1jeb-1/80-162<129> (N11)	B6
359968	6/17/2010	9/28/2010	14.7143	jeb Scores 1	0	2	B6.129X1jeb-1/80-162<129> (N11)	B6
359969	6/17/2010	9/28/2010	14.7143	jeb Scores 1	0	2	B6.129X1jeb-1/80-162<129> (N11)	B6
359970	6/17/2010	9/28/2010	14.7143	jeb Scores 1	0	2	B6.129X1jeb-1/80-162<129> (N11)	B6
359971	6/17/2010	9/28/2010	14.7143	jeb Scores 1	2	3	B6.129X1jeb-1/80-162<129> (N11)	B6
359972	6/17/2010	9/28/2010	14.7143	jeb Scores 1	0	3	B6.129X1jeb-1/80-162<129> (N11)	B6
362569	7/10/2010	9/28/2010	11.4286	jeb Scores 1	0	1	B6.129X1jeb-1/80-162<129> (N11)	B6
362570	7/10/2010	9/28/2010	11.4286	jeb Scores 1	0	0	B6.129X1jeb-1/80-162<129> (N11)	B6
362573	7/10/2010	9/28/2010	11.4286	jeb Scores 1	0	1	B6.129X1jeb-1/80-162<129> (N11)	B6
362574	7/10/2010	9/28/2010	11.4286	jeb Scores 1	0	0	B6.129X1jeb-1/80-162<129> (N11)	B6
363349	7/23/2010	9/28/2010	9.57143	jeb Scores 1	0	0	B6.129X1jeb-1/80-162<129> (N11)	B6
363350	7/23/2010	9/28/2010	9.57143	jeb Scores 1	0	0	B6.129X1jeb-1/80-162<129> (N11)	B6
363351	7/23/2010	9/28/2010	9.57143	jeb Scores 1	0	0	B6.129X1jeb-1/80-162<129> (N11)	B6
364677	8/7/2010	9/28/2010	7.42857	jeb Scores 1	0	0	B6.129X1jeb-1/80-162<129> (N11)	B6
364678	8/7/2010	9/28/2010	7.42857	jeb Scores 1	0	0	B6.129X1jeb-1/80-162<129> (N11)	B6
364679	8/7/2010	9/28/2010	7.42857	jeb Scores 1	0	0	B6.129X1jeb-1/80-162<129> (N11)	B6
364680	8/7/2010	9/28/2010	7.42857	jeb Scores 1	0	0	B6.129X1jeb-1/80-162<129> (N11)	B6
364681	8/7/2010	9/28/2010	7.42857	jeb Scores 1	0	0	B6.129X1jeb-1/80-162<129> (N11)	B6
364682	8/7/2010	9/28/2010	7.42857	jeb Scores 1	0	0	B6.129X1jeb-1/80-162<129> (N11)	B6
364683	8/7/2010	9/28/2010	7.42857	jeb Scores 1	0	0	B6.129X1jeb-1/80-162<129> (N11)	B6
359308	6/11/2010	9/28/2010	15.5714	jeb Scores 1	0	2	B6.AJjeb-1/152-162<129>,19/ 5-61<AJ>	A
359309	6/11/2010	9/28/2010	15.5714	jeb Scores 1	0	2	B6.AJjeb-1/152-162<129>,19/ 5-61<AJ>	A
359310	6/11/2010	9/28/2010	15.5714	jeb Scores 1	0	2	B6.AJjeb-1/152-162<129>,19/ 5-61<AJ>	A
359311	6/11/2010	9/28/2010	15.5714	jeb Scores 1	0	0	B6.AJjeb-1/152-162<129>,19/ 5-61<AJ>	A
359312	6/11/2010	9/28/2010	15.5714	jeb Scores 1	1	2	B6.AJjeb-1/152-162<129>,19/ 5-61<AJ>	A
359313	6/11/2010	9/28/2010	15.5714	jeb Scores 1	0	2	B6.AJjeb-1/152-162<129>,19/ 5-61<AJ>	A
359314	6/11/2010	9/28/2010	15.5714	jeb Scores 1	0	2	B6.AJjeb-1/152-162<129>,19/ 5-61<AJ>	A
359315	6/11/2010	9/28/2010	15.5714	jeb Scores 1	0	1	B6.AJjeb-1/152-162<129>,19/ 5-61<AJ>	A
359316	6/11/2010	9/28/2010	15.5714	jeb Scores 1	0	1	B6.AJjeb-1/152-162<129>,19/ 5-61<AJ>	A
364691	8/7/2010	9/28/2010	7.42857	jeb Scores 1	0	0	B6.AJjeb-1/152-162<129>,19/ 5-61<AJ>	A
364692	8/7/2010	9/28/2010	7.42857	jeb Scores 1	0	0	B6.AJjeb-1/152-162<129>,19/ 5-61<AJ>	A
364693	8/7/2010	9/28/2010	7.42857	jeb Scores 1	0	0	B6.AJjeb-1/152-162<129>,19/ 5-61<AJ>	A
364694	8/7/2010	9/28/2010	7.42857	jeb Scores 1	0	0	B6.AJjeb-1/152-162<129>,19/ 5-61<AJ>	A
364695	8/7/2010	9/28/2010	7.42857	jeb Scores 1	0	0	B6.AJjeb-1/152-162<129>,19/ 5-61<AJ>	A
364696	8/7/2010	9/28/2010	7.42857	jeb Scores 1	0	0	B6.AJjeb-1/152-162<129>,19/ 5-61<AJ>	A
364697	8/7/2010	9/28/2010	7.42857	jeb Scores 1	0	0	B6.AJjeb-1/152-162<129>,19/ 5-61<AJ>	A
342089	12/6/2009	9/28/2010	42.2857	jeb Scores 1	5	0	FVB.129X1jeb-1/152.546-162.293<129>	FVB
342090	12/6/2009	9/28/2010	42.2857	jeb Scores 1	2	0	FVB.129X1jeb-1/152.546-162.293<129>	FVB
342091	12/6/2009	9/28/2010	42.2857	jeb Scores 1	6	1	FVB.129X1jeb-1/152.546-162.293<129>	FVB
342092	12/6/2009	9/28/2010	42.2857	jeb Scores 1	4	1	FVB.129X1jeb-1/152.546-162.293<129>	FVB
342093	12/6/2009	9/28/2010	42.2857	jeb Scores 1	1	0	FVB.129X1jeb-1/152.546-162.293<129>	FVB
342097	12/6/2009	9/28/2010	42.2857	jeb Scores 1	4	1	FVB.129X1jeb-1/152.546-162.293<129>	FVB
342098	12/6/2009	9/28/2010	42.2857	jeb Scores 1	4	0	FVB.129X1jeb-1/152.546-162.293<129>	FVB
342099	12/6/2009	9/28/2010	42.2857	jeb Scores 1	2	0	FVB.129X1jeb-1/152.546-162.293<129>	FVB
342100	12/6/2009	9/28/2010	42.2857	jeb Scores 1	1	0	FVB.129X1jeb-1/152.546-162.293<129>	FVB
342101	12/6/2009	9/28/2010	42.2857	jeb Scores 1	1	0	FVB.129X1jeb-1/152.546-162.293<129>	FVB
364000	8/4/2010	9/28/2010	7.85714	jeb Scores 1	0	0	FVB.129X1jeb-1/152.546-162.293<129>	FVB
364001	8/4/2010	9/28/2010	7.85714	jeb Scores 1	0	0	FVB.129X1jeb-1/152.546-162.293<129>	FVB
364002	8/4/2010	9/28/2010	7.85714	jeb Scores 1	0	0	FVB.129X1jeb-1/152.546-162.293<129>	FVB
364011	8/3/2010	9/28/2010	8	jeb Scores 1	0	0	FVB.129X1jeb-1/152.546-162.293<129>	FVB
364012	8/3/2010	9/28/2010	8	jeb Scores 1	0	0	FVB.129X1jeb-1/152.546-162.293<129>	FVB
364013	8/3/2010	9/28/2010	8	jeb Scores 1	0	0	FVB.129X1jeb-1/152.546-162.293<129>	FVB
364014	8/3/2010	9/28/2010	8	jeb Scores 1	0	0	FVB.129X1jeb-1/152.546-162.293<129>	FVB
364003	8/4/2010	9/28/2010	7.85714	jeb Scores 1	0	0	FVB.129X1jeb-1/152.546-162.293<129>	FVB
364015	8/3/2010	9/28/2010	8	jeb Scores 1	0	0	FVB.129X1jeb-1/152.546-162.293<129>	FVB
364016	8/3/2010	9/28/2010	8	jeb Scores 1	0	0	FVB.129X1jeb-1/152.546-162.293<129>	FVB
365435	8/16/2010	9/28/2010	6.14286	jeb Scores 1	0	0	FVB.129X1jeb-1/152.546-162.293<129>	FVB
365436	8/16/2010	9/28/2010	6.14286	jeb Scores 1	0	0	FVB.129X1jeb-1/152.546-162.293<129>	FVB
365437	8/16/2010	9/28/2010	6.14286	jeb Scores 1	0	0	FVB.129X1jeb-1/152.546-162.293<129>	FVB
365438	8/16/2010	9/28/2010	6.14286	jeb Scores 1	0	0	FVB.129X1jeb-1/152.546-162.293<129>	FVB
365439	8/16/2010	9/28/2010	6.14286	jeb Scores 1	0	0	FVB.129X1jeb-1/152.546-162.293<129>	FVB
365440	8/16/2010	9/28/2010	6.14286	jeb Scores 1	0	0	FVB.129X1jeb-1/152.546-162.293<129>	FVB
365441	8/16/2010	9/28/2010	6.14286	jeb Scores 1	0	0	FVB.129X1jeb-1/152.546-162.293<129>	FVB
365442	8/16/2010	9/28/2010	6.14286	jeb Scores 1	0	0	FVB.129X1jeb-1/152.546-162.293<129>	FVB
365443	8/16/2010	9/28/2010	6.14286	jeb Scores 1	0	0	FVB.129X1jeb-1/152.546-162.293<129>	FVB
360702	6/25/2010	9/28/2010	13.5714	jeb Scores 1	6	4	MRL.129jeb-1/152.546-162.293<129>	MRL
360703	6/25/2010	9/28/2010	13.5714	jeb Scores 1	6	3	MRL.129jeb-1/152.546-162.293<129>	MRL
360705	6/25/2010	9/28/2010	13.5714	jeb Scores 1	6	1	MRL.129jeb-1/152.546-162.293<129>	MRL
363156	7/19/2010	9/28/2010	10.1429	jeb Scores 1	2	0	MRL.129jeb-1/152.546-162.293<129>	MRL
363157	7/19/2010	9/28/2010	10.1429	jeb Scores 1	1	0	MRL.129jeb-1/152.546-162.293<129>	MRL
363158	7/19/2010	9/28/2010	10.1429	jeb Scores 1	0	0	MRL.129jeb-1/152.546-162.293<129>	MRL
363159	7/19/2010	9/28/2010	10.1429	jeb Scores 1	6	3	MRL.129jeb-1/152.546-162.293<129>	MRL
363160	7/19/2010	9/28/2010	10.1429	jeb Scores 1	0	4	MRL.129jeb-1/152.546-162.293<129>	MRL
363161	7/19/2010	9/28/2010	10.1429	jeb Scores 1	0	2	MRL.129jeb-1/152.546-162.293<129>	MRL
363162	7/19/2010	9/28/2010	10.1429	jeb Scores 1	0	2	MRL.129jeb-1/152.546-162.293<129>	MRL
363164	7/19/2010	9/28/2010	10.1429	jeb Scores 1	4	4	MRL.129jeb-1/152.546-162.293<129>	MRL
363168	7/18/2010	9/28/2010	10.2857	jeb Scores 1	4	4	MRL.129jeb-1/152.546-162.293<129>	MRL
363169	7/18/2010	9/28/2010	10.2857	jeb Scores 1	0	4	MRL.129jeb-1/152.546-162.293<129>	MRL
365419	8/17/2010	9/28/2010	6	jeb Scores 1	0	0	MRL.129jeb-1/152.546-162.293<129>	MRL
365420	8/17/2010	9/28/2010	6	jeb Scores 1	0	0	MRL.129jeb-1/152.546-162.293<129>	MRL
365421	8/17/2010	9/28/2010	6	jeb Scores 1	0	0	MRL.129jeb-1/152.546-162.293<129>	MRL
365422	8/17/2010	9/28/2010	6	jeb Scores 1	0	0	MRL.129jeb-1/152.546-162.293<129>	MRL
365424	8/17/2010	9/28/2010	6	jeb Scores 1	0	0	MRL.129jeb-1/152.546-162.293<129>	MRL
365425	8/17/2010	9/28/2010	6	jeb Scores 1	0	0	MRL.129jeb-1/152.546-162.293<129>	MRL
365426	8/17/2010	9/28/2010	6	jeb Scores 1	0	0	MRL.129jeb-1/152.546-162.293<129>	MRL
365427	8/17/2010	9/28/2010	6	jeb Scores 1	0	0	MRL.129jeb-1/152.546-162.293<129>	MRL
366074	8/22/2010	9/28/2010	5.28571	jeb Scores 1	0	0	MRL.129jeb-1/152.546-162.293<129>	MRL
366075	8/22/2010	9/28/2010	5.28571	jeb Scores 1	0	0	MRL.129jeb-1/152.546-162.293<129>	MRL
366076	8/22/2010	9/28/2010	5.28571	jeb Scores 1	0	0	MRL.129jeb-1/152.546-162.293<129>	MRL
366078	8/22/2010	9/28/2010	5.28571	jeb Scores 1	0	2	MRL.129jeb-1/152.546-162.293<129>	MRL
366079	8/22/2010	9/28/2010	5.28571	jeb Scores 1	0	0	MRL.129jeb-1/152.546-162.293<129>	MRL
366080	8/22/2010	9/28/2010	5.28571	jeb Scores 1	0	0	MRL.129jeb-1/152.546-162.293<129>	MRL
366081	8/22/2010	9/28/2010	5.28571	jeb Scores 1	0	0	MRL.129jeb-1/152.546-162.293<129>	MRL
358557	5/30/2010	10/5/2010	18.2857	jeb Scores 1	4	2	B6.129X1jeb-1/80-162<129> (N11)	B6
358558	5/30/2010	10/5/2010	18.2857	jeb Scores 1	4	1	B6.129X1jeb-1/80-162<129> (N11)	B6
358559	5/30/2010	10/5/2010	18.2857	jeb Scores 1	3	0	B6.129X1jeb-1/80-162<129> (N11)	B6
358560	5/30/2010	10/5/2010	18.2857	jeb Scores 1	4	6	B6.129X1jeb-1/80-162<129> (N11)	B6
358561	5/30/2010	10/5/2010	18.2857	jeb Scores 1	2	6	B6.129X1jeb-1/80-162<129> (N11)	B6
358562	5/30/2010	10/5/2010	18.2857	jeb Scores 1	2	6	B6.129X1jeb-1/80-162<129> (N11)	B6
358563	5/30/2010	10/5/2010	18.2857	jeb Scores 1	1	6	B6.129X1jeb-1/80-162<129> (N11)	B6
358564	5/30/2010	10/5/2010	18.2857	jeb Scores 1	0	6	B6.129X1jeb-1/80-162<129> (N11)	B6
359968	6/17/2010	10/5/2010	15.7143	jeb Scores 1	0	2	B6.129X1jeb-1/80-162<129> (N11)	B6
359969	6/17/2010	10/5/2010	15.7143	jeb Scores 1	0	2	B6.129X1jeb-1/80-162<129> (N11)	B6
359970	6/17/2010	10/5/2010	15.7143	jeb Scores 1	0	2	B6.129X1jeb-1/80-162<129> (N11)	B6
359971	6/17/2010	10/5/2010	15.7143	jeb Scores 1	2	3	B6.129X1jeb-1/80-162<129> (N11)	B6
359972	6/17/2010	10/5/2010	15.7143	jeb Scores 1	2	3	B6.129X1jeb-1/80-162<129> (N11)	B6
362569	7/10/2010	10/5/2010	12.4286	jeb Scores 1	0	2	B6.129X1jeb-1/80-162<129> (N11)	B6
362570	7/10/2010	10/5/2010	12.4286	jeb Scores 1	0	0	B6.129X1jeb-1/80-162<129> (N11)	B6
362573	7/10/2010	10/5/2010	12.4286	jeb Scores 1	0	2	B6.129X1jeb-1/80-162<129> (N11)	B6
362574	7/10/2010	10/5/2010	12.4286	jeb Scores 1	0	1	B6.129X1jeb-1/80-162<129> (N11)	B6
363349	7/23/2010	10/5/2010	10.5714	jeb Scores 1	0	1	B6.129X1jeb-1/80-162<129> (N11)	B6
363350	7/23/2010	10/5/2010	10.5714	jeb Scores 1	0	0	B6.129X1jeb-1/80-162<129> (N11)	B6
363351	7/23/2010	10/5/2010	10.5714	jeb Scores 1	0	0	B6.129X1jeb-1/80-162<129> (N11)	B6
364677	8/7/2010	10/5/2010	8.42857	jeb Scores 1	0	0	B6.129X1jeb-1/80-162<129> (N11)	B6
364678	8/7/2010	10/5/2010	8.42857	jeb Scores 1	0	0	B6.129X1jeb-1/80-162<129> (N11)	B6
364679	8/7/2010	10/5/2010	8.42857	jeb Scores 1	0	0	B6.129X1jeb-1/80-162<129> (N11)	B6
364680	8/7/2010	10/5/2010	8.42857	jeb Scores 1	0	0	B6.129X1jeb-1/80-162<129> (N11)	B6
364681	8/7/2010	10/5/2010	8.42857	jeb Scores 1	0	0	B6.129X1jeb-1/80-162<129> (N11)	B6
364682	8/7/2010	10/5/2010	8.42857	jeb Scores 1	0	0	B6.129X1jeb-1/80-162<129> (N11)	B6
364683	8/7/2010	10/5/2010	8.42857	jeb Scores 1	0	0	B6.129X1jeb-1/80-162<129> (N11)	B6
359308	6/11/2010	10/5/2010	16.5714	jeb Scores 1	0	2	B6.AJjeb-1/152-162<129>,19/ 5-61<AJ>	A
359309	6/11/2010	10/5/2010	16.5714	jeb Scores 1	0	2	B6.AJjeb-1/152-162<129>,19/ 5-61<AJ>	A
359310	6/11/2010	10/5/2010	16.5714	jeb Scores 1	0	2	B6.AJjeb-1/152-162<129>,19/ 5-61<AJ>	A
359311	6/11/2010	10/5/2010	16.5714	jeb Scores 1	0	0	B6.AJjeb-1/152-162<129>,19/ 5-61<AJ>	A
359312	6/11/2010	10/5/2010	16.5714	jeb Scores 1	2	3	B6.AJjeb-1/152-162<129>,19/ 5-61<AJ>	A
359313	6/11/2010	10/5/2010	16.5714	jeb Scores 1	1	3	B6.AJjeb-1/152-162<129>,19/ 5-61<AJ>	A
359314	6/11/2010	10/5/2010	16.5714	jeb Scores 1	0	3	B6.AJjeb-1/152-162<129>,19/ 5-61<AJ>	A
359315	6/11/2010	10/5/2010	16.5714	jeb Scores 1	0	3	B6.AJjeb-1/152-162<129>,19/ 5-61<AJ>	A
359316	6/11/2010	10/5/2010	16.5714	jeb Scores 1	0	2	B6.AJjeb-1/152-162<129>,19/ 5-61<AJ>	A
364691	8/7/2010	10/5/2010	8.42857	jeb Scores 1	0	0	B6.AJjeb-1/152-162<129>,19/ 5-61<AJ>	A
364692	8/7/2010	10/5/2010	8.42857	jeb Scores 1	0	0	B6.AJjeb-1/152-162<129>,19/ 5-61<AJ>	A
364693	8/7/2010	10/5/2010	8.42857	jeb Scores 1	0	0	B6.AJjeb-1/152-162<129>,19/ 5-61<AJ>	A
364694	8/7/2010	10/5/2010	8.42857	jeb Scores 1	0	0	B6.AJjeb-1/152-162<129>,19/ 5-61<AJ>	A
364695	8/7/2010	10/5/2010	8.42857	jeb Scores 1	0	0	B6.AJjeb-1/152-162<129>,19/ 5-61<AJ>	A
364696	8/7/2010	10/5/2010	8.42857	jeb Scores 1	0	0	B6.AJjeb-1/152-162<129>,19/ 5-61<AJ>	A
364697	8/7/2010	10/5/2010	8.42857	jeb Scores 1	0	0	B6.AJjeb-1/152-162<129>,19/ 5-61<AJ>	A
367622	9/4/2010	10/5/2010	4.42857	jeb Scores 1	0	0	B6.AJjeb-1/152-162<129>,19/ 5-61<AJ>	A
367623	9/4/2010	10/5/2010	4.42857	jeb Scores 1	0	0	B6.AJjeb-1/152-162<129>,19/ 5-61<AJ>	A
367624	9/4/2010	10/5/2010	4.42857	jeb Scores 1	0	0	B6.AJjeb-1/152-162<129>,19/ 5-61<AJ>	A
367625	9/4/2010	10/5/2010	4.42857	jeb Scores 1	0	0	B6.AJjeb-1/152-162<129>,19/ 5-61<AJ>	A
367626	9/4/2010	10/5/2010	4.42857	jeb Scores 1	0	0	B6.AJjeb-1/152-162<129>,19/ 5-61<AJ>	A
367627	9/4/2010	10/5/2010	4.42857	jeb Scores 1	0	0	B6.AJjeb-1/152-162<129>,19/ 5-61<AJ>	A
368488	9/5/2010	10/5/2010	4.28571	jeb Scores 1	0	0	B6.AJjeb-1/152-162<129>,19/ 5-61<AJ>	A
368489	9/5/2010	10/5/2010	4.28571	jeb Scores 1	0	0	B6.AJjeb-1/152-162<129>,19/ 5-61<AJ>	A
368490	9/5/2010	10/5/2010	4.28571	jeb Scores 1	0	0	B6.AJjeb-1/152-162<129>,19/ 5-61<AJ>	A
368491	9/5/2010	10/5/2010	4.28571	jeb Scores 1	0	0	B6.AJjeb-1/152-162<129>,19/ 5-61<AJ>	A
368492	9/5/2010	10/5/2010	4.28571	jeb Scores 1	0	0	B6.AJjeb-1/152-162<129>,19/ 5-61<AJ>	A
368493	9/5/2010	10/5/2010	4.28571	jeb Scores 1	0	0	B6.AJjeb-1/152-162<129>,19/ 5-61<AJ>	A
368494	9/5/2010	10/5/2010	4.28571	jeb Scores 1	0	0	B6.AJjeb-1/152-162<129>,19/ 5-61<AJ>	A
342089	12/6/2009	10/5/2010	43.2857	jeb Scores 1	5	0	FVB.129X1jeb-1/152.546-162.293<129>	FVB
342090	12/6/2009	10/5/2010	43.2857	jeb Scores 1	4	0	FVB.129X1jeb-1/152.546-162.293<129>	FVB
342091	12/6/2009	10/5/2010	43.2857	jeb Scores 1	6	2	FVB.129X1jeb-1/152.546-162.293<129>	FVB
342092	12/6/2009	10/5/2010	43.2857	jeb Scores 1	4	1	FVB.129X1jeb-1/152.546-162.293<129>	FVB
342093	12/6/2009	10/5/2010	43.2857	jeb Scores 1	2	0	FVB.129X1jeb-1/152.546-162.293<129>	FVB
342097	12/6/2009	10/5/2010	43.2857	jeb Scores 1	4	2	FVB.129X1jeb-1/152.546-162.293<129>	FVB
342098	12/6/2009	10/5/2010	43.2857	jeb Scores 1	4	0	FVB.129X1jeb-1/152.546-162.293<129>	FVB
342099	12/6/2009	10/5/2010	43.2857	jeb Scores 1	2	2	FVB.129X1jeb-1/152.546-162.293<129>	FVB
342100	12/6/2009	10/5/2010	43.2857	jeb Scores 1	2	2	FVB.129X1jeb-1/152.546-162.293<129>	FVB
342101	12/6/2009	10/5/2010	43.2857	jeb Scores 1	1	1	FVB.129X1jeb-1/152.546-162.293<129>	FVB
364000	8/4/2010	10/5/2010	8.85714	jeb Scores 1	0	0	FVB.129X1jeb-1/152.546-162.293<129>	FVB
364001	8/4/2010	10/5/2010	8.85714	jeb Scores 1	0	0	FVB.129X1jeb-1/152.546-162.293<129>	FVB
364002	8/4/2010	10/5/2010	8.85714	jeb Scores 1	0	0	FVB.129X1jeb-1/152.546-162.293<129>	FVB
364011	8/3/2010	10/5/2010	9	jeb Scores 1	0	0	FVB.129X1jeb-1/152.546-162.293<129>	FVB
364012	8/3/2010	10/5/2010	9	jeb Scores 1	0	0	FVB.129X1jeb-1/152.546-162.293<129>	FVB
364013	8/3/2010	10/5/2010	9	jeb Scores 1	0	0	FVB.129X1jeb-1/152.546-162.293<129>	FVB
364014	8/3/2010	10/5/2010	9	jeb Scores 1	0	0	FVB.129X1jeb-1/152.546-162.293<129>	FVB
364003	8/4/2010	10/5/2010	8.85714	jeb Scores 1	0	0	FVB.129X1jeb-1/152.546-162.293<129>	FVB
364015	8/3/2010	10/5/2010	9	jeb Scores 1	0	0	FVB.129X1jeb-1/152.546-162.293<129>	FVB
364016	8/3/2010	10/5/2010	9	jeb Scores 1	0	0	FVB.129X1jeb-1/152.546-162.293<129>	FVB
365435	8/16/2010	10/5/2010	7.14286	jeb Scores 1	0	0	FVB.129X1jeb-1/152.546-162.293<129>	FVB
365436	8/16/2010	10/5/2010	7.14286	jeb Scores 1	0	0	FVB.129X1jeb-1/152.546-162.293<129>	FVB
365437	8/16/2010	10/5/2010	7.14286	jeb Scores 1	0	0	FVB.129X1jeb-1/152.546-162.293<129>	FVB
365438	8/16/2010	10/5/2010	7.14286	jeb Scores 1	0	0	FVB.129X1jeb-1/152.546-162.293<129>	FVB
365439	8/16/2010	10/5/2010	7.14286	jeb Scores 1	0	0	FVB.129X1jeb-1/152.546-162.293<129>	FVB
365440	8/16/2010	10/5/2010	7.14286	jeb Scores 1	0	0	FVB.129X1jeb-1/152.546-162.293<129>	FVB
365441	8/16/2010	10/5/2010	7.14286	jeb Scores 1	0	0	FVB.129X1jeb-1/152.546-162.293<129>	FVB
365442	8/16/2010	10/5/2010	7.14286	jeb Scores 1	0	0	FVB.129X1jeb-1/152.546-162.293<129>	FVB
365443	8/16/2010	10/5/2010	7.14286	jeb Scores 1	0	0	FVB.129X1jeb-1/152.546-162.293<129>	FVB
367945	9/7/2010	10/5/2010	4	jeb Scores 1	0	0	FVB.129X1jeb-1/152.546-162.293<129>	FVB
367946	9/7/2010	10/5/2010	4	jeb Scores 1	0	0	FVB.129X1jeb-1/152.546-162.293<129>	FVB
367947	9/7/2010	10/5/2010	4	jeb Scores 1	0	0	FVB.129X1jeb-1/152.546-162.293<129>	FVB
367948	9/7/2010	10/5/2010	4	jeb Scores 1	0	0	FVB.129X1jeb-1/152.546-162.293<129>	FVB
367949	9/7/2010	10/5/2010	4	jeb Scores 1	0	0	FVB.129X1jeb-1/152.546-162.293<129>	FVB
367950	9/7/2010	10/5/2010	4	jeb Scores 1	0	0	FVB.129X1jeb-1/152.546-162.293<129>	FVB
367951	9/7/2010	10/5/2010	4	jeb Scores 1	0	0	FVB.129X1jeb-1/152.546-162.293<129>	FVB
367952	9/7/2010	10/5/2010	4	jeb Scores 1	0	0	FVB.129X1jeb-1/152.546-162.293<129>	FVB
367953	9/7/2010	10/5/2010	4	jeb Scores 1	0	0	FVB.129X1jeb-1/152.546-162.293<129>	FVB
367954	9/7/2010	10/5/2010	4	jeb Scores 1	0	0	FVB.129X1jeb-1/152.546-162.293<129>	FVB
360705	6/25/2010	10/5/2010	14.5714	jeb Scores 1	6	2	MRL.129jeb-1/152.546-162.293<129>	MRL
363156	7/19/2010	10/5/2010	11.1429	jeb Scores 1	4	1	MRL.129jeb-1/152.546-162.293<129>	MRL
363157	7/19/2010	10/5/2010	11.1429	jeb Scores 1	2	1	MRL.129jeb-1/152.546-162.293<129>	MRL
363158	7/19/2010	10/5/2010	11.1429	jeb Scores 1	0	1	MRL.129jeb-1/152.546-162.293<129>	MRL
363159	7/19/2010	10/5/2010	11.1429	jeb Scores 1	6	4	MRL.129jeb-1/152.546-162.293<129>	MRL
363160	7/19/2010	10/5/2010	11.1429	jeb Scores 1	6	4	MRL.129jeb-1/152.546-162.293<129>	MRL
363161	7/19/2010	10/5/2010	11.1429	jeb Scores 1	6	3	MRL.129jeb-1/152.546-162.293<129>	MRL
363162	7/19/2010	10/5/2010	11.1429	jeb Scores 1	1	6	MRL.129jeb-1/152.546-162.293<129>	MRL
363168	7/18/2010	10/5/2010	11.2857	jeb Scores 1	6	4	MRL.129jeb-1/152.546-162.293<129>	MRL
363169	7/18/2010	10/5/2010	11.2857	jeb Scores 1	6	4	MRL.129jeb-1/152.546-162.293<129>	MRL
365419	8/17/2010	10/5/2010	7	jeb Scores 1	0	0	MRL.129jeb-1/152.546-162.293<129>	MRL
365420	8/17/2010	10/5/2010	7	jeb Scores 1	0	0	MRL.129jeb-1/152.546-162.293<129>	MRL
365421	8/17/2010	10/5/2010	7	jeb Scores 1	0	0	MRL.129jeb-1/152.546-162.293<129>	MRL
365422	8/17/2010	10/5/2010	7	jeb Scores 1	0	0	MRL.129jeb-1/152.546-162.293<129>	MRL
365424	8/17/2010	10/5/2010	7	jeb Scores 1	2	0	MRL.129jeb-1/152.546-162.293<129>	MRL
365425	8/17/2010	10/5/2010	7	jeb Scores 1	0	0	MRL.129jeb-1/152.546-162.293<129>	MRL
365426	8/17/2010	10/5/2010	7	jeb Scores 1	0	0	MRL.129jeb-1/152.546-162.293<129>	MRL
365427	8/17/2010	10/5/2010	7	jeb Scores 1	0	0	MRL.129jeb-1/152.546-162.293<129>	MRL
366074	8/22/2010	10/5/2010	6.28571	jeb Scores 1	0	1	MRL.129jeb-1/152.546-162.293<129>	MRL
366075	8/22/2010	10/5/2010	6.28571	jeb Scores 1	0	0	MRL.129jeb-1/152.546-162.293<129>	MRL
366076	8/22/2010	10/5/2010	6.28571	jeb Scores 1	0	0	MRL.129jeb-1/152.546-162.293<129>	MRL
366078	8/22/2010	10/5/2010	6.28571	jeb Scores 1	0	2	MRL.129jeb-1/152.546-162.293<129>	MRL
366079	8/22/2010	10/5/2010	6.28571	jeb Scores 1	0	0	MRL.129jeb-1/152.546-162.293<129>	MRL
366080	8/22/2010	10/5/2010	6.28571	jeb Scores 1	0	0	MRL.129jeb-1/152.546-162.293<129>	MRL
366081	8/22/2010	10/5/2010	6.28571	jeb Scores 1	0	0	MRL.129jeb-1/152.546-162.293<129>	MRL
358557	5/30/2010	10/12/2010	19.2857	jeb Scores 1	4	2	B6.129X1jeb-1/80-162<129> (N11)	B6
358558	5/30/2010	10/12/2010	19.2857	jeb Scores 1	4	1	B6.129X1jeb-1/80-162<129> (N11)	B6
358559	5/30/2010	10/12/2010	19.2857	jeb Scores 1	3	2	B6.129X1jeb-1/80-162<129> (N11)	B6
358560	5/30/2010	10/12/2010	19.2857	jeb Scores 1	4	6	B6.129X1jeb-1/80-162<129> (N11)	B6
358561	5/30/2010	10/12/2010	19.2857	jeb Scores 1	4	6	B6.129X1jeb-1/80-162<129> (N11)	B6
358562	5/30/2010	10/12/2010	19.2857	jeb Scores 1	2	6	B6.129X1jeb-1/80-162<129> (N11)	B6
358563	5/30/2010	10/12/2010	19.2857	jeb Scores 1	1	6	B6.129X1jeb-1/80-162<129> (N11)	B6
358564	5/30/2010	10/12/2010	19.2857	jeb Scores 1	0	6	B6.129X1jeb-1/80-162<129> (N11)	B6
359968	6/17/2010	10/12/2010	16.7143	jeb Scores 1	0	3	B6.129X1jeb-1/80-162<129> (N11)	B6
359969	6/17/2010	10/12/2010	16.7143	jeb Scores 1	0	3	B6.129X1jeb-1/80-162<129> (N11)	B6
359970	6/17/2010	10/12/2010	16.7143	jeb Scores 1	0	3	B6.129X1jeb-1/80-162<129> (N11)	B6
359971	6/17/2010	10/12/2010	16.7143	jeb Scores 1	4	4	B6.129X1jeb-1/80-162<129> (N11)	B6
359972	6/17/2010	10/12/2010	16.7143	jeb Scores 1	2	4	B6.129X1jeb-1/80-162<129> (N11)	B6
362569	7/10/2010	10/12/2010	13.4286	jeb Scores 1	0	1	B6.129X1jeb-1/80-162<129> (N11)	B6
362570	7/10/2010	10/12/2010	13.4286	jeb Scores 1	0	0	B6.129X1jeb-1/80-162<129> (N11)	B6
362573	7/10/2010	10/12/2010	13.4286	jeb Scores 1	0	2	B6.129X1jeb-1/80-162<129> (N11)	B6
362574	7/10/2010	10/12/2010	13.4286	jeb Scores 1	0	2	B6.129X1jeb-1/80-162<129> (N11)	B6
363349	7/23/2010	10/12/2010	11.5714	jeb Scores 1	0	2	B6.129X1jeb-1/80-162<129> (N11)	B6
363350	7/23/2010	10/12/2010	11.5714	jeb Scores 1	0	2	B6.129X1jeb-1/80-162<129> (N11)	B6
363351	7/23/2010	10/12/2010	11.5714	jeb Scores 1	0	0	B6.129X1jeb-1/80-162<129> (N11)	B6
364677	8/7/2010	10/12/2010	9.42857	jeb Scores 1	0	0	B6.129X1jeb-1/80-162<129> (N11)	B6
364678	8/7/2010	10/12/2010	9.42857	jeb Scores 1	0	0	B6.129X1jeb-1/80-162<129> (N11)	B6
364679	8/7/2010	10/12/2010	9.42857	jeb Scores 1	0	0	B6.129X1jeb-1/80-162<129> (N11)	B6
364680	8/7/2010	10/12/2010	9.42857	jeb Scores 1	0	1	B6.129X1jeb-1/80-162<129> (N11)	B6
364681	8/7/2010	10/12/2010	9.42857	jeb Scores 1	0	0	B6.129X1jeb-1/80-162<129> (N11)	B6
364682	8/7/2010	10/12/2010	9.42857	jeb Scores 1	0	0	B6.129X1jeb-1/80-162<129> (N11)	B6
364683	8/7/2010	10/12/2010	9.42857	jeb Scores 1	0	0	B6.129X1jeb-1/80-162<129> (N11)	B6
359308	6/11/2010	10/12/2010	17.5714	jeb Scores 1	0	3	B6.AJjeb-1/152-162<129>,19/ 5-61<AJ>	A
359309	6/11/2010	10/12/2010	17.5714	jeb Scores 1	0	2	B6.AJjeb-1/152-162<129>,19/ 5-61<AJ>	A
359310	6/11/2010	10/12/2010	17.5714	jeb Scores 1	0	2	B6.AJjeb-1/152-162<129>,19/ 5-61<AJ>	A
359311	6/11/2010	10/12/2010	17.5714	jeb Scores 1	0	0	B6.AJjeb-1/152-162<129>,19/ 5-61<AJ>	A
359312	6/11/2010	10/12/2010	17.5714	jeb Scores 1	2	3	B6.AJjeb-1/152-162<129>,19/ 5-61<AJ>	A
359313	6/11/2010	10/12/2010	17.5714	jeb Scores 1	1	4	B6.AJjeb-1/152-162<129>,19/ 5-61<AJ>	A
359314	6/11/2010	10/12/2010	17.5714	jeb Scores 1	0	4	B6.AJjeb-1/152-162<129>,19/ 5-61<AJ>	A
359315	6/11/2010	10/12/2010	17.5714	jeb Scores 1	0	3	B6.AJjeb-1/152-162<129>,19/ 5-61<AJ>	A
359316	6/11/2010	10/12/2010	17.5714	jeb Scores 1	0	3	B6.AJjeb-1/152-162<129>,19/ 5-61<AJ>	A
364691	8/7/2010	10/12/2010	9.42857	jeb Scores 1	0	0	B6.AJjeb-1/152-162<129>,19/ 5-61<AJ>	A
364692	8/7/2010	10/12/2010	9.42857	jeb Scores 1	0	0	B6.AJjeb-1/152-162<129>,19/ 5-61<AJ>	A
364693	8/7/2010	10/12/2010	9.42857	jeb Scores 1	0	0	B6.AJjeb-1/152-162<129>,19/ 5-61<AJ>	A
364694	8/7/2010	10/12/2010	9.42857	jeb Scores 1	0	0	B6.AJjeb-1/152-162<129>,19/ 5-61<AJ>	A
364695	8/7/2010	10/12/2010	9.42857	jeb Scores 1	0	0	B6.AJjeb-1/152-162<129>,19/ 5-61<AJ>	A
364696	8/7/2010	10/12/2010	9.42857	jeb Scores 1	0	0	B6.AJjeb-1/152-162<129>,19/ 5-61<AJ>	A
364697	8/7/2010	10/12/2010	9.42857	jeb Scores 1	0	0	B6.AJjeb-1/152-162<129>,19/ 5-61<AJ>	A
367622	9/4/2010	10/12/2010	5.42857	jeb Scores 1	0	0	B6.AJjeb-1/152-162<129>,19/ 5-61<AJ>	A
367623	9/4/2010	10/12/2010	5.42857	jeb Scores 1	0	0	B6.AJjeb-1/152-162<129>,19/ 5-61<AJ>	A
367624	9/4/2010	10/12/2010	5.42857	jeb Scores 1	0	0	B6.AJjeb-1/152-162<129>,19/ 5-61<AJ>	A
367625	9/4/2010	10/12/2010	5.42857	jeb Scores 1	0	0	B6.AJjeb-1/152-162<129>,19/ 5-61<AJ>	A
367626	9/4/2010	10/12/2010	5.42857	jeb Scores 1	0	0	B6.AJjeb-1/152-162<129>,19/ 5-61<AJ>	A
367627	9/4/2010	10/12/2010	5.42857	jeb Scores 1	0	0	B6.AJjeb-1/152-162<129>,19/ 5-61<AJ>	A
367634	9/9/2010	10/12/2010	4.71429	jeb Scores 1	0	0	B6.AJjeb-1/152-162<129>,19/ 5-61<AJ>	A
367635	9/9/2010	10/12/2010	4.71429	jeb Scores 1	0	0	B6.AJjeb-1/152-162<129>,19/ 5-61<AJ>	A
367636	9/9/2010	10/12/2010	4.71429	jeb Scores 1	0	0	B6.AJjeb-1/152-162<129>,19/ 5-61<AJ>	A
367637	9/9/2010	10/12/2010	4.71429	jeb Scores 1	0	0	B6.AJjeb-1/152-162<129>,19/ 5-61<AJ>	A
367638	9/9/2010	10/12/2010	4.71429	jeb Scores 1	0	0	B6.AJjeb-1/152-162<129>,19/ 5-61<AJ>	A
367639	9/9/2010	10/12/2010	4.71429	jeb Scores 1	0	0	B6.AJjeb-1/152-162<129>,19/ 5-61<AJ>	A
367640	9/9/2010	10/12/2010	4.71429	jeb Scores 1	0	0	B6.AJjeb-1/152-162<129>,19/ 5-61<AJ>	A
367641	9/9/2010	10/12/2010	4.71429	jeb Scores 1	0	0	B6.AJjeb-1/152-162<129>,19/ 5-61<AJ>	A
368488	9/5/2010	10/12/2010	5.28571	jeb Scores 1	0	0	B6.AJjeb-1/152-162<129>,19/ 5-61<AJ>	A
368489	9/5/2010	10/12/2010	5.28571	jeb Scores 1	0	0	B6.AJjeb-1/152-162<129>,19/ 5-61<AJ>	A
368490	9/5/2010	10/12/2010	5.28571	jeb Scores 1	0	0	B6.AJjeb-1/152-162<129>,19/ 5-61<AJ>	A
368491	9/5/2010	10/12/2010	5.28571	jeb Scores 1	0	1	B6.AJjeb-1/152-162<129>,19/ 5-61<AJ>	A
368492	9/5/2010	10/12/2010	5.28571	jeb Scores 1	0	0	B6.AJjeb-1/152-162<129>,19/ 5-61<AJ>	A
368493	9/5/2010	10/12/2010	5.28571	jeb Scores 1	0	0	B6.AJjeb-1/152-162<129>,19/ 5-61<AJ>	A
368494	9/5/2010	10/12/2010	5.28571	jeb Scores 1	0	0	B6.AJjeb-1/152-162<129>,19/ 5-61<AJ>	A
342089	12/6/2009	10/12/2010	44.2857	jeb Scores 1	5	0	FVB.129X1jeb-1/152.546-162.293<129>	FVB
342090	12/6/2009	10/12/2010	44.2857	jeb Scores 1	4	0	FVB.129X1jeb-1/152.546-162.293<129>	FVB
342091	12/6/2009	10/12/2010	44.2857	jeb Scores 1	6	1	FVB.129X1jeb-1/152.546-162.293<129>	FVB
342092	12/6/2009	10/12/2010	44.2857	jeb Scores 1	6	1	FVB.129X1jeb-1/152.546-162.293<129>	FVB
342093	12/6/2009	10/12/2010	44.2857	jeb Scores 1	2	0	FVB.129X1jeb-1/152.546-162.293<129>	FVB
342098	12/6/2009	10/12/2010	44.2857	jeb Scores 1	4	0	FVB.129X1jeb-1/152.546-162.293<129>	FVB
342099	12/6/2009	10/12/2010	44.2857	jeb Scores 1	1	4	FVB.129X1jeb-1/152.546-162.293<129>	FVB
342100	12/6/2009	10/12/2010	44.2857	jeb Scores 1	1	4	FVB.129X1jeb-1/152.546-162.293<129>	FVB
342101	12/6/2009	10/12/2010	44.2857	jeb Scores 1	1	4	FVB.129X1jeb-1/152.546-162.293<129>	FVB
364000	8/4/2010	10/12/2010	9.85714	jeb Scores 1	0	0	FVB.129X1jeb-1/152.546-162.293<129>	FVB
364001	8/4/2010	10/12/2010	9.85714	jeb Scores 1	0	0	FVB.129X1jeb-1/152.546-162.293<129>	FVB
364002	8/4/2010	10/12/2010	9.85714	jeb Scores 1	0	0	FVB.129X1jeb-1/152.546-162.293<129>	FVB
364011	8/3/2010	10/12/2010	10	jeb Scores 1	0	0	FVB.129X1jeb-1/152.546-162.293<129>	FVB
364012	8/3/2010	10/12/2010	10	jeb Scores 1	0	0	FVB.129X1jeb-1/152.546-162.293<129>	FVB
364013	8/3/2010	10/12/2010	10	jeb Scores 1	0	0	FVB.129X1jeb-1/152.546-162.293<129>	FVB
364014	8/3/2010	10/12/2010	10	jeb Scores 1	0	0	FVB.129X1jeb-1/152.546-162.293<129>	FVB
364003	8/4/2010	10/12/2010	9.85714	jeb Scores 1	0	0	FVB.129X1jeb-1/152.546-162.293<129>	FVB
364015	8/3/2010	10/12/2010	10	jeb Scores 1	0	0	FVB.129X1jeb-1/152.546-162.293<129>	FVB
364016	8/3/2010	10/12/2010	10	jeb Scores 1	0	0	FVB.129X1jeb-1/152.546-162.293<129>	FVB
365435	8/16/2010	10/12/2010	8.14286	jeb Scores 1	0	0	FVB.129X1jeb-1/152.546-162.293<129>	FVB
365436	8/16/2010	10/12/2010	8.14286	jeb Scores 1	0	0	FVB.129X1jeb-1/152.546-162.293<129>	FVB
365437	8/16/2010	10/12/2010	8.14286	jeb Scores 1	0	0	FVB.129X1jeb-1/152.546-162.293<129>	FVB
365438	8/16/2010	10/12/2010	8.14286	jeb Scores 1	0	0	FVB.129X1jeb-1/152.546-162.293<129>	FVB
365439	8/16/2010	10/12/2010	8.14286	jeb Scores 1	0	0	FVB.129X1jeb-1/152.546-162.293<129>	FVB
365440	8/16/2010	10/12/2010	8.14286	jeb Scores 1	0	0	FVB.129X1jeb-1/152.546-162.293<129>	FVB
365441	8/16/2010	10/12/2010	8.14286	jeb Scores 1	0	0	FVB.129X1jeb-1/152.546-162.293<129>	FVB
365442	8/16/2010	10/12/2010	8.14286	jeb Scores 1	0	0	FVB.129X1jeb-1/152.546-162.293<129>	FVB
365443	8/16/2010	10/12/2010	8.14286	jeb Scores 1	0	0	FVB.129X1jeb-1/152.546-162.293<129>	FVB
367945	9/7/2010	10/12/2010	5	jeb Scores 1	0	0	FVB.129X1jeb-1/152.546-162.293<129>	FVB
367946	9/7/2010	10/12/2010	5	jeb Scores 1	0	0	FVB.129X1jeb-1/152.546-162.293<129>	FVB
367947	9/7/2010	10/12/2010	5	jeb Scores 1	0	0	FVB.129X1jeb-1/152.546-162.293<129>	FVB
367948	9/7/2010	10/12/2010	5	jeb Scores 1	0	0	FVB.129X1jeb-1/152.546-162.293<129>	FVB
367949	9/7/2010	10/12/2010	5	jeb Scores 1	0	0	FVB.129X1jeb-1/152.546-162.293<129>	FVB
367950	9/7/2010	10/12/2010	5	jeb Scores 1	0	0	FVB.129X1jeb-1/152.546-162.293<129>	FVB
367951	9/7/2010	10/12/2010	5	jeb Scores 1	0	0	FVB.129X1jeb-1/152.546-162.293<129>	FVB
367952	9/7/2010	10/12/2010	5	jeb Scores 1	0	0	FVB.129X1jeb-1/152.546-162.293<129>	FVB
367953	9/7/2010	10/12/2010	5	jeb Scores 1	0	0	FVB.129X1jeb-1/152.546-162.293<129>	FVB
367954	9/7/2010	10/12/2010	5	jeb Scores 1	0	0	FVB.129X1jeb-1/152.546-162.293<129>	FVB
363156	7/19/2010	10/12/2010	12.1429	jeb Scores 1	4	1	MRL.129jeb-1/152.546-162.293<129>	MRL
363157	7/19/2010	10/12/2010	12.1429	jeb Scores 1	2	1	MRL.129jeb-1/152.546-162.293<129>	MRL
363158	7/19/2010	10/12/2010	12.1429	jeb Scores 1	0	3	MRL.129jeb-1/152.546-162.293<129>	MRL
363162	7/19/2010	10/12/2010	12.1429	jeb Scores 1	4	4	MRL.129jeb-1/152.546-162.293<129>	MRL
365419	8/17/2010	10/12/2010	8	jeb Scores 1	4	1	MRL.129jeb-1/152.546-162.293<129>	MRL
365420	8/17/2010	10/12/2010	8	jeb Scores 1	3	1	MRL.129jeb-1/152.546-162.293<129>	MRL
365421	8/17/2010	10/12/2010	8	jeb Scores 1	0	0	MRL.129jeb-1/152.546-162.293<129>	MRL
365422	8/17/2010	10/12/2010	8	jeb Scores 1	0	0	MRL.129jeb-1/152.546-162.293<129>	MRL
365424	8/17/2010	10/12/2010	8	jeb Scores 1	2	1	MRL.129jeb-1/152.546-162.293<129>	MRL
365425	8/17/2010	10/12/2010	8	jeb Scores 1	2	0	MRL.129jeb-1/152.546-162.293<129>	MRL
365426	8/17/2010	10/12/2010	8	jeb Scores 1	0	0	MRL.129jeb-1/152.546-162.293<129>	MRL
365427	8/17/2010	10/12/2010	8	jeb Scores 1	0	0	MRL.129jeb-1/152.546-162.293<129>	MRL
366074	8/22/2010	10/12/2010	7.28571	jeb Scores 1	0	0	MRL.129jeb-1/152.546-162.293<129>	MRL
366075	8/22/2010	10/12/2010	7.28571	jeb Scores 1	0	0	MRL.129jeb-1/152.546-162.293<129>	MRL
366076	8/22/2010	10/12/2010	7.28571	jeb Scores 1	0	0	MRL.129jeb-1/152.546-162.293<129>	MRL
366078	8/22/2010	10/12/2010	7.28571	jeb Scores 1	0	3	MRL.129jeb-1/152.546-162.293<129>	MRL
366079	8/22/2010	10/12/2010	7.28571	jeb Scores 1	0	0	MRL.129jeb-1/152.546-162.293<129>	MRL
366080	8/22/2010	10/12/2010	7.28571	jeb Scores 1	0	0	MRL.129jeb-1/152.546-162.293<129>	MRL
366081	8/22/2010	10/12/2010	7.28571	jeb Scores 1	0	0	MRL.129jeb-1/152.546-162.293<129>	MRL
358557	5/30/2010	10/19/2010	20.2857	jeb Scores 1	6	2	B6.129X1jeb-1/80-162<129> (N11)	B6
358558	5/30/2010	10/19/2010	20.2857	jeb Scores 1	4	2	B6.129X1jeb-1/80-162<129> (N11)	B6
358559	5/30/2010	10/19/2010	20.2857	jeb Scores 1	6	0	B6.129X1jeb-1/80-162<129> (N11)	B6
359968	6/17/2010	10/19/2010	17.7143	jeb Scores 1	0	4	B6.129X1jeb-1/80-162<129> (N11)	B6
359969	6/17/2010	10/19/2010	17.7143	jeb Scores 1	0	4	B6.129X1jeb-1/80-162<129> (N11)	B6
359970	6/17/2010	10/19/2010	17.7143	jeb Scores 1	0	4	B6.129X1jeb-1/80-162<129> (N11)	B6
359971	6/17/2010	10/19/2010	17.7143	jeb Scores 1	6	4	B6.129X1jeb-1/80-162<129> (N11)	B6
359972	6/17/2010	10/19/2010	17.7143	jeb Scores 1	6	4	B6.129X1jeb-1/80-162<129> (N11)	B6
362569	7/10/2010	10/19/2010	14.4286	jeb Scores 1	0	2	B6.129X1jeb-1/80-162<129> (N11)	B6
362570	7/10/2010	10/19/2010	14.4286	jeb Scores 1	0	0	B6.129X1jeb-1/80-162<129> (N11)	B6
362573	7/10/2010	10/19/2010	14.4286	jeb Scores 1	0	2	B6.129X1jeb-1/80-162<129> (N11)	B6
362574	7/10/2010	10/19/2010	14.4286	jeb Scores 1	0	2	B6.129X1jeb-1/80-162<129> (N11)	B6
363349	7/23/2010	10/19/2010	12.5714	jeb Scores 1	0	2	B6.129X1jeb-1/80-162<129> (N11)	B6
363350	7/23/2010	10/19/2010	12.5714	jeb Scores 1	0	2	B6.129X1jeb-1/80-162<129> (N11)	B6
363351	7/23/2010	10/19/2010	12.5714	jeb Scores 1	0	0	B6.129X1jeb-1/80-162<129> (N11)	B6
364677	8/7/2010	10/19/2010	10.4286	jeb Scores 1	0	0	B6.129X1jeb-1/80-162<129> (N11)	B6
364678	8/7/2010	10/19/2010	10.4286	jeb Scores 1	0	0	B6.129X1jeb-1/80-162<129> (N11)	B6
364679	8/7/2010	10/19/2010	10.4286	jeb Scores 1	0	0	B6.129X1jeb-1/80-162<129> (N11)	B6
364680	8/7/2010	10/19/2010	10.4286	jeb Scores 1	0	2	B6.129X1jeb-1/80-162<129> (N11)	B6
364681	8/7/2010	10/19/2010	10.4286	jeb Scores 1	0	1	B6.129X1jeb-1/80-162<129> (N11)	B6
364682	8/7/2010	10/19/2010	10.4286	jeb Scores 1	0	1	B6.129X1jeb-1/80-162<129> (N11)	B6
364683	8/7/2010	10/19/2010	10.4286	jeb Scores 1	0	0	B6.129X1jeb-1/80-162<129> (N11)	B6
359308	6/11/2010	10/19/2010	18.5714	jeb Scores 1	0	3	B6.AJjeb-1/152-162<129>,19/ 5-61<AJ>	A
359309	6/11/2010	10/19/2010	18.5714	jeb Scores 1	0	2	B6.AJjeb-1/152-162<129>,19/ 5-61<AJ>	A
359310	6/11/2010	10/19/2010	18.5714	jeb Scores 1	0	2	B6.AJjeb-1/152-162<129>,19/ 5-61<AJ>	A
359311	6/11/2010	10/19/2010	18.5714	jeb Scores 1	0	1	B6.AJjeb-1/152-162<129>,19/ 5-61<AJ>	A
359312	6/11/2010	10/19/2010	18.5714	jeb Scores 1	2	4	B6.AJjeb-1/152-162<129>,19/ 5-61<AJ>	A
359313	6/11/2010	10/19/2010	18.5714	jeb Scores 1	0	4	B6.AJjeb-1/152-162<129>,19/ 5-61<AJ>	A
359314	6/11/2010	10/19/2010	18.5714	jeb Scores 1	0	4	B6.AJjeb-1/152-162<129>,19/ 5-61<AJ>	A
359315	6/11/2010	10/19/2010	18.5714	jeb Scores 1	0	3	B6.AJjeb-1/152-162<129>,19/ 5-61<AJ>	A
359316	6/11/2010	10/19/2010	18.5714	jeb Scores 1	0	3	B6.AJjeb-1/152-162<129>,19/ 5-61<AJ>	A
364691	8/7/2010	10/19/2010	10.4286	jeb Scores 1	0	0	B6.AJjeb-1/152-162<129>,19/ 5-61<AJ>	A
364692	8/7/2010	10/19/2010	10.4286	jeb Scores 1	0	0	B6.AJjeb-1/152-162<129>,19/ 5-61<AJ>	A
364693	8/7/2010	10/19/2010	10.4286	jeb Scores 1	0	0	B6.AJjeb-1/152-162<129>,19/ 5-61<AJ>	A
364694	8/7/2010	10/19/2010	10.4286	jeb Scores 1	0	0	B6.AJjeb-1/152-162<129>,19/ 5-61<AJ>	A
364695	8/7/2010	10/19/2010	10.4286	jeb Scores 1	0	0	B6.AJjeb-1/152-162<129>,19/ 5-61<AJ>	A
364696	8/7/2010	10/19/2010	10.4286	jeb Scores 1	0	0	B6.AJjeb-1/152-162<129>,19/ 5-61<AJ>	A
364697	8/7/2010	10/19/2010	10.4286	jeb Scores 1	0	0	B6.AJjeb-1/152-162<129>,19/ 5-61<AJ>	A
367622	9/4/2010	10/19/2010	6.42857	jeb Scores 1	0	0	B6.AJjeb-1/152-162<129>,19/ 5-61<AJ>	A
367623	9/4/2010	10/19/2010	6.42857	jeb Scores 1	0	0	B6.AJjeb-1/152-162<129>,19/ 5-61<AJ>	A
367624	9/4/2010	10/19/2010	6.42857	jeb Scores 1	0	0	B6.AJjeb-1/152-162<129>,19/ 5-61<AJ>	A
367625	9/4/2010	10/19/2010	6.42857	jeb Scores 1	0	0	B6.AJjeb-1/152-162<129>,19/ 5-61<AJ>	A
367626	9/4/2010	10/19/2010	6.42857	jeb Scores 1	0	0	B6.AJjeb-1/152-162<129>,19/ 5-61<AJ>	A
367627	9/4/2010	10/19/2010	6.42857	jeb Scores 1	0	0	B6.AJjeb-1/152-162<129>,19/ 5-61<AJ>	A
367634	9/9/2010	10/19/2010	5.71429	jeb Scores 1	0	0	B6.AJjeb-1/152-162<129>,19/ 5-61<AJ>	A
367635	9/9/2010	10/19/2010	5.71429	jeb Scores 1	0	0	B6.AJjeb-1/152-162<129>,19/ 5-61<AJ>	A
367636	9/9/2010	10/19/2010	5.71429	jeb Scores 1	0	0	B6.AJjeb-1/152-162<129>,19/ 5-61<AJ>	A
367637	9/9/2010	10/19/2010	5.71429	jeb Scores 1	0	0	B6.AJjeb-1/152-162<129>,19/ 5-61<AJ>	A
367638	9/9/2010	10/19/2010	5.71429	jeb Scores 1	0	0	B6.AJjeb-1/152-162<129>,19/ 5-61<AJ>	A
367639	9/9/2010	10/19/2010	5.71429	jeb Scores 1	0	0	B6.AJjeb-1/152-162<129>,19/ 5-61<AJ>	A
367640	9/9/2010	10/19/2010	5.71429	jeb Scores 1	0	0	B6.AJjeb-1/152-162<129>,19/ 5-61<AJ>	A
367641	9/9/2010	10/19/2010	5.71429	jeb Scores 1	0	0	B6.AJjeb-1/152-162<129>,19/ 5-61<AJ>	A
368488	9/5/2010	10/19/2010	6.28571	jeb Scores 1	0	0	B6.AJjeb-1/152-162<129>,19/ 5-61<AJ>	A
368489	9/5/2010	10/19/2010	6.28571	jeb Scores 1	0	0	B6.AJjeb-1/152-162<129>,19/ 5-61<AJ>	A
368490	9/5/2010	10/19/2010	6.28571	jeb Scores 1	0	0	B6.AJjeb-1/152-162<129>,19/ 5-61<AJ>	A
368491	9/5/2010	10/19/2010	6.28571	jeb Scores 1	0	1	B6.AJjeb-1/152-162<129>,19/ 5-61<AJ>	A
368492	9/5/2010	10/19/2010	6.28571	jeb Scores 1	0	0	B6.AJjeb-1/152-162<129>,19/ 5-61<AJ>	A
368493	9/5/2010	10/19/2010	6.28571	jeb Scores 1	0	0	B6.AJjeb-1/152-162<129>,19/ 5-61<AJ>	A
368494	9/5/2010	10/19/2010	6.28571	jeb Scores 1	0	0	B6.AJjeb-1/152-162<129>,19/ 5-61<AJ>	A
342089	12/6/2009	10/19/2010	45.2857	jeb Scores 1	5	0	FVB.129X1jeb-1/152.546-162.293<129>	FVB
342090	12/6/2009	10/19/2010	45.2857	jeb Scores 1	5	0	FVB.129X1jeb-1/152.546-162.293<129>	FVB
342091	12/6/2009	10/19/2010	45.2857	jeb Scores 1	6	1	FVB.129X1jeb-1/152.546-162.293<129>	FVB
342092	12/6/2009	10/19/2010	45.2857	jeb Scores 1	6	1	FVB.129X1jeb-1/152.546-162.293<129>	FVB
342093	12/6/2009	10/19/2010	45.2857	jeb Scores 1	1	0	FVB.129X1jeb-1/152.546-162.293<129>	FVB
342098	12/6/2009	10/19/2010	45.2857	jeb Scores 1	4	1	FVB.129X1jeb-1/152.546-162.293<129>	FVB
342099	12/6/2009	10/19/2010	45.2857	jeb Scores 1	2	3	FVB.129X1jeb-1/152.546-162.293<129>	FVB
342100	12/6/2009	10/19/2010	45.2857	jeb Scores 1	1	3	FVB.129X1jeb-1/152.546-162.293<129>	FVB
342101	12/6/2009	10/19/2010	45.2857	jeb Scores 1	1	1	FVB.129X1jeb-1/152.546-162.293<129>	FVB
364000	8/4/2010	10/19/2010	10.8571	jeb Scores 1	0	0	FVB.129X1jeb-1/152.546-162.293<129>	FVB
364001	8/4/2010	10/19/2010	10.8571	jeb Scores 1	0	0	FVB.129X1jeb-1/152.546-162.293<129>	FVB
364002	8/4/2010	10/19/2010	10.8571	jeb Scores 1	0	0	FVB.129X1jeb-1/152.546-162.293<129>	FVB
364011	8/3/2010	10/19/2010	11	jeb Scores 1	0	0	FVB.129X1jeb-1/152.546-162.293<129>	FVB
364012	8/3/2010	10/19/2010	11	jeb Scores 1	0	0	FVB.129X1jeb-1/152.546-162.293<129>	FVB
364013	8/3/2010	10/19/2010	11	jeb Scores 1	0	0	FVB.129X1jeb-1/152.546-162.293<129>	FVB
364014	8/3/2010	10/19/2010	11	jeb Scores 1	0	0	FVB.129X1jeb-1/152.546-162.293<129>	FVB
364003	8/4/2010	10/19/2010	10.8571	jeb Scores 1	0	0	FVB.129X1jeb-1/152.546-162.293<129>	FVB
364015	8/3/2010	10/19/2010	11	jeb Scores 1	0	0	FVB.129X1jeb-1/152.546-162.293<129>	FVB
364016	8/3/2010	10/19/2010	11	jeb Scores 1	0	0	FVB.129X1jeb-1/152.546-162.293<129>	FVB
365435	8/16/2010	10/19/2010	9.14286	jeb Scores 1	0	0	FVB.129X1jeb-1/152.546-162.293<129>	FVB
365436	8/16/2010	10/19/2010	9.14286	jeb Scores 1	0	0	FVB.129X1jeb-1/152.546-162.293<129>	FVB
365437	8/16/2010	10/19/2010	9.14286	jeb Scores 1	0	0	FVB.129X1jeb-1/152.546-162.293<129>	FVB
365438	8/16/2010	10/19/2010	9.14286	jeb Scores 1	0	0	FVB.129X1jeb-1/152.546-162.293<129>	FVB
365439	8/16/2010	10/19/2010	9.14286	jeb Scores 1	0	0	FVB.129X1jeb-1/152.546-162.293<129>	FVB
365440	8/16/2010	10/19/2010	9.14286	jeb Scores 1	0	0	FVB.129X1jeb-1/152.546-162.293<129>	FVB
365441	8/16/2010	10/19/2010	9.14286	jeb Scores 1	0	0	FVB.129X1jeb-1/152.546-162.293<129>	FVB
365442	8/16/2010	10/19/2010	9.14286	jeb Scores 1	0	0	FVB.129X1jeb-1/152.546-162.293<129>	FVB
365443	8/16/2010	10/19/2010	9.14286	jeb Scores 1	0	0	FVB.129X1jeb-1/152.546-162.293<129>	FVB
367945	9/7/2010	10/19/2010	6	jeb Scores 1	0	0	FVB.129X1jeb-1/152.546-162.293<129>	FVB
367946	9/7/2010	10/19/2010	6	jeb Scores 1	0	0	FVB.129X1jeb-1/152.546-162.293<129>	FVB
367947	9/7/2010	10/19/2010	6	jeb Scores 1	0	0	FVB.129X1jeb-1/152.546-162.293<129>	FVB
367948	9/7/2010	10/19/2010	6	jeb Scores 1	0	0	FVB.129X1jeb-1/152.546-162.293<129>	FVB
367949	9/7/2010	10/19/2010	6	jeb Scores 1	0	0	FVB.129X1jeb-1/152.546-162.293<129>	FVB
367950	9/7/2010	10/19/2010	6	jeb Scores 1	0	0	FVB.129X1jeb-1/152.546-162.293<129>	FVB
367951	9/7/2010	10/19/2010	6	jeb Scores 1	0	0	FVB.129X1jeb-1/152.546-162.293<129>	FVB
367952	9/7/2010	10/19/2010	6	jeb Scores 1	0	0	FVB.129X1jeb-1/152.546-162.293<129>	FVB
367953	9/7/2010	10/19/2010	6	jeb Scores 1	0	0	FVB.129X1jeb-1/152.546-162.293<129>	FVB
367954	9/7/2010	10/19/2010	6	jeb Scores 1	0	0	FVB.129X1jeb-1/152.546-162.293<129>	FVB
363156	7/19/2010	10/19/2010	13.1429	jeb Scores 1	6	1	MRL.129jeb-1/152.546-162.293<129>	MRL
363157	7/19/2010	10/19/2010	13.1429	jeb Scores 1	5	1	MRL.129jeb-1/152.546-162.293<129>	MRL
363158	7/19/2010	10/19/2010	13.1429	jeb Scores 1	3	2	MRL.129jeb-1/152.546-162.293<129>	MRL
365419	8/17/2010	10/19/2010	9	jeb Scores 1	6	2	MRL.129jeb-1/152.546-162.293<129>	MRL
365420	8/17/2010	10/19/2010	9	jeb Scores 1	6	1	MRL.129jeb-1/152.546-162.293<129>	MRL
365421	8/17/2010	10/19/2010	9	jeb Scores 1	2	1	MRL.129jeb-1/152.546-162.293<129>	MRL
365422	8/17/2010	10/19/2010	9	jeb Scores 1	1	2	MRL.129jeb-1/152.546-162.293<129>	MRL
365424	8/17/2010	10/19/2010	9	jeb Scores 1	4	0	MRL.129jeb-1/152.546-162.293<129>	MRL
365425	8/17/2010	10/19/2010	9	jeb Scores 1	2	2	MRL.129jeb-1/152.546-162.293<129>	MRL
365426	8/17/2010	10/19/2010	9	jeb Scores 1	0	2	MRL.129jeb-1/152.546-162.293<129>	MRL
365427	8/17/2010	10/19/2010	9	jeb Scores 1	0	1	MRL.129jeb-1/152.546-162.293<129>	MRL
366074	8/22/2010	10/19/2010	8.28571	jeb Scores 1	3	0	MRL.129jeb-1/152.546-162.293<129>	MRL
366075	8/22/2010	10/19/2010	8.28571	jeb Scores 1	0	2	MRL.129jeb-1/152.546-162.293<129>	MRL
366076	8/22/2010	10/19/2010	8.28571	jeb Scores 1	0	0	MRL.129jeb-1/152.546-162.293<129>	MRL
366078	8/22/2010	10/19/2010	8.28571	jeb Scores 1	0	3	MRL.129jeb-1/152.546-162.293<129>	MRL
366079	8/22/2010	10/19/2010	8.28571	jeb Scores 1	1	1	MRL.129jeb-1/152.546-162.293<129>	MRL
366080	8/22/2010	10/19/2010	8.28571	jeb Scores 1	1	1	MRL.129jeb-1/152.546-162.293<129>	MRL
366081	8/22/2010	10/19/2010	8.28571	jeb Scores 1	0	2	MRL.129jeb-1/152.546-162.293<129>	MRL
358557	5/30/2010	10/26/2010	21.2857	jeb Scores 1	6	2	B6.129X1jeb-1/80-162<129> (N11)	B6
358558	5/30/2010	10/26/2010	21.2857	jeb Scores 1	6	2	B6.129X1jeb-1/80-162<129> (N11)	B6
358559	5/30/2010	10/26/2010	21.2857	jeb Scores 1	4	2	B6.129X1jeb-1/80-162<129> (N11)	B6
359968	6/17/2010	10/26/2010	18.7143	jeb Scores 1	2	4	B6.129X1jeb-1/80-162<129> (N11)	B6
359969	6/17/2010	10/26/2010	18.7143	jeb Scores 1	2	4	B6.129X1jeb-1/80-162<129> (N11)	B6
359970	6/17/2010	10/26/2010	18.7143	jeb Scores 1	2	4	B6.129X1jeb-1/80-162<129> (N11)	B6
362569	7/10/2010	10/26/2010	15.4286	jeb Scores 1	0	2	B6.129X1jeb-1/80-162<129> (N11)	B6
362570	7/10/2010	10/26/2010	15.4286	jeb Scores 1	0	0	B6.129X1jeb-1/80-162<129> (N11)	B6
362573	7/10/2010	10/26/2010	15.4286	jeb Scores 1	0	3	B6.129X1jeb-1/80-162<129> (N11)	B6
362574	7/10/2010	10/26/2010	15.4286	jeb Scores 1	0	2	B6.129X1jeb-1/80-162<129> (N11)	B6
363349	7/23/2010	10/26/2010	13.5714	jeb Scores 1	0	2	B6.129X1jeb-1/80-162<129> (N11)	B6
363350	7/23/2010	10/26/2010	13.5714	jeb Scores 1	0	2	B6.129X1jeb-1/80-162<129> (N11)	B6
363351	7/23/2010	10/26/2010	13.5714	jeb Scores 1	0	1	B6.129X1jeb-1/80-162<129> (N11)	B6
364677	8/7/2010	10/26/2010	11.4286	jeb Scores 1	0	0	B6.129X1jeb-1/80-162<129> (N11)	B6
364678	8/7/2010	10/26/2010	11.4286	jeb Scores 1	0	0	B6.129X1jeb-1/80-162<129> (N11)	B6
364679	8/7/2010	10/26/2010	11.4286	jeb Scores 1	0	0	B6.129X1jeb-1/80-162<129> (N11)	B6
364680	8/7/2010	10/26/2010	11.4286	jeb Scores 1	0	2	B6.129X1jeb-1/80-162<129> (N11)	B6
364681	8/7/2010	10/26/2010	11.4286	jeb Scores 1	0	1	B6.129X1jeb-1/80-162<129> (N11)	B6
364682	8/7/2010	10/26/2010	11.4286	jeb Scores 1	0	1	B6.129X1jeb-1/80-162<129> (N11)	B6
364683	8/7/2010	10/26/2010	11.4286	jeb Scores 1	0	0	B6.129X1jeb-1/80-162<129> (N11)	B6
359308	6/11/2010	10/26/2010	19.5714	jeb Scores 1	0	3	B6.AJjeb-1/152-162<129>,19/ 5-61<AJ>	A
359309	6/11/2010	10/26/2010	19.5714	jeb Scores 1	0	3	B6.AJjeb-1/152-162<129>,19/ 5-61<AJ>	A
359310	6/11/2010	10/26/2010	19.5714	jeb Scores 1	0	2	B6.AJjeb-1/152-162<129>,19/ 5-61<AJ>	A
359311	6/11/2010	10/26/2010	19.5714	jeb Scores 1	0	0	B6.AJjeb-1/152-162<129>,19/ 5-61<AJ>	A
359312	6/11/2010	10/26/2010	19.5714	jeb Scores 1	2	4	B6.AJjeb-1/152-162<129>,19/ 5-61<AJ>	A
359313	6/11/2010	10/26/2010	19.5714	jeb Scores 1	1	4	B6.AJjeb-1/152-162<129>,19/ 5-61<AJ>	A
359314	6/11/2010	10/26/2010	19.5714	jeb Scores 1	0	4	B6.AJjeb-1/152-162<129>,19/ 5-61<AJ>	A
359315	6/11/2010	10/26/2010	19.5714	jeb Scores 1	0	4	B6.AJjeb-1/152-162<129>,19/ 5-61<AJ>	A
359316	6/11/2010	10/26/2010	19.5714	jeb Scores 1	0	4	B6.AJjeb-1/152-162<129>,19/ 5-61<AJ>	A
364691	8/7/2010	10/26/2010	11.4286	jeb Scores 1	0	0	B6.AJjeb-1/152-162<129>,19/ 5-61<AJ>	A
364692	8/7/2010	10/26/2010	11.4286	jeb Scores 1	0	0	B6.AJjeb-1/152-162<129>,19/ 5-61<AJ>	A
364693	8/7/2010	10/26/2010	11.4286	jeb Scores 1	0	0	B6.AJjeb-1/152-162<129>,19/ 5-61<AJ>	A
364694	8/7/2010	10/26/2010	11.4286	jeb Scores 1	0	0	B6.AJjeb-1/152-162<129>,19/ 5-61<AJ>	A
364695	8/7/2010	10/26/2010	11.4286	jeb Scores 1	0	0	B6.AJjeb-1/152-162<129>,19/ 5-61<AJ>	A
364696	8/7/2010	10/26/2010	11.4286	jeb Scores 1	0	0	B6.AJjeb-1/152-162<129>,19/ 5-61<AJ>	A
364697	8/7/2010	10/26/2010	11.4286	jeb Scores 1	0	0	B6.AJjeb-1/152-162<129>,19/ 5-61<AJ>	A
367622	9/4/2010	10/26/2010	7.42857	jeb Scores 1	0	0	B6.AJjeb-1/152-162<129>,19/ 5-61<AJ>	A
367623	9/4/2010	10/26/2010	7.42857	jeb Scores 1	0	0	B6.AJjeb-1/152-162<129>,19/ 5-61<AJ>	A
367624	9/4/2010	10/26/2010	7.42857	jeb Scores 1	0	0	B6.AJjeb-1/152-162<129>,19/ 5-61<AJ>	A
367625	9/4/2010	10/26/2010	7.42857	jeb Scores 1	0	0	B6.AJjeb-1/152-162<129>,19/ 5-61<AJ>	A
367626	9/4/2010	10/26/2010	7.42857	jeb Scores 1	0	0	B6.AJjeb-1/152-162<129>,19/ 5-61<AJ>	A
367627	9/4/2010	10/26/2010	7.42857	jeb Scores 1	0	0	B6.AJjeb-1/152-162<129>,19/ 5-61<AJ>	A
367634	9/9/2010	10/26/2010	6.71429	jeb Scores 1	0	0	B6.AJjeb-1/152-162<129>,19/ 5-61<AJ>	A
367635	9/9/2010	10/26/2010	6.71429	jeb Scores 1	0	0	B6.AJjeb-1/152-162<129>,19/ 5-61<AJ>	A
367636	9/9/2010	10/26/2010	6.71429	jeb Scores 1	0	0	B6.AJjeb-1/152-162<129>,19/ 5-61<AJ>	A
367637	9/9/2010	10/26/2010	6.71429	jeb Scores 1	0	0	B6.AJjeb-1/152-162<129>,19/ 5-61<AJ>	A
367638	9/9/2010	10/26/2010	6.71429	jeb Scores 1	0	0	B6.AJjeb-1/152-162<129>,19/ 5-61<AJ>	A
367639	9/9/2010	10/26/2010	6.71429	jeb Scores 1	0	0	B6.AJjeb-1/152-162<129>,19/ 5-61<AJ>	A
367640	9/9/2010	10/26/2010	6.71429	jeb Scores 1	0	0	B6.AJjeb-1/152-162<129>,19/ 5-61<AJ>	A
367641	9/9/2010	10/26/2010	6.71429	jeb Scores 1	0	0	B6.AJjeb-1/152-162<129>,19/ 5-61<AJ>	A
368488	9/5/2010	10/26/2010	7.28571	jeb Scores 1	0	0	B6.AJjeb-1/152-162<129>,19/ 5-61<AJ>	A
368489	9/5/2010	10/26/2010	7.28571	jeb Scores 1	0	0	B6.AJjeb-1/152-162<129>,19/ 5-61<AJ>	A
368490	9/5/2010	10/26/2010	7.28571	jeb Scores 1	0	0	B6.AJjeb-1/152-162<129>,19/ 5-61<AJ>	A
368491	9/5/2010	10/26/2010	7.28571	jeb Scores 1	0	0	B6.AJjeb-1/152-162<129>,19/ 5-61<AJ>	A
368492	9/5/2010	10/26/2010	7.28571	jeb Scores 1	0	0	B6.AJjeb-1/152-162<129>,19/ 5-61<AJ>	A
368493	9/5/2010	10/26/2010	7.28571	jeb Scores 1	0	0	B6.AJjeb-1/152-162<129>,19/ 5-61<AJ>	A
368494	9/5/2010	10/26/2010	7.28571	jeb Scores 1	0	0	B6.AJjeb-1/152-162<129>,19/ 5-61<AJ>	A
342089	12/6/2009	10/26/2010	46.2857	jeb Scores 1	5	0	FVB.129X1jeb-1/152.546-162.293<129>	FVB
342090	12/6/2009	10/26/2010	46.2857	jeb Scores 1	3	0	FVB.129X1jeb-1/152.546-162.293<129>	FVB
342091	12/6/2009	10/26/2010	46.2857	jeb Scores 1	6	1	FVB.129X1jeb-1/152.546-162.293<129>	FVB
342092	12/6/2009	10/26/2010	46.2857	jeb Scores 1	6	1	FVB.129X1jeb-1/152.546-162.293<129>	FVB
342093	12/6/2009	10/26/2010	46.2857	jeb Scores 1	1	0	FVB.129X1jeb-1/152.546-162.293<129>	FVB
342098	12/6/2009	10/26/2010	46.2857	jeb Scores 1	4	1	FVB.129X1jeb-1/152.546-162.293<129>	FVB
342099	12/6/2009	10/26/2010	46.2857	jeb Scores 1	2	4	FVB.129X1jeb-1/152.546-162.293<129>	FVB
342100	12/6/2009	10/26/2010	46.2857	jeb Scores 1	2	2	FVB.129X1jeb-1/152.546-162.293<129>	FVB
342101	12/6/2009	10/26/2010	46.2857	jeb Scores 1	2	2	FVB.129X1jeb-1/152.546-162.293<129>	FVB
364000	8/4/2010	10/26/2010	11.8571	jeb Scores 1	0	0	FVB.129X1jeb-1/152.546-162.293<129>	FVB
364001	8/4/2010	10/26/2010	11.8571	jeb Scores 1	0	0	FVB.129X1jeb-1/152.546-162.293<129>	FVB
364002	8/4/2010	10/26/2010	11.8571	jeb Scores 1	0	0	FVB.129X1jeb-1/152.546-162.293<129>	FVB
364011	8/3/2010	10/26/2010	12	jeb Scores 1	0	0	FVB.129X1jeb-1/152.546-162.293<129>	FVB
364012	8/3/2010	10/26/2010	12	jeb Scores 1	0	0	FVB.129X1jeb-1/152.546-162.293<129>	FVB
364013	8/3/2010	10/26/2010	12	jeb Scores 1	0	0	FVB.129X1jeb-1/152.546-162.293<129>	FVB
364014	8/3/2010	10/26/2010	12	jeb Scores 1	0	0	FVB.129X1jeb-1/152.546-162.293<129>	FVB
364003	8/4/2010	10/26/2010	11.8571	jeb Scores 1	0	0	FVB.129X1jeb-1/152.546-162.293<129>	FVB
364015	8/3/2010	10/26/2010	12	jeb Scores 1	0	0	FVB.129X1jeb-1/152.546-162.293<129>	FVB
364016	8/3/2010	10/26/2010	12	jeb Scores 1	0	0	FVB.129X1jeb-1/152.546-162.293<129>	FVB
365435	8/16/2010	10/26/2010	10.1429	jeb Scores 1	0	0	FVB.129X1jeb-1/152.546-162.293<129>	FVB
365436	8/16/2010	10/26/2010	10.1429	jeb Scores 1	0	0	FVB.129X1jeb-1/152.546-162.293<129>	FVB
365437	8/16/2010	10/26/2010	10.1429	jeb Scores 1	0	0	FVB.129X1jeb-1/152.546-162.293<129>	FVB
365438	8/16/2010	10/26/2010	10.1429	jeb Scores 1	0	0	FVB.129X1jeb-1/152.546-162.293<129>	FVB
365439	8/16/2010	10/26/2010	10.1429	jeb Scores 1	0	0	FVB.129X1jeb-1/152.546-162.293<129>	FVB
365440	8/16/2010	10/26/2010	10.1429	jeb Scores 1	0	0	FVB.129X1jeb-1/152.546-162.293<129>	FVB
365441	8/16/2010	10/26/2010	10.1429	jeb Scores 1	0	0	FVB.129X1jeb-1/152.546-162.293<129>	FVB
365442	8/16/2010	10/26/2010	10.1429	jeb Scores 1	0	0	FVB.129X1jeb-1/152.546-162.293<129>	FVB
365443	8/16/2010	10/26/2010	10.1429	jeb Scores 1	0	0	FVB.129X1jeb-1/152.546-162.293<129>	FVB
367945	9/7/2010	10/26/2010	7	jeb Scores 1	0	0	FVB.129X1jeb-1/152.546-162.293<129>	FVB
367946	9/7/2010	10/26/2010	7	jeb Scores 1	0	0	FVB.129X1jeb-1/152.546-162.293<129>	FVB
367947	9/7/2010	10/26/2010	7	jeb Scores 1	0	0	FVB.129X1jeb-1/152.546-162.293<129>	FVB
367948	9/7/2010	10/26/2010	7	jeb Scores 1	0	0	FVB.129X1jeb-1/152.546-162.293<129>	FVB
367949	9/7/2010	10/26/2010	7	jeb Scores 1	0	0	FVB.129X1jeb-1/152.546-162.293<129>	FVB
367950	9/7/2010	10/26/2010	7	jeb Scores 1	0	0	FVB.129X1jeb-1/152.546-162.293<129>	FVB
367951	9/7/2010	10/26/2010	7	jeb Scores 1	0	0	FVB.129X1jeb-1/152.546-162.293<129>	FVB
367952	9/7/2010	10/26/2010	7	jeb Scores 1	0	0	FVB.129X1jeb-1/152.546-162.293<129>	FVB
367953	9/7/2010	10/26/2010	7	jeb Scores 1	0	0	FVB.129X1jeb-1/152.546-162.293<129>	FVB
363156	7/19/2010	10/26/2010	14.1429	jeb Scores 1	6	2	MRL.129jeb-1/152.546-162.293<129>	MRL
363157	7/19/2010	10/26/2010	14.1429	jeb Scores 1	6	2	MRL.129jeb-1/152.546-162.293<129>	MRL
363158	7/19/2010	10/26/2010	14.1429	jeb Scores 1	6	1	MRL.129jeb-1/152.546-162.293<129>	MRL
365419	8/17/2010	10/26/2010	10	jeb Scores 1	6	2	MRL.129jeb-1/152.546-162.293<129>	MRL
365420	8/17/2010	10/26/2010	10	jeb Scores 1	6	1	MRL.129jeb-1/152.546-162.293<129>	MRL
365421	8/17/2010	10/26/2010	10	jeb Scores 1	4	1	MRL.129jeb-1/152.546-162.293<129>	MRL
365422	8/17/2010	10/26/2010	10	jeb Scores 1	1	2	MRL.129jeb-1/152.546-162.293<129>	MRL
365424	8/17/2010	10/26/2010	10	jeb Scores 1	6	0	MRL.129jeb-1/152.546-162.293<129>	MRL
365425	8/17/2010	10/26/2010	10	jeb Scores 1	4	2	MRL.129jeb-1/152.546-162.293<129>	MRL
365426	8/17/2010	10/26/2010	10	jeb Scores 1	1	3	MRL.129jeb-1/152.546-162.293<129>	MRL
365427	8/17/2010	10/26/2010	10	jeb Scores 1	0	2	MRL.129jeb-1/152.546-162.293<129>	MRL
366074	8/22/2010	10/26/2010	9.28571	jeb Scores 1	4	1	MRL.129jeb-1/152.546-162.293<129>	MRL
366075	8/22/2010	10/26/2010	9.28571	jeb Scores 1	2	3	MRL.129jeb-1/152.546-162.293<129>	MRL
366076	8/22/2010	10/26/2010	9.28571	jeb Scores 1	0	2	MRL.129jeb-1/152.546-162.293<129>	MRL
366078	8/22/2010	10/26/2010	9.28571	jeb Scores 1	2	2	MRL.129jeb-1/152.546-162.293<129>	MRL
366079	8/22/2010	10/26/2010	9.28571	jeb Scores 1	3	1	MRL.129jeb-1/152.546-162.293<129>	MRL
366080	8/22/2010	10/26/2010	9.28571	jeb Scores 1	4	4	MRL.129jeb-1/152.546-162.293<129>	MRL
366081	8/22/2010	10/26/2010	9.28571	jeb Scores 1	0	2	MRL.129jeb-1/152.546-162.293<129>	MRL
358557	5/30/2010	11/2/2010	22.2857	jeb Scores 1	6	4	B6.129X1jeb-1/80-162<129> (N11)	B6
358558	5/30/2010	11/2/2010	22.2857	jeb Scores 1	6	2	B6.129X1jeb-1/80-162<129> (N11)	B6
358559	5/30/2010	11/2/2010	22.2857	jeb Scores 1	6	1	B6.129X1jeb-1/80-162<129> (N11)	B6
359968	6/17/2010	11/2/2010	19.7143	jeb Scores 1	2	5	B6.129X1jeb-1/80-162<129> (N11)	B6
359969	6/17/2010	11/2/2010	19.7143	jeb Scores 1	2	5	B6.129X1jeb-1/80-162<129> (N11)	B6
359970	6/17/2010	11/2/2010	19.7143	jeb Scores 1	2	4	B6.129X1jeb-1/80-162<129> (N11)	B6
362569	7/10/2010	11/2/2010	16.4286	jeb Scores 1	0	2	B6.129X1jeb-1/80-162<129> (N11)	B6
362570	7/10/2010	11/2/2010	16.4286	jeb Scores 1	0	1	B6.129X1jeb-1/80-162<129> (N11)	B6
362573	7/10/2010	11/2/2010	16.4286	jeb Scores 1	0	3	B6.129X1jeb-1/80-162<129> (N11)	B6
362574	7/10/2010	11/2/2010	16.4286	jeb Scores 1	0	2	B6.129X1jeb-1/80-162<129> (N11)	B6
363349	7/23/2010	11/2/2010	14.5714	jeb Scores 1	0	2	B6.129X1jeb-1/80-162<129> (N11)	B6
363350	7/23/2010	11/2/2010	14.5714	jeb Scores 1	0	2	B6.129X1jeb-1/80-162<129> (N11)	B6
363351	7/23/2010	11/2/2010	14.5714	jeb Scores 1	0	1	B6.129X1jeb-1/80-162<129> (N11)	B6
364677	8/7/2010	11/2/2010	12.4286	jeb Scores 1	0	1	B6.129X1jeb-1/80-162<129> (N11)	B6
364678	8/7/2010	11/2/2010	12.4286	jeb Scores 1	0	0	B6.129X1jeb-1/80-162<129> (N11)	B6
364679	8/7/2010	11/2/2010	12.4286	jeb Scores 1	0	0	B6.129X1jeb-1/80-162<129> (N11)	B6
364680	8/7/2010	11/2/2010	12.4286	jeb Scores 1	0	2	B6.129X1jeb-1/80-162<129> (N11)	B6
364681	8/7/2010	11/2/2010	12.4286	jeb Scores 1	0	1	B6.129X1jeb-1/80-162<129> (N11)	B6
364682	8/7/2010	11/2/2010	12.4286	jeb Scores 1	0	1	B6.129X1jeb-1/80-162<129> (N11)	B6
364683	8/7/2010	11/2/2010	12.4286	jeb Scores 1	0	0	B6.129X1jeb-1/80-162<129> (N11)	B6
359308	6/11/2010	11/2/2010	20.5714	jeb Scores 1	0	3	B6.AJjeb-1/152-162<129>,19/ 5-61<AJ>	A
359309	6/11/2010	11/2/2010	20.5714	jeb Scores 1	0	2	B6.AJjeb-1/152-162<129>,19/ 5-61<AJ>	A
359310	6/11/2010	11/2/2010	20.5714	jeb Scores 1	0	2	B6.AJjeb-1/152-162<129>,19/ 5-61<AJ>	A
359311	6/11/2010	11/2/2010	20.5714	jeb Scores 1	0	0	B6.AJjeb-1/152-162<129>,19/ 5-61<AJ>	A
359312	6/11/2010	11/2/2010	20.5714	jeb Scores 1	2	6	B6.AJjeb-1/152-162<129>,19/ 5-61<AJ>	A
359313	6/11/2010	11/2/2010	20.5714	jeb Scores 1	2	4	B6.AJjeb-1/152-162<129>,19/ 5-61<AJ>	A
359314	6/11/2010	11/2/2010	20.5714	jeb Scores 1	1	4	B6.AJjeb-1/152-162<129>,19/ 5-61<AJ>	A
359315	6/11/2010	11/2/2010	20.5714	jeb Scores 1	1	4	B6.AJjeb-1/152-162<129>,19/ 5-61<AJ>	A
359316	6/11/2010	11/2/2010	20.5714	jeb Scores 1	0	4	B6.AJjeb-1/152-162<129>,19/ 5-61<AJ>	A
364691	8/7/2010	11/2/2010	12.4286	jeb Scores 1	0	0	B6.AJjeb-1/152-162<129>,19/ 5-61<AJ>	A
364692	8/7/2010	11/2/2010	12.4286	jeb Scores 1	0	0	B6.AJjeb-1/152-162<129>,19/ 5-61<AJ>	A
364693	8/7/2010	11/2/2010	12.4286	jeb Scores 1	0	0	B6.AJjeb-1/152-162<129>,19/ 5-61<AJ>	A
364694	8/7/2010	11/2/2010	12.4286	jeb Scores 1	0	0	B6.AJjeb-1/152-162<129>,19/ 5-61<AJ>	A
364695	8/7/2010	11/2/2010	12.4286	jeb Scores 1	0	0	B6.AJjeb-1/152-162<129>,19/ 5-61<AJ>	A
364696	8/7/2010	11/2/2010	12.4286	jeb Scores 1	0	0	B6.AJjeb-1/152-162<129>,19/ 5-61<AJ>	A
364697	8/7/2010	11/2/2010	12.4286	jeb Scores 1	0	0	B6.AJjeb-1/152-162<129>,19/ 5-61<AJ>	A
367622	9/4/2010	11/2/2010	8.42857	jeb Scores 1	0	1	B6.AJjeb-1/152-162<129>,19/ 5-61<AJ>	A
367623	9/4/2010	11/2/2010	8.42857	jeb Scores 1	0	0	B6.AJjeb-1/152-162<129>,19/ 5-61<AJ>	A
367624	9/4/2010	11/2/2010	8.42857	jeb Scores 1	0	0	B6.AJjeb-1/152-162<129>,19/ 5-61<AJ>	A
367625	9/4/2010	11/2/2010	8.42857	jeb Scores 1	0	0	B6.AJjeb-1/152-162<129>,19/ 5-61<AJ>	A
367626	9/4/2010	11/2/2010	8.42857	jeb Scores 1	0	0	B6.AJjeb-1/152-162<129>,19/ 5-61<AJ>	A
367627	9/4/2010	11/2/2010	8.42857	jeb Scores 1	0	0	B6.AJjeb-1/152-162<129>,19/ 5-61<AJ>	A
367634	9/9/2010	11/2/2010	7.71429	jeb Scores 1	0	0	B6.AJjeb-1/152-162<129>,19/ 5-61<AJ>	A
367635	9/9/2010	11/2/2010	7.71429	jeb Scores 1	0	0	B6.AJjeb-1/152-162<129>,19/ 5-61<AJ>	A
367636	9/9/2010	11/2/2010	7.71429	jeb Scores 1	0	0	B6.AJjeb-1/152-162<129>,19/ 5-61<AJ>	A
367637	9/9/2010	11/2/2010	7.71429	jeb Scores 1	0	0	B6.AJjeb-1/152-162<129>,19/ 5-61<AJ>	A
367638	9/9/2010	11/2/2010	7.71429	jeb Scores 1	0	0	B6.AJjeb-1/152-162<129>,19/ 5-61<AJ>	A
367639	9/9/2010	11/2/2010	7.71429	jeb Scores 1	0	0	B6.AJjeb-1/152-162<129>,19/ 5-61<AJ>	A
367640	9/9/2010	11/2/2010	7.71429	jeb Scores 1	0	0	B6.AJjeb-1/152-162<129>,19/ 5-61<AJ>	A
367641	9/9/2010	11/2/2010	7.71429	jeb Scores 1	0	0	B6.AJjeb-1/152-162<129>,19/ 5-61<AJ>	A
368488	9/5/2010	11/2/2010	8.28571	jeb Scores 1	0	0	B6.AJjeb-1/152-162<129>,19/ 5-61<AJ>	A
368489	9/5/2010	11/2/2010	8.28571	jeb Scores 1	0	0	B6.AJjeb-1/152-162<129>,19/ 5-61<AJ>	A
368490	9/5/2010	11/2/2010	8.28571	jeb Scores 1	0	0	B6.AJjeb-1/152-162<129>,19/ 5-61<AJ>	A
368491	9/5/2010	11/2/2010	8.28571	jeb Scores 1	0	0	B6.AJjeb-1/152-162<129>,19/ 5-61<AJ>	A
368492	9/5/2010	11/2/2010	8.28571	jeb Scores 1	0	0	B6.AJjeb-1/152-162<129>,19/ 5-61<AJ>	A
368493	9/5/2010	11/2/2010	8.28571	jeb Scores 1	0	0	B6.AJjeb-1/152-162<129>,19/ 5-61<AJ>	A
368494	9/5/2010	11/2/2010	8.28571	jeb Scores 1	0	0	B6.AJjeb-1/152-162<129>,19/ 5-61<AJ>	A
342089	12/6/2009	11/2/2010	47.2857	jeb Scores 1	6	0	FVB.129X1jeb-1/152.546-162.293<129>	FVB
342090	12/6/2009	11/2/2010	47.2857	jeb Scores 1	5	0	FVB.129X1jeb-1/152.546-162.293<129>	FVB
342091	12/6/2009	11/2/2010	47.2857	jeb Scores 1	6	1	FVB.129X1jeb-1/152.546-162.293<129>	FVB
342092	12/6/2009	11/2/2010	47.2857	jeb Scores 1	6	1	FVB.129X1jeb-1/152.546-162.293<129>	FVB
342093	12/6/2009	11/2/2010	47.2857	jeb Scores 1	1	0	FVB.129X1jeb-1/152.546-162.293<129>	FVB
342098	12/6/2009	11/2/2010	47.2857	jeb Scores 1	4	1	FVB.129X1jeb-1/152.546-162.293<129>	FVB
342099	12/6/2009	11/2/2010	47.2857	jeb Scores 1	2	5	FVB.129X1jeb-1/152.546-162.293<129>	FVB
342100	12/6/2009	11/2/2010	47.2857	jeb Scores 1	2	3	FVB.129X1jeb-1/152.546-162.293<129>	FVB
342101	12/6/2009	11/2/2010	47.2857	jeb Scores 1	2	3	FVB.129X1jeb-1/152.546-162.293<129>	FVB
364000	8/4/2010	11/2/2010	12.8571	jeb Scores 1	0	0	FVB.129X1jeb-1/152.546-162.293<129>	FVB
364001	8/4/2010	11/2/2010	12.8571	jeb Scores 1	0	0	FVB.129X1jeb-1/152.546-162.293<129>	FVB
364002	8/4/2010	11/2/2010	12.8571	jeb Scores 1	0	0	FVB.129X1jeb-1/152.546-162.293<129>	FVB
364011	8/3/2010	11/2/2010	13	jeb Scores 1	0	0	FVB.129X1jeb-1/152.546-162.293<129>	FVB
364012	8/3/2010	11/2/2010	13	jeb Scores 1	0	0	FVB.129X1jeb-1/152.546-162.293<129>	FVB
364013	8/3/2010	11/2/2010	13	jeb Scores 1	0	0	FVB.129X1jeb-1/152.546-162.293<129>	FVB
364014	8/3/2010	11/2/2010	13	jeb Scores 1	0	0	FVB.129X1jeb-1/152.546-162.293<129>	FVB
364003	8/4/2010	11/2/2010	12.8571	jeb Scores 1	0	0	FVB.129X1jeb-1/152.546-162.293<129>	FVB
364015	8/3/2010	11/2/2010	13	jeb Scores 1	0	0	FVB.129X1jeb-1/152.546-162.293<129>	FVB
364016	8/3/2010	11/2/2010	13	jeb Scores 1	0	0	FVB.129X1jeb-1/152.546-162.293<129>	FVB
365435	8/16/2010	11/2/2010	11.1429	jeb Scores 1	0	0	FVB.129X1jeb-1/152.546-162.293<129>	FVB
365436	8/16/2010	11/2/2010	11.1429	jeb Scores 1	0	0	FVB.129X1jeb-1/152.546-162.293<129>	FVB
365437	8/16/2010	11/2/2010	11.1429	jeb Scores 1	0	0	FVB.129X1jeb-1/152.546-162.293<129>	FVB
365438	8/16/2010	11/2/2010	11.1429	jeb Scores 1	0	0	FVB.129X1jeb-1/152.546-162.293<129>	FVB
365439	8/16/2010	11/2/2010	11.1429	jeb Scores 1	0	0	FVB.129X1jeb-1/152.546-162.293<129>	FVB
365440	8/16/2010	11/2/2010	11.1429	jeb Scores 1	0	0	FVB.129X1jeb-1/152.546-162.293<129>	FVB
365441	8/16/2010	11/2/2010	11.1429	jeb Scores 1	0	0	FVB.129X1jeb-1/152.546-162.293<129>	FVB
365442	8/16/2010	11/2/2010	11.1429	jeb Scores 1	0	0	FVB.129X1jeb-1/152.546-162.293<129>	FVB
365443	8/16/2010	11/2/2010	11.1429	jeb Scores 1	0	0	FVB.129X1jeb-1/152.546-162.293<129>	FVB
367945	9/7/2010	11/2/2010	8	jeb Scores 1	0	0	FVB.129X1jeb-1/152.546-162.293<129>	FVB
367946	9/7/2010	11/2/2010	8	jeb Scores 1	0	0	FVB.129X1jeb-1/152.546-162.293<129>	FVB
367947	9/7/2010	11/2/2010	8	jeb Scores 1	0	0	FVB.129X1jeb-1/152.546-162.293<129>	FVB
367948	9/7/2010	11/2/2010	8	jeb Scores 1	0	0	FVB.129X1jeb-1/152.546-162.293<129>	FVB
367949	9/7/2010	11/2/2010	8	jeb Scores 1	0	0	FVB.129X1jeb-1/152.546-162.293<129>	FVB
367950	9/7/2010	11/2/2010	8	jeb Scores 1	0	0	FVB.129X1jeb-1/152.546-162.293<129>	FVB
367951	9/7/2010	11/2/2010	8	jeb Scores 1	0	0	FVB.129X1jeb-1/152.546-162.293<129>	FVB
367952	9/7/2010	11/2/2010	8	jeb Scores 1	0	0	FVB.129X1jeb-1/152.546-162.293<129>	FVB
367953	9/7/2010	11/2/2010	8	jeb Scores 1	0	0	FVB.129X1jeb-1/152.546-162.293<129>	FVB
365419	8/17/2010	11/2/2010	11	jeb Scores 1	6	4	MRL.129jeb-1/152.546-162.293<129>	MRL
365420	8/17/2010	11/2/2010	11	jeb Scores 1	6	4	MRL.129jeb-1/152.546-162.293<129>	MRL
365421	8/17/2010	11/2/2010	11	jeb Scores 1	6	4	MRL.129jeb-1/152.546-162.293<129>	MRL
365422	8/17/2010	11/2/2010	11	jeb Scores 1	2	4	MRL.129jeb-1/152.546-162.293<129>	MRL
365424	8/17/2010	11/2/2010	11	jeb Scores 1	6	2	MRL.129jeb-1/152.546-162.293<129>	MRL
365425	8/17/2010	11/2/2010	11	jeb Scores 1	5	4	MRL.129jeb-1/152.546-162.293<129>	MRL
365426	8/17/2010	11/2/2010	11	jeb Scores 1	2	4	MRL.129jeb-1/152.546-162.293<129>	MRL
365427	8/17/2010	11/2/2010	11	jeb Scores 1	2	4	MRL.129jeb-1/152.546-162.293<129>	MRL
366074	8/22/2010	11/2/2010	10.2857	jeb Scores 1	6	1	MRL.129jeb-1/152.546-162.293<129>	MRL
366075	8/22/2010	11/2/2010	10.2857	jeb Scores 1	5	2	MRL.129jeb-1/152.546-162.293<129>	MRL
366076	8/22/2010	11/2/2010	10.2857	jeb Scores 1	0	1	MRL.129jeb-1/152.546-162.293<129>	MRL
366078	8/22/2010	11/2/2010	10.2857	jeb Scores 1	6	4	MRL.129jeb-1/152.546-162.293<129>	MRL
366079	8/22/2010	11/2/2010	10.2857	jeb Scores 1	4	4	MRL.129jeb-1/152.546-162.293<129>	MRL
366080	8/22/2010	11/2/2010	10.2857	jeb Scores 1	3	4	MRL.129jeb-1/152.546-162.293<129>	MRL
366081	8/22/2010	11/2/2010	10.2857	jeb Scores 1	0	2	MRL.129jeb-1/152.546-162.293<129>	MRL
359968	6/17/2010	11/9/2010	20.7143	jeb Scores 1	5	5	B6.129X1jeb-1/80-162<129> (N11)	B6
359969	6/17/2010	11/9/2010	20.7143	jeb Scores 1	4	5	B6.129X1jeb-1/80-162<129> (N11)	B6
359970	6/17/2010	11/9/2010	20.7143	jeb Scores 1	4	5	B6.129X1jeb-1/80-162<129> (N11)	B6
362569	7/10/2010	11/9/2010	17.4286	jeb Scores 1	0	2	B6.129X1jeb-1/80-162<129> (N11)	B6
362570	7/10/2010	11/9/2010	17.4286	jeb Scores 1	0	2	B6.129X1jeb-1/80-162<129> (N11)	B6
362573	7/10/2010	11/9/2010	17.4286	jeb Scores 1	1	4	B6.129X1jeb-1/80-162<129> (N11)	B6
362574	7/10/2010	11/9/2010	17.4286	jeb Scores 1	0	4	B6.129X1jeb-1/80-162<129> (N11)	B6
363349	7/23/2010	11/9/2010	15.5714	jeb Scores 1	0	3	B6.129X1jeb-1/80-162<129> (N11)	B6
363350	7/23/2010	11/9/2010	15.5714	jeb Scores 1	0	2	B6.129X1jeb-1/80-162<129> (N11)	B6
363351	7/23/2010	11/9/2010	15.5714	jeb Scores 1	0	1	B6.129X1jeb-1/80-162<129> (N11)	B6
364677	8/7/2010	11/9/2010	13.4286	jeb Scores 1	0	1	B6.129X1jeb-1/80-162<129> (N11)	B6
364678	8/7/2010	11/9/2010	13.4286	jeb Scores 1	0	0	B6.129X1jeb-1/80-162<129> (N11)	B6
364679	8/7/2010	11/9/2010	13.4286	jeb Scores 1	0	0	B6.129X1jeb-1/80-162<129> (N11)	B6
364680	8/7/2010	11/9/2010	13.4286	jeb Scores 1	2	1	B6.129X1jeb-1/80-162<129> (N11)	B6
364681	8/7/2010	11/9/2010	13.4286	jeb Scores 1	0	2	B6.129X1jeb-1/80-162<129> (N11)	B6
364682	8/7/2010	11/9/2010	13.4286	jeb Scores 1	0	1	B6.129X1jeb-1/80-162<129> (N11)	B6
364683	8/7/2010	11/9/2010	13.4286	jeb Scores 1	0	1	B6.129X1jeb-1/80-162<129> (N11)	B6
359308	6/11/2010	11/9/2010	21.5714	jeb Scores 1	0	3	B6.AJjeb-1/152-162<129>,19/ 5-61<AJ>	A
359309	6/11/2010	11/9/2010	21.5714	jeb Scores 1	0	2	B6.AJjeb-1/152-162<129>,19/ 5-61<AJ>	A
359310	6/11/2010	11/9/2010	21.5714	jeb Scores 1	0	2	B6.AJjeb-1/152-162<129>,19/ 5-61<AJ>	A
359311	6/11/2010	11/9/2010	21.5714	jeb Scores 1	0	0	B6.AJjeb-1/152-162<129>,19/ 5-61<AJ>	A
359312	6/11/2010	11/9/2010	21.5714	jeb Scores 1	3	6	B6.AJjeb-1/152-162<129>,19/ 5-61<AJ>	A
359313	6/11/2010	11/9/2010	21.5714	jeb Scores 1	2	4	B6.AJjeb-1/152-162<129>,19/ 5-61<AJ>	A
359314	6/11/2010	11/9/2010	21.5714	jeb Scores 1	3	3	B6.AJjeb-1/152-162<129>,19/ 5-61<AJ>	A
359315	6/11/2010	11/9/2010	21.5714	jeb Scores 1	0	5	B6.AJjeb-1/152-162<129>,19/ 5-61<AJ>	A
359316	6/11/2010	11/9/2010	21.5714	jeb Scores 1	0	4	B6.AJjeb-1/152-162<129>,19/ 5-61<AJ>	A
364691	8/7/2010	11/9/2010	13.4286	jeb Scores 1	0	0	B6.AJjeb-1/152-162<129>,19/ 5-61<AJ>	A
364692	8/7/2010	11/9/2010	13.4286	jeb Scores 1	0	0	B6.AJjeb-1/152-162<129>,19/ 5-61<AJ>	A
364693	8/7/2010	11/9/2010	13.4286	jeb Scores 1	0	0	B6.AJjeb-1/152-162<129>,19/ 5-61<AJ>	A
364694	8/7/2010	11/9/2010	13.4286	jeb Scores 1	0	0	B6.AJjeb-1/152-162<129>,19/ 5-61<AJ>	A
364695	8/7/2010	11/9/2010	13.4286	jeb Scores 1	0	0	B6.AJjeb-1/152-162<129>,19/ 5-61<AJ>	A
364696	8/7/2010	11/9/2010	13.4286	jeb Scores 1	0	0	B6.AJjeb-1/152-162<129>,19/ 5-61<AJ>	A
364697	8/7/2010	11/9/2010	13.4286	jeb Scores 1	0	0	B6.AJjeb-1/152-162<129>,19/ 5-61<AJ>	A
367622	9/4/2010	11/9/2010	9.42857	jeb Scores 1	0	0	B6.AJjeb-1/152-162<129>,19/ 5-61<AJ>	A
367623	9/4/2010	11/9/2010	9.42857	jeb Scores 1	0	0	B6.AJjeb-1/152-162<129>,19/ 5-61<AJ>	A
367624	9/4/2010	11/9/2010	9.42857	jeb Scores 1	0	0	B6.AJjeb-1/152-162<129>,19/ 5-61<AJ>	A
367625	9/4/2010	11/9/2010	9.42857	jeb Scores 1	0	0	B6.AJjeb-1/152-162<129>,19/ 5-61<AJ>	A
367626	9/4/2010	11/9/2010	9.42857	jeb Scores 1	0	0	B6.AJjeb-1/152-162<129>,19/ 5-61<AJ>	A
367627	9/4/2010	11/9/2010	9.42857	jeb Scores 1	0	0	B6.AJjeb-1/152-162<129>,19/ 5-61<AJ>	A
367634	9/9/2010	11/9/2010	8.71429	jeb Scores 1	0	0	B6.AJjeb-1/152-162<129>,19/ 5-61<AJ>	A
367635	9/9/2010	11/9/2010	8.71429	jeb Scores 1	0	0	B6.AJjeb-1/152-162<129>,19/ 5-61<AJ>	A
367636	9/9/2010	11/9/2010	8.71429	jeb Scores 1	0	0	B6.AJjeb-1/152-162<129>,19/ 5-61<AJ>	A
367637	9/9/2010	11/9/2010	8.71429	jeb Scores 1	0	0	B6.AJjeb-1/152-162<129>,19/ 5-61<AJ>	A
367638	9/9/2010	11/9/2010	8.71429	jeb Scores 1	0	0	B6.AJjeb-1/152-162<129>,19/ 5-61<AJ>	A
367639	9/9/2010	11/9/2010	8.71429	jeb Scores 1	0	0	B6.AJjeb-1/152-162<129>,19/ 5-61<AJ>	A
367640	9/9/2010	11/9/2010	8.71429	jeb Scores 1	0	0	B6.AJjeb-1/152-162<129>,19/ 5-61<AJ>	A
367641	9/9/2010	11/9/2010	8.71429	jeb Scores 1	0	0	B6.AJjeb-1/152-162<129>,19/ 5-61<AJ>	A
368488	9/5/2010	11/9/2010	9.28571	jeb Scores 1	0	0	B6.AJjeb-1/152-162<129>,19/ 5-61<AJ>	A
368489	9/5/2010	11/9/2010	9.28571	jeb Scores 1	0	0	B6.AJjeb-1/152-162<129>,19/ 5-61<AJ>	A
368490	9/5/2010	11/9/2010	9.28571	jeb Scores 1	0	0	B6.AJjeb-1/152-162<129>,19/ 5-61<AJ>	A
368491	9/5/2010	11/9/2010	9.28571	jeb Scores 1	0	0	B6.AJjeb-1/152-162<129>,19/ 5-61<AJ>	A
368492	9/5/2010	11/9/2010	9.28571	jeb Scores 1	0	0	B6.AJjeb-1/152-162<129>,19/ 5-61<AJ>	A
368493	9/5/2010	11/9/2010	9.28571	jeb Scores 1	0	0	B6.AJjeb-1/152-162<129>,19/ 5-61<AJ>	A
368494	9/5/2010	11/9/2010	9.28571	jeb Scores 1	0	0	B6.AJjeb-1/152-162<129>,19/ 5-61<AJ>	A
342089	12/6/2009	11/9/2010	48.2857	jeb Scores 1	6	0	FVB.129X1jeb-1/152.546-162.293<129>	FVB
342090	12/6/2009	11/9/2010	48.2857	jeb Scores 1	5	0	FVB.129X1jeb-1/152.546-162.293<129>	FVB
342091	12/6/2009	11/9/2010	48.2857	jeb Scores 1	6	1	FVB.129X1jeb-1/152.546-162.293<129>	FVB
342092	12/6/2009	11/9/2010	48.2857	jeb Scores 1	6	1	FVB.129X1jeb-1/152.546-162.293<129>	FVB
342093	12/6/2009	11/9/2010	48.2857	jeb Scores 1	1	0	FVB.129X1jeb-1/152.546-162.293<129>	FVB
342098	12/6/2009	11/9/2010	48.2857	jeb Scores 1	4	1	FVB.129X1jeb-1/152.546-162.293<129>	FVB
342099	12/6/2009	11/9/2010	48.2857	jeb Scores 1	2	4	FVB.129X1jeb-1/152.546-162.293<129>	FVB
342100	12/6/2009	11/9/2010	48.2857	jeb Scores 1	2	4	FVB.129X1jeb-1/152.546-162.293<129>	FVB
342101	12/6/2009	11/9/2010	48.2857	jeb Scores 1	2	1	FVB.129X1jeb-1/152.546-162.293<129>	FVB
364000	8/4/2010	11/9/2010	13.8571	jeb Scores 1	0	0	FVB.129X1jeb-1/152.546-162.293<129>	FVB
364001	8/4/2010	11/9/2010	13.8571	jeb Scores 1	0	0	FVB.129X1jeb-1/152.546-162.293<129>	FVB
364002	8/4/2010	11/9/2010	13.8571	jeb Scores 1	0	0	FVB.129X1jeb-1/152.546-162.293<129>	FVB
364011	8/3/2010	11/9/2010	14	jeb Scores 1	0	0	FVB.129X1jeb-1/152.546-162.293<129>	FVB
364012	8/3/2010	11/9/2010	14	jeb Scores 1	0	0	FVB.129X1jeb-1/152.546-162.293<129>	FVB
364013	8/3/2010	11/9/2010	14	jeb Scores 1	0	0	FVB.129X1jeb-1/152.546-162.293<129>	FVB
364014	8/3/2010	11/9/2010	14	jeb Scores 1	0	0	FVB.129X1jeb-1/152.546-162.293<129>	FVB
364003	8/4/2010	11/9/2010	13.8571	jeb Scores 1	0	0	FVB.129X1jeb-1/152.546-162.293<129>	FVB
364015	8/3/2010	11/9/2010	14	jeb Scores 1	0	0	FVB.129X1jeb-1/152.546-162.293<129>	FVB
364016	8/3/2010	11/9/2010	14	jeb Scores 1	0	0	FVB.129X1jeb-1/152.546-162.293<129>	FVB
365435	8/16/2010	11/9/2010	12.1429	jeb Scores 1	0	0	FVB.129X1jeb-1/152.546-162.293<129>	FVB
365436	8/16/2010	11/9/2010	12.1429	jeb Scores 1	0	0	FVB.129X1jeb-1/152.546-162.293<129>	FVB
365437	8/16/2010	11/9/2010	12.1429	jeb Scores 1	0	0	FVB.129X1jeb-1/152.546-162.293<129>	FVB
365438	8/16/2010	11/9/2010	12.1429	jeb Scores 1	0	0	FVB.129X1jeb-1/152.546-162.293<129>	FVB
365439	8/16/2010	11/9/2010	12.1429	jeb Scores 1	0	0	FVB.129X1jeb-1/152.546-162.293<129>	FVB
365440	8/16/2010	11/9/2010	12.1429	jeb Scores 1	0	0	FVB.129X1jeb-1/152.546-162.293<129>	FVB
365441	8/16/2010	11/9/2010	12.1429	jeb Scores 1	0	0	FVB.129X1jeb-1/152.546-162.293<129>	FVB
365442	8/16/2010	11/9/2010	12.1429	jeb Scores 1	0	0	FVB.129X1jeb-1/152.546-162.293<129>	FVB
365443	8/16/2010	11/9/2010	12.1429	jeb Scores 1	0	0	FVB.129X1jeb-1/152.546-162.293<129>	FVB
367945	9/7/2010	11/9/2010	9	jeb Scores 1	0	0	FVB.129X1jeb-1/152.546-162.293<129>	FVB
367946	9/7/2010	11/9/2010	9	jeb Scores 1	0	0	FVB.129X1jeb-1/152.546-162.293<129>	FVB
367947	9/7/2010	11/9/2010	9	jeb Scores 1	0	0	FVB.129X1jeb-1/152.546-162.293<129>	FVB
367948	9/7/2010	11/9/2010	9	jeb Scores 1	0	0	FVB.129X1jeb-1/152.546-162.293<129>	FVB
367949	9/7/2010	11/9/2010	9	jeb Scores 1	0	0	FVB.129X1jeb-1/152.546-162.293<129>	FVB
367950	9/7/2010	11/9/2010	9	jeb Scores 1	0	0	FVB.129X1jeb-1/152.546-162.293<129>	FVB
367951	9/7/2010	11/9/2010	9	jeb Scores 1	0	0	FVB.129X1jeb-1/152.546-162.293<129>	FVB
367952	9/7/2010	11/9/2010	9	jeb Scores 1	0	0	FVB.129X1jeb-1/152.546-162.293<129>	FVB
367953	9/7/2010	11/9/2010	9	jeb Scores 1	0	0	FVB.129X1jeb-1/152.546-162.293<129>	FVB
365420	8/17/2010	11/9/2010	12	jeb Scores 1	6	6	MRL.129jeb-1/152.546-162.293<129>	MRL
365421	8/17/2010	11/9/2010	12	jeb Scores 1	6	4	MRL.129jeb-1/152.546-162.293<129>	MRL
365422	8/17/2010	11/9/2010	12	jeb Scores 1	6	2	MRL.129jeb-1/152.546-162.293<129>	MRL
365424	8/17/2010	11/9/2010	12	jeb Scores 1	6	4	MRL.129jeb-1/152.546-162.293<129>	MRL
365425	8/17/2010	11/9/2010	12	jeb Scores 1	6	4	MRL.129jeb-1/152.546-162.293<129>	MRL
365426	8/17/2010	11/9/2010	12	jeb Scores 1	6	4	MRL.129jeb-1/152.546-162.293<129>	MRL
365427	8/17/2010	11/9/2010	12	jeb Scores 1	4	2	MRL.129jeb-1/152.546-162.293<129>	MRL
366074	8/22/2010	11/9/2010	11.2857	jeb Scores 1	6	1	MRL.129jeb-1/152.546-162.293<129>	MRL
366075	8/22/2010	11/9/2010	11.2857	jeb Scores 1	6	1	MRL.129jeb-1/152.546-162.293<129>	MRL
366076	8/22/2010	11/9/2010	11.2857	jeb Scores 1	0	1	MRL.129jeb-1/152.546-162.293<129>	MRL
366078	8/22/2010	11/9/2010	11.2857	jeb Scores 1	6	6	MRL.129jeb-1/152.546-162.293<129>	MRL
366079	8/22/2010	11/9/2010	11.2857	jeb Scores 1	6	2	MRL.129jeb-1/152.546-162.293<129>	MRL
366080	8/22/2010	11/9/2010	11.2857	jeb Scores 1	4	4	MRL.129jeb-1/152.546-162.293<129>	MRL
366081	8/22/2010	11/9/2010	11.2857	jeb Scores 1	2	3	MRL.129jeb-1/152.546-162.293<129>	MRL
362569	7/10/2010	11/16/2010	18.4286	jeb Scores 1	0	4	B6.129X1jeb-1/80-162<129> (N11)	B6
362570	7/10/2010	11/16/2010	18.4286	jeb Scores 1	0	2	B6.129X1jeb-1/80-162<129> (N11)	B6
362573	7/10/2010	11/16/2010	18.4286	jeb Scores 1	1	5	B6.129X1jeb-1/80-162<129> (N11)	B6
362574	7/10/2010	11/16/2010	18.4286	jeb Scores 1	0	4	B6.129X1jeb-1/80-162<129> (N11)	B6
363349	7/23/2010	11/16/2010	16.5714	jeb Scores 1	0	4	B6.129X1jeb-1/80-162<129> (N11)	B6
363350	7/23/2010	11/16/2010	16.5714	jeb Scores 1	0	2	B6.129X1jeb-1/80-162<129> (N11)	B6
363351	7/23/2010	11/16/2010	16.5714	jeb Scores 1	0	2	B6.129X1jeb-1/80-162<129> (N11)	B6
364677	8/7/2010	11/16/2010	14.4286	jeb Scores 1	0	1	B6.129X1jeb-1/80-162<129> (N11)	B6
364678	8/7/2010	11/16/2010	14.4286	jeb Scores 1	0	0	B6.129X1jeb-1/80-162<129> (N11)	B6
364679	8/7/2010	11/16/2010	14.4286	jeb Scores 1	0	0	B6.129X1jeb-1/80-162<129> (N11)	B6
364680	8/7/2010	11/16/2010	14.4286	jeb Scores 1	4	2	B6.129X1jeb-1/80-162<129> (N11)	B6
364681	8/7/2010	11/16/2010	14.4286	jeb Scores 1	0	2	B6.129X1jeb-1/80-162<129> (N11)	B6
364682	8/7/2010	11/16/2010	14.4286	jeb Scores 1	0	2	B6.129X1jeb-1/80-162<129> (N11)	B6
364683	8/7/2010	11/16/2010	14.4286	jeb Scores 1	0	1	B6.129X1jeb-1/80-162<129> (N11)	B6
359308	6/11/2010	11/16/2010	22.5714	jeb Scores 1	0	4	B6.AJjeb-1/152-162<129>,19/ 5-61<AJ>	A
359309	6/11/2010	11/16/2010	22.5714	jeb Scores 1	0	3	B6.AJjeb-1/152-162<129>,19/ 5-61<AJ>	A
359310	6/11/2010	11/16/2010	22.5714	jeb Scores 1	0	2	B6.AJjeb-1/152-162<129>,19/ 5-61<AJ>	A
359311	6/11/2010	11/16/2010	22.5714	jeb Scores 1	0	2	B6.AJjeb-1/152-162<129>,19/ 5-61<AJ>	A
359315	6/11/2010	11/16/2010	22.5714	jeb Scores 1	0	5	B6.AJjeb-1/152-162<129>,19/ 5-61<AJ>	A
359316	6/11/2010	11/16/2010	22.5714	jeb Scores 1	0	4	B6.AJjeb-1/152-162<129>,19/ 5-61<AJ>	A
364691	8/7/2010	11/16/2010	14.4286	jeb Scores 1	0	0	B6.AJjeb-1/152-162<129>,19/ 5-61<AJ>	A
364692	8/7/2010	11/16/2010	14.4286	jeb Scores 1	0	0	B6.AJjeb-1/152-162<129>,19/ 5-61<AJ>	A
364693	8/7/2010	11/16/2010	14.4286	jeb Scores 1	0	0	B6.AJjeb-1/152-162<129>,19/ 5-61<AJ>	A
364694	8/7/2010	11/16/2010	14.4286	jeb Scores 1	0	0	B6.AJjeb-1/152-162<129>,19/ 5-61<AJ>	A
364695	8/7/2010	11/16/2010	14.4286	jeb Scores 1	0	0	B6.AJjeb-1/152-162<129>,19/ 5-61<AJ>	A
364696	8/7/2010	11/16/2010	14.4286	jeb Scores 1	0	0	B6.AJjeb-1/152-162<129>,19/ 5-61<AJ>	A
364697	8/7/2010	11/16/2010	14.4286	jeb Scores 1	0	0	B6.AJjeb-1/152-162<129>,19/ 5-61<AJ>	A
367622	9/4/2010	11/16/2010	10.4286	jeb Scores 1	0	1	B6.AJjeb-1/152-162<129>,19/ 5-61<AJ>	A
367623	9/4/2010	11/16/2010	10.4286	jeb Scores 1	0	0	B6.AJjeb-1/152-162<129>,19/ 5-61<AJ>	A
367624	9/4/2010	11/16/2010	10.4286	jeb Scores 1	0	0	B6.AJjeb-1/152-162<129>,19/ 5-61<AJ>	A
367625	9/4/2010	11/16/2010	10.4286	jeb Scores 1	0	0	B6.AJjeb-1/152-162<129>,19/ 5-61<AJ>	A
367626	9/4/2010	11/16/2010	10.4286	jeb Scores 1	0	0	B6.AJjeb-1/152-162<129>,19/ 5-61<AJ>	A
367627	9/4/2010	11/16/2010	10.4286	jeb Scores 1	0	0	B6.AJjeb-1/152-162<129>,19/ 5-61<AJ>	A
367634	9/9/2010	11/16/2010	9.71429	jeb Scores 1	0	0	B6.AJjeb-1/152-162<129>,19/ 5-61<AJ>	A
367635	9/9/2010	11/16/2010	9.71429	jeb Scores 1	0	0	B6.AJjeb-1/152-162<129>,19/ 5-61<AJ>	A
367636	9/9/2010	11/16/2010	9.71429	jeb Scores 1	0	0	B6.AJjeb-1/152-162<129>,19/ 5-61<AJ>	A
367637	9/9/2010	11/16/2010	9.71429	jeb Scores 1	0	0	B6.AJjeb-1/152-162<129>,19/ 5-61<AJ>	A
367638	9/9/2010	11/16/2010	9.71429	jeb Scores 1	0	0	B6.AJjeb-1/152-162<129>,19/ 5-61<AJ>	A
367639	9/9/2010	11/16/2010	9.71429	jeb Scores 1	0	0	B6.AJjeb-1/152-162<129>,19/ 5-61<AJ>	A
367640	9/9/2010	11/16/2010	9.71429	jeb Scores 1	0	0	B6.AJjeb-1/152-162<129>,19/ 5-61<AJ>	A
367641	9/9/2010	11/16/2010	9.71429	jeb Scores 1	0	0	B6.AJjeb-1/152-162<129>,19/ 5-61<AJ>	A
368488	9/5/2010	11/16/2010	10.2857	jeb Scores 1	0	1	B6.AJjeb-1/152-162<129>,19/ 5-61<AJ>	A
368489	9/5/2010	11/16/2010	10.2857	jeb Scores 1	0	0	B6.AJjeb-1/152-162<129>,19/ 5-61<AJ>	A
368490	9/5/2010	11/16/2010	10.2857	jeb Scores 1	0	0	B6.AJjeb-1/152-162<129>,19/ 5-61<AJ>	A
368491	9/5/2010	11/16/2010	10.2857	jeb Scores 1	0	0	B6.AJjeb-1/152-162<129>,19/ 5-61<AJ>	A
368492	9/5/2010	11/16/2010	10.2857	jeb Scores 1	0	0	B6.AJjeb-1/152-162<129>,19/ 5-61<AJ>	A
368493	9/5/2010	11/16/2010	10.2857	jeb Scores 1	0	0	B6.AJjeb-1/152-162<129>,19/ 5-61<AJ>	A
368494	9/5/2010	11/16/2010	10.2857	jeb Scores 1	0	0	B6.AJjeb-1/152-162<129>,19/ 5-61<AJ>	A
342089	12/6/2009	11/16/2010	49.2857	jeb Scores 1	6	0	FVB.129X1jeb-1/152.546-162.293<129>	FVB
342090	12/6/2009	11/16/2010	49.2857	jeb Scores 1	6	0	FVB.129X1jeb-1/152.546-162.293<129>	FVB
342091	12/6/2009	11/16/2010	49.2857	jeb Scores 1	6	2	FVB.129X1jeb-1/152.546-162.293<129>	FVB
342092	12/6/2009	11/16/2010	49.2857	jeb Scores 1	6	1	FVB.129X1jeb-1/152.546-162.293<129>	FVB
342093	12/6/2009	11/16/2010	49.2857	jeb Scores 1	1	0	FVB.129X1jeb-1/152.546-162.293<129>	FVB
342098	12/6/2009	11/16/2010	49.2857	jeb Scores 1	6	0	FVB.129X1jeb-1/152.546-162.293<129>	FVB
342099	12/6/2009	11/16/2010	49.2857	jeb Scores 1	4	4	FVB.129X1jeb-1/152.546-162.293<129>	FVB
342100	12/6/2009	11/16/2010	49.2857	jeb Scores 1	3	4	FVB.129X1jeb-1/152.546-162.293<129>	FVB
342101	12/6/2009	11/16/2010	49.2857	jeb Scores 1	2	0	FVB.129X1jeb-1/152.546-162.293<129>	FVB
364000	8/4/2010	11/16/2010	14.8571	jeb Scores 1	0	0	FVB.129X1jeb-1/152.546-162.293<129>	FVB
364001	8/4/2010	11/16/2010	14.8571	jeb Scores 1	0	0	FVB.129X1jeb-1/152.546-162.293<129>	FVB
364002	8/4/2010	11/16/2010	14.8571	jeb Scores 1	0	0	FVB.129X1jeb-1/152.546-162.293<129>	FVB
364011	8/3/2010	11/16/2010	15	jeb Scores 1	0	0	FVB.129X1jeb-1/152.546-162.293<129>	FVB
364012	8/3/2010	11/16/2010	15	jeb Scores 1	0	0	FVB.129X1jeb-1/152.546-162.293<129>	FVB
364013	8/3/2010	11/16/2010	15	jeb Scores 1	0	0	FVB.129X1jeb-1/152.546-162.293<129>	FVB
364014	8/3/2010	11/16/2010	15	jeb Scores 1	0	0	FVB.129X1jeb-1/152.546-162.293<129>	FVB
364003	8/4/2010	11/16/2010	14.8571	jeb Scores 1	0	0	FVB.129X1jeb-1/152.546-162.293<129>	FVB
364015	8/3/2010	11/16/2010	15	jeb Scores 1	0	0	FVB.129X1jeb-1/152.546-162.293<129>	FVB
364016	8/3/2010	11/16/2010	15	jeb Scores 1	0	0	FVB.129X1jeb-1/152.546-162.293<129>	FVB
365435	8/16/2010	11/16/2010	13.1429	jeb Scores 1	0	0	FVB.129X1jeb-1/152.546-162.293<129>	FVB
365436	8/16/2010	11/16/2010	13.1429	jeb Scores 1	0	0	FVB.129X1jeb-1/152.546-162.293<129>	FVB
365437	8/16/2010	11/16/2010	13.1429	jeb Scores 1	0	0	FVB.129X1jeb-1/152.546-162.293<129>	FVB
365438	8/16/2010	11/16/2010	13.1429	jeb Scores 1	0	0	FVB.129X1jeb-1/152.546-162.293<129>	FVB
365439	8/16/2010	11/16/2010	13.1429	jeb Scores 1	0	0	FVB.129X1jeb-1/152.546-162.293<129>	FVB
365440	8/16/2010	11/16/2010	13.1429	jeb Scores 1	0	0	FVB.129X1jeb-1/152.546-162.293<129>	FVB
365441	8/16/2010	11/16/2010	13.1429	jeb Scores 1	0	0	FVB.129X1jeb-1/152.546-162.293<129>	FVB
365442	8/16/2010	11/16/2010	13.1429	jeb Scores 1	0	0	FVB.129X1jeb-1/152.546-162.293<129>	FVB
365443	8/16/2010	11/16/2010	13.1429	jeb Scores 1	0	0	FVB.129X1jeb-1/152.546-162.293<129>	FVB
367945	9/7/2010	11/16/2010	10	jeb Scores 1	0	0	FVB.129X1jeb-1/152.546-162.293<129>	FVB
367946	9/7/2010	11/16/2010	10	jeb Scores 1	0	0	FVB.129X1jeb-1/152.546-162.293<129>	FVB
367947	9/7/2010	11/16/2010	10	jeb Scores 1	0	0	FVB.129X1jeb-1/152.546-162.293<129>	FVB
367948	9/7/2010	11/16/2010	10	jeb Scores 1	0	0	FVB.129X1jeb-1/152.546-162.293<129>	FVB
367949	9/7/2010	11/16/2010	10	jeb Scores 1	0	0	FVB.129X1jeb-1/152.546-162.293<129>	FVB
367950	9/7/2010	11/16/2010	10	jeb Scores 1	0	0	FVB.129X1jeb-1/152.546-162.293<129>	FVB
367951	9/7/2010	11/16/2010	10	jeb Scores 1	0	0	FVB.129X1jeb-1/152.546-162.293<129>	FVB
367952	9/7/2010	11/16/2010	10	jeb Scores 1	0	0	FVB.129X1jeb-1/152.546-162.293<129>	FVB
367953	9/7/2010	11/16/2010	10	jeb Scores 1	0	0	FVB.129X1jeb-1/152.546-162.293<129>	FVB
366074	8/22/2010	11/16/2010	12.2857	jeb Scores 1	6	2	MRL.129jeb-1/152.546-162.293<129>	MRL
366075	8/22/2010	11/16/2010	12.2857	jeb Scores 1	6	2	MRL.129jeb-1/152.546-162.293<129>	MRL
366076	8/22/2010	11/16/2010	12.2857	jeb Scores 1	0	2	MRL.129jeb-1/152.546-162.293<129>	MRL
366079	8/22/2010	11/16/2010	12.2857	jeb Scores 1	6	6	MRL.129jeb-1/152.546-162.293<129>	MRL
366080	8/22/2010	11/16/2010	12.2857	jeb Scores 1	6	4	MRL.129jeb-1/152.546-162.293<129>	MRL
366081	8/22/2010	11/16/2010	12.2857	jeb Scores 1	6	4	MRL.129jeb-1/152.546-162.293<129>	MRL
373642	10/30/2010	11/23/2010	3.42857	jeb Scores 1	0	0	(B6-jeb/jeb x FVB-jeb/jeb)F1	B6FVBF1
373643	10/30/2010	11/23/2010	3.42857	jeb Scores 1	0	0	(B6-jeb/jeb x FVB-jeb/jeb)F1	B6FVBF1
373644	10/30/2010	11/23/2010	3.42857	jeb Scores 1	0	0	(B6-jeb/jeb x FVB-jeb/jeb)F1	B6FVBF1
373645	10/30/2010	11/23/2010	3.42857	jeb Scores 1	0	0	(B6-jeb/jeb x FVB-jeb/jeb)F1	B6FVBF1
373646	10/30/2010	11/23/2010	3.42857	jeb Scores 1	0	0	(B6-jeb/jeb x FVB-jeb/jeb)F1	B6FVBF1
373647	10/30/2010	11/23/2010	3.42857	jeb Scores 1	0	0	(B6-jeb/jeb x FVB-jeb/jeb)F1	B6FVBF1
373648	10/30/2010	11/23/2010	3.42857	jeb Scores 1	0	0	(B6-jeb/jeb x FVB-jeb/jeb)F1	B6FVBF1
373649	10/30/2010	11/23/2010	3.42857	jeb Scores 1	0	0	(B6-jeb/jeb x FVB-jeb/jeb)F1	B6FVBF1
373650	10/30/2010	11/23/2010	3.42857	jeb Scores 1	0	0	(B6-jeb/jeb x FVB-jeb/jeb)F1	B6FVBF1
373651	10/30/2010	11/23/2010	3.42857	jeb Scores 1	0	0	(B6-jeb/jeb x FVB-jeb/jeb)F1	B6FVBF1
362569	7/10/2010	11/23/2010	19.4286	jeb Scores 1	0	4	B6.129X1jeb-1/80-162<129> (N11)	B6
362570	7/10/2010	11/23/2010	19.4286	jeb Scores 1	0	2	B6.129X1jeb-1/80-162<129> (N11)	B6
362573	7/10/2010	11/23/2010	19.4286	jeb Scores 1	2	6	B6.129X1jeb-1/80-162<129> (N11)	B6
362574	7/10/2010	11/23/2010	19.4286	jeb Scores 1	2	5	B6.129X1jeb-1/80-162<129> (N11)	B6
363349	7/23/2010	11/23/2010	17.5714	jeb Scores 1	2	2	B6.129X1jeb-1/80-162<129> (N11)	B6
363350	7/23/2010	11/23/2010	17.5714	jeb Scores 1	2	3	B6.129X1jeb-1/80-162<129> (N11)	B6
363351	7/23/2010	11/23/2010	17.5714	jeb Scores 1	0	4	B6.129X1jeb-1/80-162<129> (N11)	B6
364677	8/7/2010	11/23/2010	15.4286	jeb Scores 1	2	1	B6.129X1jeb-1/80-162<129> (N11)	B6
364678	8/7/2010	11/23/2010	15.4286	jeb Scores 1	1	0	B6.129X1jeb-1/80-162<129> (N11)	B6
364679	8/7/2010	11/23/2010	15.4286	jeb Scores 1	0	0	B6.129X1jeb-1/80-162<129> (N11)	B6
364680	8/7/2010	11/23/2010	15.4286	jeb Scores 1	5	3	B6.129X1jeb-1/80-162<129> (N11)	B6
364681	8/7/2010	11/23/2010	15.4286	jeb Scores 1	2	4	B6.129X1jeb-1/80-162<129> (N11)	B6
364682	8/7/2010	11/23/2010	15.4286	jeb Scores 1	2	2	B6.129X1jeb-1/80-162<129> (N11)	B6
364683	8/7/2010	11/23/2010	15.4286	jeb Scores 1	2	2	B6.129X1jeb-1/80-162<129> (N11)	B6
368515	9/13/2010	11/23/2010	10.1429	jeb Scores 1	0	1	B6.129X1jeb-1/80-162<129> (N11)	B6
368516	9/13/2010	11/23/2010	10.1429	jeb Scores 1	0	1	B6.129X1jeb-1/80-162<129> (N11)	B6
368517	9/13/2010	11/23/2010	10.1429	jeb Scores 1	0	0	B6.129X1jeb-1/80-162<129> (N11)	B6
369188	9/21/2010	11/23/2010	9	jeb Scores 1	0	0	B6.129X1jeb-1/80-162<129> (N11)	B6
369189	9/21/2010	11/23/2010	9	jeb Scores 1	0	0	B6.129X1jeb-1/80-162<129> (N11)	B6
369190	9/21/2010	11/23/2010	9	jeb Scores 1	0	0	B6.129X1jeb-1/80-162<129> (N11)	B6
369191	9/21/2010	11/23/2010	9	jeb Scores 1	0	0	B6.129X1jeb-1/80-162<129> (N11)	B6
369192	9/21/2010	11/23/2010	9	jeb Scores 1	0	0	B6.129X1jeb-1/80-162<129> (N11)	B6
359308	6/11/2010	11/23/2010	23.5714	jeb Scores 1	0	5	B6.AJjeb-1/152-162<129>,19/ 5-61<AJ>	A
359309	6/11/2010	11/23/2010	23.5714	jeb Scores 1	0	4	B6.AJjeb-1/152-162<129>,19/ 5-61<AJ>	A
359310	6/11/2010	11/23/2010	23.5714	jeb Scores 1	0	4	B6.AJjeb-1/152-162<129>,19/ 5-61<AJ>	A
359311	6/11/2010	11/23/2010	23.5714	jeb Scores 1	0	2	B6.AJjeb-1/152-162<129>,19/ 5-61<AJ>	A
359315	6/11/2010	11/23/2010	23.5714	jeb Scores 1	0	5	B6.AJjeb-1/152-162<129>,19/ 5-61<AJ>	A
359316	6/11/2010	11/23/2010	23.5714	jeb Scores 1	2	4	B6.AJjeb-1/152-162<129>,19/ 5-61<AJ>	A
364691	8/7/2010	11/23/2010	15.4286	jeb Scores 1	0	0	B6.AJjeb-1/152-162<129>,19/ 5-61<AJ>	A
364692	8/7/2010	11/23/2010	15.4286	jeb Scores 1	0	0	B6.AJjeb-1/152-162<129>,19/ 5-61<AJ>	A
364693	8/7/2010	11/23/2010	15.4286	jeb Scores 1	0	0	B6.AJjeb-1/152-162<129>,19/ 5-61<AJ>	A
364694	8/7/2010	11/23/2010	15.4286	jeb Scores 1	0	0	B6.AJjeb-1/152-162<129>,19/ 5-61<AJ>	A
364695	8/7/2010	11/23/2010	15.4286	jeb Scores 1	0	0	B6.AJjeb-1/152-162<129>,19/ 5-61<AJ>	A
364696	8/7/2010	11/23/2010	15.4286	jeb Scores 1	0	0	B6.AJjeb-1/152-162<129>,19/ 5-61<AJ>	A
364697	8/7/2010	11/23/2010	15.4286	jeb Scores 1	0	0	B6.AJjeb-1/152-162<129>,19/ 5-61<AJ>	A
367622	9/4/2010	11/23/2010	11.4286	jeb Scores 1	0	1	B6.AJjeb-1/152-162<129>,19/ 5-61<AJ>	A
367623	9/4/2010	11/23/2010	11.4286	jeb Scores 1	0	0	B6.AJjeb-1/152-162<129>,19/ 5-61<AJ>	A
367624	9/4/2010	11/23/2010	11.4286	jeb Scores 1	0	0	B6.AJjeb-1/152-162<129>,19/ 5-61<AJ>	A
367625	9/4/2010	11/23/2010	11.4286	jeb Scores 1	0	0	B6.AJjeb-1/152-162<129>,19/ 5-61<AJ>	A
367626	9/4/2010	11/23/2010	11.4286	jeb Scores 1	0	0	B6.AJjeb-1/152-162<129>,19/ 5-61<AJ>	A
367627	9/4/2010	11/23/2010	11.4286	jeb Scores 1	0	0	B6.AJjeb-1/152-162<129>,19/ 5-61<AJ>	A
367634	9/9/2010	11/23/2010	10.7143	jeb Scores 1	0	0	B6.AJjeb-1/152-162<129>,19/ 5-61<AJ>	A
367635	9/9/2010	11/23/2010	10.7143	jeb Scores 1	0	0	B6.AJjeb-1/152-162<129>,19/ 5-61<AJ>	A
367636	9/9/2010	11/23/2010	10.7143	jeb Scores 1	0	0	B6.AJjeb-1/152-162<129>,19/ 5-61<AJ>	A
367637	9/9/2010	11/23/2010	10.7143	jeb Scores 1	0	0	B6.AJjeb-1/152-162<129>,19/ 5-61<AJ>	A
367638	9/9/2010	11/23/2010	10.7143	jeb Scores 1	0	0	B6.AJjeb-1/152-162<129>,19/ 5-61<AJ>	A
367639	9/9/2010	11/23/2010	10.7143	jeb Scores 1	0	0	B6.AJjeb-1/152-162<129>,19/ 5-61<AJ>	A
367640	9/9/2010	11/23/2010	10.7143	jeb Scores 1	0	0	B6.AJjeb-1/152-162<129>,19/ 5-61<AJ>	A
367641	9/9/2010	11/23/2010	10.7143	jeb Scores 1	0	0	B6.AJjeb-1/152-162<129>,19/ 5-61<AJ>	A
368488	9/5/2010	11/23/2010	11.2857	jeb Scores 1	0	1	B6.AJjeb-1/152-162<129>,19/ 5-61<AJ>	A
368489	9/5/2010	11/23/2010	11.2857	jeb Scores 1	0	0	B6.AJjeb-1/152-162<129>,19/ 5-61<AJ>	A
368490	9/5/2010	11/23/2010	11.2857	jeb Scores 1	0	0	B6.AJjeb-1/152-162<129>,19/ 5-61<AJ>	A
368491	9/5/2010	11/23/2010	11.2857	jeb Scores 1	0	0	B6.AJjeb-1/152-162<129>,19/ 5-61<AJ>	A
368492	9/5/2010	11/23/2010	11.2857	jeb Scores 1	0	0	B6.AJjeb-1/152-162<129>,19/ 5-61<AJ>	A
368493	9/5/2010	11/23/2010	11.2857	jeb Scores 1	0	0	B6.AJjeb-1/152-162<129>,19/ 5-61<AJ>	A
368494	9/5/2010	11/23/2010	11.2857	jeb Scores 1	0	0	B6.AJjeb-1/152-162<129>,19/ 5-61<AJ>	A
342091	12/6/2009	11/23/2010	50.2857	jeb Scores 1	6	2	FVB.129X1jeb-1/152.546-162.293<129>	FVB
342092	12/6/2009	11/23/2010	50.2857	jeb Scores 1	6	1	FVB.129X1jeb-1/152.546-162.293<129>	FVB
342093	12/6/2009	11/23/2010	50.2857	jeb Scores 1	2	0	FVB.129X1jeb-1/152.546-162.293<129>	FVB
342098	12/6/2009	11/23/2010	50.2857	jeb Scores 1	6	0	FVB.129X1jeb-1/152.546-162.293<129>	FVB
342099	12/6/2009	11/23/2010	50.2857	jeb Scores 1	4	4	FVB.129X1jeb-1/152.546-162.293<129>	FVB
342100	12/6/2009	11/23/2010	50.2857	jeb Scores 1	4	2	FVB.129X1jeb-1/152.546-162.293<129>	FVB
342101	12/6/2009	11/23/2010	50.2857	jeb Scores 1	2	3	FVB.129X1jeb-1/152.546-162.293<129>	FVB
364000	8/4/2010	11/23/2010	15.8571	jeb Scores 1	0	0	FVB.129X1jeb-1/152.546-162.293<129>	FVB
364001	8/4/2010	11/23/2010	15.8571	jeb Scores 1	0	0	FVB.129X1jeb-1/152.546-162.293<129>	FVB
364002	8/4/2010	11/23/2010	15.8571	jeb Scores 1	0	0	FVB.129X1jeb-1/152.546-162.293<129>	FVB
364011	8/3/2010	11/23/2010	16	jeb Scores 1	0	0	FVB.129X1jeb-1/152.546-162.293<129>	FVB
364012	8/3/2010	11/23/2010	16	jeb Scores 1	0	0	FVB.129X1jeb-1/152.546-162.293<129>	FVB
364013	8/3/2010	11/23/2010	16	jeb Scores 1	0	0	FVB.129X1jeb-1/152.546-162.293<129>	FVB
364014	8/3/2010	11/23/2010	16	jeb Scores 1	0	0	FVB.129X1jeb-1/152.546-162.293<129>	FVB
364003	8/4/2010	11/23/2010	15.8571	jeb Scores 1	0	0	FVB.129X1jeb-1/152.546-162.293<129>	FVB
364015	8/3/2010	11/23/2010	16	jeb Scores 1	0	0	FVB.129X1jeb-1/152.546-162.293<129>	FVB
364016	8/3/2010	11/23/2010	16	jeb Scores 1	0	0	FVB.129X1jeb-1/152.546-162.293<129>	FVB
365435	8/16/2010	11/23/2010	14.1429	jeb Scores 1	0	0	FVB.129X1jeb-1/152.546-162.293<129>	FVB
365436	8/16/2010	11/23/2010	14.1429	jeb Scores 1	0	0	FVB.129X1jeb-1/152.546-162.293<129>	FVB
365437	8/16/2010	11/23/2010	14.1429	jeb Scores 1	0	0	FVB.129X1jeb-1/152.546-162.293<129>	FVB
365438	8/16/2010	11/23/2010	14.1429	jeb Scores 1	0	0	FVB.129X1jeb-1/152.546-162.293<129>	FVB
365439	8/16/2010	11/23/2010	14.1429	jeb Scores 1	0	0	FVB.129X1jeb-1/152.546-162.293<129>	FVB
365440	8/16/2010	11/23/2010	14.1429	jeb Scores 1	0	0	FVB.129X1jeb-1/152.546-162.293<129>	FVB
365441	8/16/2010	11/23/2010	14.1429	jeb Scores 1	0	0	FVB.129X1jeb-1/152.546-162.293<129>	FVB
365442	8/16/2010	11/23/2010	14.1429	jeb Scores 1	0	0	FVB.129X1jeb-1/152.546-162.293<129>	FVB
365443	8/16/2010	11/23/2010	14.1429	jeb Scores 1	0	0	FVB.129X1jeb-1/152.546-162.293<129>	FVB
367945	9/7/2010	11/23/2010	11	jeb Scores 1	0	0	FVB.129X1jeb-1/152.546-162.293<129>	FVB
367946	9/7/2010	11/23/2010	11	jeb Scores 1	0	0	FVB.129X1jeb-1/152.546-162.293<129>	FVB
367947	9/7/2010	11/23/2010	11	jeb Scores 1	0	0	FVB.129X1jeb-1/152.546-162.293<129>	FVB
367948	9/7/2010	11/23/2010	11	jeb Scores 1	0	0	FVB.129X1jeb-1/152.546-162.293<129>	FVB
367949	9/7/2010	11/23/2010	11	jeb Scores 1	0	0	FVB.129X1jeb-1/152.546-162.293<129>	FVB
367950	9/7/2010	11/23/2010	11	jeb Scores 1	0	0	FVB.129X1jeb-1/152.546-162.293<129>	FVB
367951	9/7/2010	11/23/2010	11	jeb Scores 1	0	0	FVB.129X1jeb-1/152.546-162.293<129>	FVB
367952	9/7/2010	11/23/2010	11	jeb Scores 1	0	0	FVB.129X1jeb-1/152.546-162.293<129>	FVB
367953	9/7/2010	11/23/2010	11	jeb Scores 1	0	0	FVB.129X1jeb-1/152.546-162.293<129>	FVB
366777	9/2/2010	11/23/2010	11.7143	jeb Scores 1	0	1	MRL.129jeb-1/152.546-162.293<129>	MRL
366778	9/2/2010	11/23/2010	11.7143	jeb Scores 1	0	2	MRL.129jeb-1/152.546-162.293<129>	MRL
366780	9/2/2010	11/23/2010	11.7143	jeb Scores 1	0	2	MRL.129jeb-1/152.546-162.293<129>	MRL
366779	9/2/2010	11/23/2010	11.7143	jeb Scores 1	2	0	MRL.129jeb-1/152.546-162.293<129>	MRL
366781	9/2/2010	11/23/2010	11.7143	jeb Scores 1	2	3	MRL.129jeb-1/152.546-162.293<129>	MRL
371835	10/20/2010	11/23/2010	4.85714	jeb Scores 1	0	0	MRL.129jeb-1/152.546-162.293<129>	MRL
371836	10/20/2010	11/23/2010	4.85714	jeb Scores 1	0	0	MRL.129jeb-1/152.546-162.293<129>	MRL
371841	10/20/2010	11/23/2010	4.85714	jeb Scores 1	0	0	MRL.129jeb-1/152.546-162.293<129>	MRL
371837	10/20/2010	11/23/2010	4.85714	jeb Scores 1	0	0	MRL.129jeb-1/152.546-162.293<129>	MRL
371838	10/20/2010	11/23/2010	4.85714	jeb Scores 1	0	0	MRL.129jeb-1/152.546-162.293<129>	MRL
371842	10/20/2010	11/23/2010	4.85714	jeb Scores 1	0	0	MRL.129jeb-1/152.546-162.293<129>	MRL
371839	10/20/2010	11/23/2010	4.85714	jeb Scores 1	0	0	MRL.129jeb-1/152.546-162.293<129>	MRL
371840	10/20/2010	11/23/2010	4.85714	jeb Scores 1	0	0	MRL.129jeb-1/152.546-162.293<129>	MRL
371843	10/20/2010	11/23/2010	4.85714	jeb Scores 1	0	0	MRL.129jeb-1/152.546-162.293<129>	MRL
350730	3/15/2010	8/18/2010	22.2857	jeb Scores 1	5	6	B6.129X1jeb-1/80-162<129> (N11)	B6
350731	3/15/2010	8/18/2010	22.2857	jeb Scores 1	0	6	B6.129X1jeb-1/80-162<129> (N11)	B6
350729	3/15/2010	6/15/2010	13.1429	jeb Scores 1	0	4	B6.129X1jeb-1/80-162<129> (N11)	B6
350730	3/15/2010	6/15/2010	13.1429	jeb Scores 1	0	2	B6.129X1jeb-1/80-162<129> (N11)	B6
350731	3/15/2010	6/15/2010	13.1429	jeb Scores 1	0	2	B6.129X1jeb-1/80-162<129> (N11)	B6
350729	3/15/2010	6/29/2010	15.1429	jeb Scores 1	2	5	B6.129X1jeb-1/80-162<129> (N11)	B6
350730	3/15/2010	6/29/2010	15.1429	jeb Scores 1	0	3	B6.129X1jeb-1/80-162<129> (N11)	B6
350731	3/15/2010	6/29/2010	15.1429	jeb Scores 1	0	3	B6.129X1jeb-1/80-162<129> (N11)	B6
350729	3/15/2010	7/14/2010	17.2857	jeb Scores 1	4	6	B6.129X1jeb-1/80-162<129> (N11)	B6
350730	3/15/2010	7/14/2010	17.2857	jeb Scores 1	1	4	B6.129X1jeb-1/80-162<129> (N11)	B6
350731	3/15/2010	7/14/2010	17.2857	jeb Scores 1	0	4	B6.129X1jeb-1/80-162<129> (N11)	B6
350729	3/15/2010	7/28/2010	19.2857	jeb Scores 1	5	6	B6.129X1jeb-1/80-162<129> (N11)	B6
350730	3/15/2010	7/28/2010	19.2857	jeb Scores 1	2	5	B6.129X1jeb-1/80-162<129> (N11)	B6
350731	3/15/2010	7/28/2010	19.2857	jeb Scores 1	0	5	B6.129X1jeb-1/80-162<129> (N11)	B6
359312	6/11/2010	11/16/2010	22.5714	jeb Scores 1	3	6	B6.AJjeb-1/152-162<129>,19/ 5-61<AJ>	A
359313	6/11/2010	11/16/2010	22.5714	jeb Scores 1	2	4	B6.AJjeb-1/152-162<129>,19/ 5-61<AJ>	A
359314	6/11/2010	11/16/2010	22.5714	jeb Scores 1	3	3	B6.AJjeb-1/152-162<129>,19/ 5-61<AJ>	A
373642	10/30/2010	11/30/2010	4.42857	jeb Scores 1	0	0	(B6-jeb/jeb x FVB-jeb/jeb)F1	B6FVBF1
373643	10/30/2010	11/30/2010	4.42857	jeb Scores 1	0	0	(B6-jeb/jeb x FVB-jeb/jeb)F1	B6FVBF1
373644	10/30/2010	11/30/2010	4.42857	jeb Scores 1	0	0	(B6-jeb/jeb x FVB-jeb/jeb)F1	B6FVBF1
373645	10/30/2010	11/30/2010	4.42857	jeb Scores 1	0	0	(B6-jeb/jeb x FVB-jeb/jeb)F1	B6FVBF1
373646	10/30/2010	11/30/2010	4.42857	jeb Scores 1	0	0	(B6-jeb/jeb x FVB-jeb/jeb)F1	B6FVBF1
373647	10/30/2010	11/30/2010	4.42857	jeb Scores 1	0	0	(B6-jeb/jeb x FVB-jeb/jeb)F1	B6FVBF1
373648	10/30/2010	11/30/2010	4.42857	jeb Scores 1	0	0	(B6-jeb/jeb x FVB-jeb/jeb)F1	B6FVBF1
373649	10/30/2010	11/30/2010	4.42857	jeb Scores 1	0	0	(B6-jeb/jeb x FVB-jeb/jeb)F1	B6FVBF1
373650	10/30/2010	11/30/2010	4.42857	jeb Scores 1	0	0	(B6-jeb/jeb x FVB-jeb/jeb)F1	B6FVBF1
373651	10/30/2010	11/30/2010	4.42857	jeb Scores 1	0	0	(B6-jeb/jeb x FVB-jeb/jeb)F1	B6FVBF1
362569	7/10/2010	11/30/2010	20.4286	jeb Scores 1	1	4	B6.129X1jeb-1/80-162<129> (N11)	B6
362570	7/10/2010	11/30/2010	20.4286	jeb Scores 1	0	4	B6.129X1jeb-1/80-162<129> (N11)	B6
362573	7/10/2010	11/30/2010	20.4286	jeb Scores 1	2	6	B6.129X1jeb-1/80-162<129> (N11)	B6
362574	7/10/2010	11/30/2010	20.4286	jeb Scores 1	2	5	B6.129X1jeb-1/80-162<129> (N11)	B6
363349	7/23/2010	11/30/2010	18.5714	jeb Scores 1	5	4	B6.129X1jeb-1/80-162<129> (N11)	B6
363350	7/23/2010	11/30/2010	18.5714	jeb Scores 1	2	3	B6.129X1jeb-1/80-162<129> (N11)	B6
363351	7/23/2010	11/30/2010	18.5714	jeb Scores 1	0	4	B6.129X1jeb-1/80-162<129> (N11)	B6
364677	8/7/2010	11/30/2010	16.4286	jeb Scores 1	6	0	B6.129X1jeb-1/80-162<129> (N11)	B6
364678	8/7/2010	11/30/2010	16.4286	jeb Scores 1	3	0	B6.129X1jeb-1/80-162<129> (N11)	B6
364679	8/7/2010	11/30/2010	16.4286	jeb Scores 1	1	0	B6.129X1jeb-1/80-162<129> (N11)	B6
364680	8/7/2010	11/30/2010	16.4286	jeb Scores 1	6	4	B6.129X1jeb-1/80-162<129> (N11)	B6
364681	8/7/2010	11/30/2010	16.4286	jeb Scores 1	4	2	B6.129X1jeb-1/80-162<129> (N11)	B6
364682	8/7/2010	11/30/2010	16.4286	jeb Scores 1	2	4	B6.129X1jeb-1/80-162<129> (N11)	B6
364683	8/7/2010	11/30/2010	16.4286	jeb Scores 1	2	2	B6.129X1jeb-1/80-162<129> (N11)	B6
368515	9/13/2010	11/30/2010	11.1429	jeb Scores 1	0	1	B6.129X1jeb-1/80-162<129> (N11)	B6
368516	9/13/2010	11/30/2010	11.1429	jeb Scores 1	0	1	B6.129X1jeb-1/80-162<129> (N11)	B6
368517	9/13/2010	11/30/2010	11.1429	jeb Scores 1	0	0	B6.129X1jeb-1/80-162<129> (N11)	B6
369188	9/21/2010	11/30/2010	10	jeb Scores 1	0	1	B6.129X1jeb-1/80-162<129> (N11)	B6
369189	9/21/2010	11/30/2010	10	jeb Scores 1	0	1	B6.129X1jeb-1/80-162<129> (N11)	B6
369190	9/21/2010	11/30/2010	10	jeb Scores 1	0	0	B6.129X1jeb-1/80-162<129> (N11)	B6
369191	9/21/2010	11/30/2010	10	jeb Scores 1	0	0	B6.129X1jeb-1/80-162<129> (N11)	B6
369192	9/21/2010	11/30/2010	10	jeb Scores 1	0	0	B6.129X1jeb-1/80-162<129> (N11)	B6
359308	6/11/2010	11/30/2010	24.5714	jeb Scores 1	0	5	B6.AJjeb-1/152-162<129>,19/ 5-61<AJ>	A
359309	6/11/2010	11/30/2010	24.5714	jeb Scores 1	0	4	B6.AJjeb-1/152-162<129>,19/ 5-61<AJ>	A
359310	6/11/2010	11/30/2010	24.5714	jeb Scores 1	0	4	B6.AJjeb-1/152-162<129>,19/ 5-61<AJ>	A
359311	6/11/2010	11/30/2010	24.5714	jeb Scores 1	0	2	B6.AJjeb-1/152-162<129>,19/ 5-61<AJ>	A
359315	6/11/2010	11/30/2010	24.5714	jeb Scores 1	0	6	B6.AJjeb-1/152-162<129>,19/ 5-61<AJ>	A
359316	6/11/2010	11/30/2010	24.5714	jeb Scores 1	2	4	B6.AJjeb-1/152-162<129>,19/ 5-61<AJ>	A
364691	8/7/2010	11/30/2010	16.4286	jeb Scores 1	0	0	B6.AJjeb-1/152-162<129>,19/ 5-61<AJ>	A
364692	8/7/2010	11/30/2010	16.4286	jeb Scores 1	0	0	B6.AJjeb-1/152-162<129>,19/ 5-61<AJ>	A
364693	8/7/2010	11/30/2010	16.4286	jeb Scores 1	0	0	B6.AJjeb-1/152-162<129>,19/ 5-61<AJ>	A
364694	8/7/2010	11/30/2010	16.4286	jeb Scores 1	0	0	B6.AJjeb-1/152-162<129>,19/ 5-61<AJ>	A
364695	8/7/2010	11/30/2010	16.4286	jeb Scores 1	0	0	B6.AJjeb-1/152-162<129>,19/ 5-61<AJ>	A
364696	8/7/2010	11/30/2010	16.4286	jeb Scores 1	0	0	B6.AJjeb-1/152-162<129>,19/ 5-61<AJ>	A
364697	8/7/2010	11/30/2010	16.4286	jeb Scores 1	0	0	B6.AJjeb-1/152-162<129>,19/ 5-61<AJ>	A
367622	9/4/2010	11/30/2010	12.4286	jeb Scores 1	0	1	B6.AJjeb-1/152-162<129>,19/ 5-61<AJ>	A
367623	9/4/2010	11/30/2010	12.4286	jeb Scores 1	0	0	B6.AJjeb-1/152-162<129>,19/ 5-61<AJ>	A
367624	9/4/2010	11/30/2010	12.4286	jeb Scores 1	0	0	B6.AJjeb-1/152-162<129>,19/ 5-61<AJ>	A
367625	9/4/2010	11/30/2010	12.4286	jeb Scores 1	0	0	B6.AJjeb-1/152-162<129>,19/ 5-61<AJ>	A
367626	9/4/2010	11/30/2010	12.4286	jeb Scores 1	0	0	B6.AJjeb-1/152-162<129>,19/ 5-61<AJ>	A
367627	9/4/2010	11/30/2010	12.4286	jeb Scores 1	0	0	B6.AJjeb-1/152-162<129>,19/ 5-61<AJ>	A
367634	9/9/2010	11/30/2010	11.7143	jeb Scores 1	0	0	B6.AJjeb-1/152-162<129>,19/ 5-61<AJ>	A
367635	9/9/2010	11/30/2010	11.7143	jeb Scores 1	0	0	B6.AJjeb-1/152-162<129>,19/ 5-61<AJ>	A
367636	9/9/2010	11/30/2010	11.7143	jeb Scores 1	0	0	B6.AJjeb-1/152-162<129>,19/ 5-61<AJ>	A
367637	9/9/2010	11/30/2010	11.7143	jeb Scores 1	0	0	B6.AJjeb-1/152-162<129>,19/ 5-61<AJ>	A
367638	9/9/2010	11/30/2010	11.7143	jeb Scores 1	0	0	B6.AJjeb-1/152-162<129>,19/ 5-61<AJ>	A
367639	9/9/2010	11/30/2010	11.7143	jeb Scores 1	0	0	B6.AJjeb-1/152-162<129>,19/ 5-61<AJ>	A
367640	9/9/2010	11/30/2010	11.7143	jeb Scores 1	0	0	B6.AJjeb-1/152-162<129>,19/ 5-61<AJ>	A
367641	9/9/2010	11/30/2010	11.7143	jeb Scores 1	0	0	B6.AJjeb-1/152-162<129>,19/ 5-61<AJ>	A
368488	9/5/2010	11/30/2010	12.2857	jeb Scores 1	0	1	B6.AJjeb-1/152-162<129>,19/ 5-61<AJ>	A
368489	9/5/2010	11/30/2010	12.2857	jeb Scores 1	0	0	B6.AJjeb-1/152-162<129>,19/ 5-61<AJ>	A
368490	9/5/2010	11/30/2010	12.2857	jeb Scores 1	0	0	B6.AJjeb-1/152-162<129>,19/ 5-61<AJ>	A
368491	9/5/2010	11/30/2010	12.2857	jeb Scores 1	0	0	B6.AJjeb-1/152-162<129>,19/ 5-61<AJ>	A
368492	9/5/2010	11/30/2010	12.2857	jeb Scores 1	0	0	B6.AJjeb-1/152-162<129>,19/ 5-61<AJ>	A
368493	9/5/2010	11/30/2010	12.2857	jeb Scores 1	0	0	B6.AJjeb-1/152-162<129>,19/ 5-61<AJ>	A
368494	9/5/2010	11/30/2010	12.2857	jeb Scores 1	0	0	B6.AJjeb-1/152-162<129>,19/ 5-61<AJ>	A
342091	12/6/2009	11/30/2010	51.2857	jeb Scores 1	6	2	FVB.129X1jeb-1/152.546-162.293<129>	FVB
342092	12/6/2009	11/30/2010	51.2857	jeb Scores 1	6	1	FVB.129X1jeb-1/152.546-162.293<129>	FVB
342093	12/6/2009	11/30/2010	51.2857	jeb Scores 1	2	0	FVB.129X1jeb-1/152.546-162.293<129>	FVB
342099	12/6/2009	11/30/2010	51.2857	jeb Scores 1	6	4	FVB.129X1jeb-1/152.546-162.293<129>	FVB
342100	12/6/2009	11/30/2010	51.2857	jeb Scores 1	6	2	FVB.129X1jeb-1/152.546-162.293<129>	FVB
342101	12/6/2009	11/30/2010	51.2857	jeb Scores 1	4	2	FVB.129X1jeb-1/152.546-162.293<129>	FVB
364000	8/4/2010	11/30/2010	16.8571	jeb Scores 1	0	2	FVB.129X1jeb-1/152.546-162.293<129>	FVB
364001	8/4/2010	11/30/2010	16.8571	jeb Scores 1	0	0	FVB.129X1jeb-1/152.546-162.293<129>	FVB
364002	8/4/2010	11/30/2010	16.8571	jeb Scores 1	0	0	FVB.129X1jeb-1/152.546-162.293<129>	FVB
364011	8/3/2010	11/30/2010	17	jeb Scores 1	0	0	FVB.129X1jeb-1/152.546-162.293<129>	FVB
364012	8/3/2010	11/30/2010	17	jeb Scores 1	0	0	FVB.129X1jeb-1/152.546-162.293<129>	FVB
364013	8/3/2010	11/30/2010	17	jeb Scores 1	0	0	FVB.129X1jeb-1/152.546-162.293<129>	FVB
364014	8/3/2010	11/30/2010	17	jeb Scores 1	0	0	FVB.129X1jeb-1/152.546-162.293<129>	FVB
364003	8/4/2010	11/30/2010	16.8571	jeb Scores 1	0	0	FVB.129X1jeb-1/152.546-162.293<129>	FVB
364015	8/3/2010	11/30/2010	17	jeb Scores 1	0	0	FVB.129X1jeb-1/152.546-162.293<129>	FVB
364016	8/3/2010	11/30/2010	17	jeb Scores 1	0	0	FVB.129X1jeb-1/152.546-162.293<129>	FVB
365435	8/16/2010	11/30/2010	15.1429	jeb Scores 1	0	0	FVB.129X1jeb-1/152.546-162.293<129>	FVB
365436	8/16/2010	11/30/2010	15.1429	jeb Scores 1	0	0	FVB.129X1jeb-1/152.546-162.293<129>	FVB
365437	8/16/2010	11/30/2010	15.1429	jeb Scores 1	0	0	FVB.129X1jeb-1/152.546-162.293<129>	FVB
365438	8/16/2010	11/30/2010	15.1429	jeb Scores 1	0	0	FVB.129X1jeb-1/152.546-162.293<129>	FVB
365439	8/16/2010	11/30/2010	15.1429	jeb Scores 1	0	0	FVB.129X1jeb-1/152.546-162.293<129>	FVB
365440	8/16/2010	11/30/2010	15.1429	jeb Scores 1	0	0	FVB.129X1jeb-1/152.546-162.293<129>	FVB
365441	8/16/2010	11/30/2010	15.1429	jeb Scores 1	0	0	FVB.129X1jeb-1/152.546-162.293<129>	FVB
365442	8/16/2010	11/30/2010	15.1429	jeb Scores 1	0	0	FVB.129X1jeb-1/152.546-162.293<129>	FVB
365443	8/16/2010	11/30/2010	15.1429	jeb Scores 1	0	0	FVB.129X1jeb-1/152.546-162.293<129>	FVB
367945	9/7/2010	11/30/2010	12	jeb Scores 1	0	0	FVB.129X1jeb-1/152.546-162.293<129>	FVB
367946	9/7/2010	11/30/2010	12	jeb Scores 1	0	0	FVB.129X1jeb-1/152.546-162.293<129>	FVB
367947	9/7/2010	11/30/2010	12	jeb Scores 1	0	0	FVB.129X1jeb-1/152.546-162.293<129>	FVB
367948	9/7/2010	11/30/2010	12	jeb Scores 1	0	0	FVB.129X1jeb-1/152.546-162.293<129>	FVB
367949	9/7/2010	11/30/2010	12	jeb Scores 1	0	0	FVB.129X1jeb-1/152.546-162.293<129>	FVB
367950	9/7/2010	11/30/2010	12	jeb Scores 1	0	0	FVB.129X1jeb-1/152.546-162.293<129>	FVB
367951	9/7/2010	11/30/2010	12	jeb Scores 1	0	0	FVB.129X1jeb-1/152.546-162.293<129>	FVB
367952	9/7/2010	11/30/2010	12	jeb Scores 1	0	0	FVB.129X1jeb-1/152.546-162.293<129>	FVB
367953	9/7/2010	11/30/2010	12	jeb Scores 1	0	0	FVB.129X1jeb-1/152.546-162.293<129>	FVB
366777	9/2/2010	11/30/2010	12.7143	jeb Scores 1	1	0	MRL.129jeb-1/152.546-162.293<129>	MRL
366778	9/2/2010	11/30/2010	12.7143	jeb Scores 1	0	2	MRL.129jeb-1/152.546-162.293<129>	MRL
366780	9/2/2010	11/30/2010	12.7143	jeb Scores 1	0	2	MRL.129jeb-1/152.546-162.293<129>	MRL
366779	9/2/2010	11/30/2010	12.7143	jeb Scores 1	4	0	MRL.129jeb-1/152.546-162.293<129>	MRL
366781	9/2/2010	11/30/2010	12.7143	jeb Scores 1	4	4	MRL.129jeb-1/152.546-162.293<129>	MRL
371835	10/20/2010	11/30/2010	5.85714	jeb Scores 1	0	0	MRL.129jeb-1/152.546-162.293<129>	MRL
371836	10/20/2010	11/30/2010	5.85714	jeb Scores 1	0	0	MRL.129jeb-1/152.546-162.293<129>	MRL
371841	10/20/2010	11/30/2010	5.85714	jeb Scores 1	0	0	MRL.129jeb-1/152.546-162.293<129>	MRL
371837	10/20/2010	11/30/2010	5.85714	jeb Scores 1	0	0	MRL.129jeb-1/152.546-162.293<129>	MRL
371838	10/20/2010	11/30/2010	5.85714	jeb Scores 1	0	0	MRL.129jeb-1/152.546-162.293<129>	MRL
371842	10/20/2010	11/30/2010	5.85714	jeb Scores 1	0	0	MRL.129jeb-1/152.546-162.293<129>	MRL
371839	10/20/2010	11/30/2010	5.85714	jeb Scores 1	0	0	MRL.129jeb-1/152.546-162.293<129>	MRL
371840	10/20/2010	11/30/2010	5.85714	jeb Scores 1	0	0	MRL.129jeb-1/152.546-162.293<129>	MRL
371843	10/20/2010	11/30/2010	5.85714	jeb Scores 1	0	1	MRL.129jeb-1/152.546-162.293<129>	MRL
373642	10/30/2010	12/7/2010	5.42857	jeb Scores 1	0	0	(B6-jeb/jeb x FVB-jeb/jeb)F1	B6FVBF1
373643	10/30/2010	12/7/2010	5.42857	jeb Scores 1	0	0	(B6-jeb/jeb x FVB-jeb/jeb)F1	B6FVBF1
373644	10/30/2010	12/7/2010	5.42857	jeb Scores 1	0	0	(B6-jeb/jeb x FVB-jeb/jeb)F1	B6FVBF1
373645	10/30/2010	12/7/2010	5.42857	jeb Scores 1	0	0	(B6-jeb/jeb x FVB-jeb/jeb)F1	B6FVBF1
373646	10/30/2010	12/7/2010	5.42857	jeb Scores 1	0	0	(B6-jeb/jeb x FVB-jeb/jeb)F1	B6FVBF1
373647	10/30/2010	12/7/2010	5.42857	jeb Scores 1	0	0	(B6-jeb/jeb x FVB-jeb/jeb)F1	B6FVBF1
373648	10/30/2010	12/7/2010	5.42857	jeb Scores 1	0	0	(B6-jeb/jeb x FVB-jeb/jeb)F1	B6FVBF1
373649	10/30/2010	12/7/2010	5.42857	jeb Scores 1	0	0	(B6-jeb/jeb x FVB-jeb/jeb)F1	B6FVBF1
373650	10/30/2010	12/7/2010	5.42857	jeb Scores 1	0	0	(B6-jeb/jeb x FVB-jeb/jeb)F1	B6FVBF1
373651	10/30/2010	12/7/2010	5.42857	jeb Scores 1	0	0	(B6-jeb/jeb x FVB-jeb/jeb)F1	B6FVBF1
362569	7/10/2010	12/7/2010	21.4286	jeb Scores 1	1	6	B6.129X1jeb-1/80-162<129> (N11)	B6
362570	7/10/2010	12/7/2010	21.4286	jeb Scores 1	0	6	B6.129X1jeb-1/80-162<129> (N11)	B6
362573	7/10/2010	12/7/2010	21.4286	jeb Scores 1	2	6	B6.129X1jeb-1/80-162<129> (N11)	B6
362574	7/10/2010	12/7/2010	21.4286	jeb Scores 1	2	5	B6.129X1jeb-1/80-162<129> (N11)	B6
363349	7/23/2010	12/7/2010	19.5714	jeb Scores 1	6	4	B6.129X1jeb-1/80-162<129> (N11)	B6
363350	7/23/2010	12/7/2010	19.5714	jeb Scores 1	2	5	B6.129X1jeb-1/80-162<129> (N11)	B6
363351	7/23/2010	12/7/2010	19.5714	jeb Scores 1	4	4	B6.129X1jeb-1/80-162<129> (N11)	B6
364678	8/7/2010	12/7/2010	17.4286	jeb Scores 1	5	1	B6.129X1jeb-1/80-162<129> (N11)	B6
364679	8/7/2010	12/7/2010	17.4286	jeb Scores 1	2	0	B6.129X1jeb-1/80-162<129> (N11)	B6
364680	8/7/2010	12/7/2010	17.4286	jeb Scores 1	6	5	B6.129X1jeb-1/80-162<129> (N11)	B6
364681	8/7/2010	12/7/2010	17.4286	jeb Scores 1	6	4	B6.129X1jeb-1/80-162<129> (N11)	B6
364682	8/7/2010	12/7/2010	17.4286	jeb Scores 1	4	5	B6.129X1jeb-1/80-162<129> (N11)	B6
364683	8/7/2010	12/7/2010	17.4286	jeb Scores 1	3	3	B6.129X1jeb-1/80-162<129> (N11)	B6
368515	9/13/2010	12/7/2010	12.1429	jeb Scores 1	0	1	B6.129X1jeb-1/80-162<129> (N11)	B6
368516	9/13/2010	12/7/2010	12.1429	jeb Scores 1	0	1	B6.129X1jeb-1/80-162<129> (N11)	B6
368517	9/13/2010	12/7/2010	12.1429	jeb Scores 1	0	0	B6.129X1jeb-1/80-162<129> (N11)	B6
369188	9/21/2010	12/7/2010	11	jeb Scores 1	0	1	B6.129X1jeb-1/80-162<129> (N11)	B6
369189	9/21/2010	12/7/2010	11	jeb Scores 1	0	1	B6.129X1jeb-1/80-162<129> (N11)	B6
369190	9/21/2010	12/7/2010	11	jeb Scores 1	0	1	B6.129X1jeb-1/80-162<129> (N11)	B6
369191	9/21/2010	12/7/2010	11	jeb Scores 1	0	0	B6.129X1jeb-1/80-162<129> (N11)	B6
369192	9/21/2010	12/7/2010	11	jeb Scores 1	0	0	B6.129X1jeb-1/80-162<129> (N11)	B6
371871	10/19/2010	12/7/2010	7	jeb Scores 1	0	0	B6.129X1jeb-1/80-162<129> (N11)	B6
371872	10/19/2010	12/7/2010	7	jeb Scores 1	0	0	B6.129X1jeb-1/80-162<129> (N11)	B6
371873	10/19/2010	12/7/2010	7	jeb Scores 1	0	0	B6.129X1jeb-1/80-162<129> (N11)	B6
371874	10/19/2010	12/7/2010	7	jeb Scores 1	0	0	B6.129X1jeb-1/80-162<129> (N11)	B6
371875	10/19/2010	12/7/2010	7	jeb Scores 1	0	0	B6.129X1jeb-1/80-162<129> (N11)	B6
359308	6/11/2010	12/7/2010	25.5714	jeb Scores 1	0	5	B6.AJjeb-1/152-162<129>,19/ 5-61<AJ>	A
359309	6/11/2010	12/7/2010	25.5714	jeb Scores 1	0	4	B6.AJjeb-1/152-162<129>,19/ 5-61<AJ>	A
359310	6/11/2010	12/7/2010	25.5714	jeb Scores 1	0	4	B6.AJjeb-1/152-162<129>,19/ 5-61<AJ>	A
359311	6/11/2010	12/7/2010	25.5714	jeb Scores 1	0	2	B6.AJjeb-1/152-162<129>,19/ 5-61<AJ>	A
359315	6/11/2010	12/7/2010	25.5714	jeb Scores 1	1	6	B6.AJjeb-1/152-162<129>,19/ 5-61<AJ>	A
359316	6/11/2010	12/7/2010	25.5714	jeb Scores 1	3	4	B6.AJjeb-1/152-162<129>,19/ 5-61<AJ>	A
364691	8/7/2010	12/7/2010	17.4286	jeb Scores 1	0	0	B6.AJjeb-1/152-162<129>,19/ 5-61<AJ>	A
364692	8/7/2010	12/7/2010	17.4286	jeb Scores 1	0	0	B6.AJjeb-1/152-162<129>,19/ 5-61<AJ>	A
364693	8/7/2010	12/7/2010	17.4286	jeb Scores 1	0	0	B6.AJjeb-1/152-162<129>,19/ 5-61<AJ>	A
364694	8/7/2010	12/7/2010	17.4286	jeb Scores 1	0	0	B6.AJjeb-1/152-162<129>,19/ 5-61<AJ>	A
364695	8/7/2010	12/7/2010	17.4286	jeb Scores 1	0	0	B6.AJjeb-1/152-162<129>,19/ 5-61<AJ>	A
364696	8/7/2010	12/7/2010	17.4286	jeb Scores 1	0	0	B6.AJjeb-1/152-162<129>,19/ 5-61<AJ>	A
364697	8/7/2010	12/7/2010	17.4286	jeb Scores 1	0	0	B6.AJjeb-1/152-162<129>,19/ 5-61<AJ>	A
367622	9/4/2010	12/7/2010	13.4286	jeb Scores 1	0	1	B6.AJjeb-1/152-162<129>,19/ 5-61<AJ>	A
367623	9/4/2010	12/7/2010	13.4286	jeb Scores 1	0	0	B6.AJjeb-1/152-162<129>,19/ 5-61<AJ>	A
367624	9/4/2010	12/7/2010	13.4286	jeb Scores 1	0	0	B6.AJjeb-1/152-162<129>,19/ 5-61<AJ>	A
367625	9/4/2010	12/7/2010	13.4286	jeb Scores 1	0	0	B6.AJjeb-1/152-162<129>,19/ 5-61<AJ>	A
367626	9/4/2010	12/7/2010	13.4286	jeb Scores 1	0	0	B6.AJjeb-1/152-162<129>,19/ 5-61<AJ>	A
367627	9/4/2010	12/7/2010	13.4286	jeb Scores 1	0	0	B6.AJjeb-1/152-162<129>,19/ 5-61<AJ>	A
367634	9/9/2010	12/7/2010	12.7143	jeb Scores 1	0	0	B6.AJjeb-1/152-162<129>,19/ 5-61<AJ>	A
367635	9/9/2010	12/7/2010	12.7143	jeb Scores 1	0	0	B6.AJjeb-1/152-162<129>,19/ 5-61<AJ>	A
367636	9/9/2010	12/7/2010	12.7143	jeb Scores 1	0	0	B6.AJjeb-1/152-162<129>,19/ 5-61<AJ>	A
367637	9/9/2010	12/7/2010	12.7143	jeb Scores 1	0	0	B6.AJjeb-1/152-162<129>,19/ 5-61<AJ>	A
367638	9/9/2010	12/7/2010	12.7143	jeb Scores 1	0	0	B6.AJjeb-1/152-162<129>,19/ 5-61<AJ>	A
367639	9/9/2010	12/7/2010	12.7143	jeb Scores 1	0	0	B6.AJjeb-1/152-162<129>,19/ 5-61<AJ>	A
367640	9/9/2010	12/7/2010	12.7143	jeb Scores 1	0	0	B6.AJjeb-1/152-162<129>,19/ 5-61<AJ>	A
367641	9/9/2010	12/7/2010	12.7143	jeb Scores 1	0	0	B6.AJjeb-1/152-162<129>,19/ 5-61<AJ>	A
368488	9/5/2010	12/7/2010	13.2857	jeb Scores 1	0	1	B6.AJjeb-1/152-162<129>,19/ 5-61<AJ>	A
368489	9/5/2010	12/7/2010	13.2857	jeb Scores 1	0	0	B6.AJjeb-1/152-162<129>,19/ 5-61<AJ>	A
368490	9/5/2010	12/7/2010	13.2857	jeb Scores 1	0	0	B6.AJjeb-1/152-162<129>,19/ 5-61<AJ>	A
368491	9/5/2010	12/7/2010	13.2857	jeb Scores 1	0	0	B6.AJjeb-1/152-162<129>,19/ 5-61<AJ>	A
368492	9/5/2010	12/7/2010	13.2857	jeb Scores 1	0	0	B6.AJjeb-1/152-162<129>,19/ 5-61<AJ>	A
368493	9/5/2010	12/7/2010	13.2857	jeb Scores 1	0	0	B6.AJjeb-1/152-162<129>,19/ 5-61<AJ>	A
368494	9/5/2010	12/7/2010	13.2857	jeb Scores 1	0	0	B6.AJjeb-1/152-162<129>,19/ 5-61<AJ>	A
342091	12/6/2009	12/7/2010	52.2857	jeb Scores 1	6	0	FVB.129X1jeb-1/152.546-162.293<129>	FVB
342092	12/6/2009	12/7/2010	52.2857	jeb Scores 1	6	2	FVB.129X1jeb-1/152.546-162.293<129>	FVB
342093	12/6/2009	12/7/2010	52.2857	jeb Scores 1	2	0	FVB.129X1jeb-1/152.546-162.293<129>	FVB
342099	12/6/2009	12/7/2010	52.2857	jeb Scores 1	6	4	FVB.129X1jeb-1/152.546-162.293<129>	FVB
342100	12/6/2009	12/7/2010	52.2857	jeb Scores 1	5	4	FVB.129X1jeb-1/152.546-162.293<129>	FVB
342101	12/6/2009	12/7/2010	52.2857	jeb Scores 1	4	4	FVB.129X1jeb-1/152.546-162.293<129>	FVB
364000	8/4/2010	12/7/2010	17.8571	jeb Scores 1	0	1	FVB.129X1jeb-1/152.546-162.293<129>	FVB
364001	8/4/2010	12/7/2010	17.8571	jeb Scores 1	0	0	FVB.129X1jeb-1/152.546-162.293<129>	FVB
364002	8/4/2010	12/7/2010	17.8571	jeb Scores 1	0	0	FVB.129X1jeb-1/152.546-162.293<129>	FVB
364011	8/3/2010	12/7/2010	18	jeb Scores 1	0	0	FVB.129X1jeb-1/152.546-162.293<129>	FVB
364012	8/3/2010	12/7/2010	18	jeb Scores 1	0	0	FVB.129X1jeb-1/152.546-162.293<129>	FVB
364013	8/3/2010	12/7/2010	18	jeb Scores 1	0	0	FVB.129X1jeb-1/152.546-162.293<129>	FVB
364014	8/3/2010	12/7/2010	18	jeb Scores 1	0	0	FVB.129X1jeb-1/152.546-162.293<129>	FVB
364003	8/4/2010	12/7/2010	17.8571	jeb Scores 1	0	0	FVB.129X1jeb-1/152.546-162.293<129>	FVB
364015	8/3/2010	12/7/2010	18	jeb Scores 1	0	0	FVB.129X1jeb-1/152.546-162.293<129>	FVB
364016	8/3/2010	12/7/2010	18	jeb Scores 1	0	0	FVB.129X1jeb-1/152.546-162.293<129>	FVB
365435	8/16/2010	12/7/2010	16.1429	jeb Scores 1	0	0	FVB.129X1jeb-1/152.546-162.293<129>	FVB
365436	8/16/2010	12/7/2010	16.1429	jeb Scores 1	0	0	FVB.129X1jeb-1/152.546-162.293<129>	FVB
365437	8/16/2010	12/7/2010	16.1429	jeb Scores 1	0	0	FVB.129X1jeb-1/152.546-162.293<129>	FVB
365438	8/16/2010	12/7/2010	16.1429	jeb Scores 1	0	0	FVB.129X1jeb-1/152.546-162.293<129>	FVB
365439	8/16/2010	12/7/2010	16.1429	jeb Scores 1	0	0	FVB.129X1jeb-1/152.546-162.293<129>	FVB
365440	8/16/2010	12/7/2010	16.1429	jeb Scores 1	0	0	FVB.129X1jeb-1/152.546-162.293<129>	FVB
365441	8/16/2010	12/7/2010	16.1429	jeb Scores 1	0	0	FVB.129X1jeb-1/152.546-162.293<129>	FVB
365442	8/16/2010	12/7/2010	16.1429	jeb Scores 1	0	0	FVB.129X1jeb-1/152.546-162.293<129>	FVB
365443	8/16/2010	12/7/2010	16.1429	jeb Scores 1	0	0	FVB.129X1jeb-1/152.546-162.293<129>	FVB
367945	9/7/2010	12/7/2010	13	jeb Scores 1	0	0	FVB.129X1jeb-1/152.546-162.293<129>	FVB
367946	9/7/2010	12/7/2010	13	jeb Scores 1	0	0	FVB.129X1jeb-1/152.546-162.293<129>	FVB
367947	9/7/2010	12/7/2010	13	jeb Scores 1	0	0	FVB.129X1jeb-1/152.546-162.293<129>	FVB
367948	9/7/2010	12/7/2010	13	jeb Scores 1	0	0	FVB.129X1jeb-1/152.546-162.293<129>	FVB
367949	9/7/2010	12/7/2010	13	jeb Scores 1	0	0	FVB.129X1jeb-1/152.546-162.293<129>	FVB
367950	9/7/2010	12/7/2010	13	jeb Scores 1	0	0	FVB.129X1jeb-1/152.546-162.293<129>	FVB
367951	9/7/2010	12/7/2010	13	jeb Scores 1	0	0	FVB.129X1jeb-1/152.546-162.293<129>	FVB
367952	9/7/2010	12/7/2010	13	jeb Scores 1	0	0	FVB.129X1jeb-1/152.546-162.293<129>	FVB
367953	9/7/2010	12/7/2010	13	jeb Scores 1	0	0	FVB.129X1jeb-1/152.546-162.293<129>	FVB
366779	9/2/2010	12/7/2010	13.7143	jeb Scores 1	4	0	MRL.129jeb-1/152.546-162.293<129>	MRL
366781	9/2/2010	12/7/2010	13.7143	jeb Scores 1	4	4	MRL.129jeb-1/152.546-162.293<129>	MRL
371835	10/20/2010	12/7/2010	6.85714	jeb Scores 1	0	0	MRL.129jeb-1/152.546-162.293<129>	MRL
371836	10/20/2010	12/7/2010	6.85714	jeb Scores 1	0	0	MRL.129jeb-1/152.546-162.293<129>	MRL
371841	10/20/2010	12/7/2010	6.85714	jeb Scores 1	0	0	MRL.129jeb-1/152.546-162.293<129>	MRL
371837	10/20/2010	12/7/2010	6.85714	jeb Scores 1	0	1	MRL.129jeb-1/152.546-162.293<129>	MRL
371838	10/20/2010	12/7/2010	6.85714	jeb Scores 1	0	0	MRL.129jeb-1/152.546-162.293<129>	MRL
371842	10/20/2010	12/7/2010	6.85714	jeb Scores 1	0	0	MRL.129jeb-1/152.546-162.293<129>	MRL
371839	10/20/2010	12/7/2010	6.85714	jeb Scores 1	0	0	MRL.129jeb-1/152.546-162.293<129>	MRL
371840	10/20/2010	12/7/2010	6.85714	jeb Scores 1	0	0	MRL.129jeb-1/152.546-162.293<129>	MRL
371843	10/20/2010	12/7/2010	6.85714	jeb Scores 1	2	1	MRL.129jeb-1/152.546-162.293<129>	MRL
374057	11/8/2010	12/7/2010	4.14286	jeb Scores 1	0	0	MRL.129jeb-1/152.546-162.293<129>	MRL
374058	11/8/2010	12/7/2010	4.14286	jeb Scores 1	0	0	MRL.129jeb-1/152.546-162.293<129>	MRL
374059	11/8/2010	12/7/2010	4.14286	jeb Scores 1	0	0	MRL.129jeb-1/152.546-162.293<129>	MRL
374060	11/8/2010	12/7/2010	4.14286	jeb Scores 1	0	0	MRL.129jeb-1/152.546-162.293<129>	MRL
374062	11/9/2010	12/7/2010	4	jeb Scores 1	0	0	MRL.129jeb-1/152.546-162.293<129>	MRL
374063	11/9/2010	12/7/2010	4	jeb Scores 1	0	0	MRL.129jeb-1/152.546-162.293<129>	MRL
374064	11/9/2010	12/7/2010	4	jeb Scores 1	0	0	MRL.129jeb-1/152.546-162.293<129>	MRL
374061	11/8/2010	12/7/2010	4.14286	jeb Scores 1	0	0	MRL.129jeb-1/152.546-162.293<129>	MRL
374065	11/9/2010	12/7/2010	4	jeb Scores 1	0	0	MRL.129jeb-1/152.546-162.293<129>	MRL
374066	11/9/2010	12/7/2010	4	jeb Scores 1	0	0	MRL.129jeb-1/152.546-162.293<129>	MRL
354229	4/17/2010	9/14/2010	21.4286	jeb Scores 1	6	1	B6.129X1jeb-1/80-162<129> (N11)	B6
373642	10/30/2010	12/14/2010	6.42857	jeb Scores 1	0	0	(B6-jeb/jeb x FVB-jeb/jeb)F1	B6FVBF1
373643	10/30/2010	12/14/2010	6.42857	jeb Scores 1	0	0	(B6-jeb/jeb x FVB-jeb/jeb)F1	B6FVBF1
373644	10/30/2010	12/14/2010	6.42857	jeb Scores 1	0	0	(B6-jeb/jeb x FVB-jeb/jeb)F1	B6FVBF1
373645	10/30/2010	12/14/2010	6.42857	jeb Scores 1	0	0	(B6-jeb/jeb x FVB-jeb/jeb)F1	B6FVBF1
373646	10/30/2010	12/14/2010	6.42857	jeb Scores 1	0	0	(B6-jeb/jeb x FVB-jeb/jeb)F1	B6FVBF1
373647	10/30/2010	12/14/2010	6.42857	jeb Scores 1	0	0	(B6-jeb/jeb x FVB-jeb/jeb)F1	B6FVBF1
373648	10/30/2010	12/14/2010	6.42857	jeb Scores 1	0	0	(B6-jeb/jeb x FVB-jeb/jeb)F1	B6FVBF1
373649	10/30/2010	12/14/2010	6.42857	jeb Scores 1	0	0	(B6-jeb/jeb x FVB-jeb/jeb)F1	B6FVBF1
[truncated: 28,627 more rows]

## Sheet: FVB survival information
Mouse ID	Strain	Generation	DOB	Sex	Life stat.	Exit date	COD
302129	FVB.129X1jeb-1/152.546-162.293<129>	N11F2	10/15/2008	F	D	4/16/2009	Dead
302130	FVB.129X1jeb-1/152.546-162.293<129>	N11F2	10/15/2008	F	D	11/11/2009	Dead
302131	FVB.129X1jeb-1/152.546-162.293<129>	N11F2	10/15/2008	F	K	1/7/2010	ID
302132	FVB.129X1jeb-1/152.546-162.293<129>	N11F2	10/15/2008	M	D	5/28/2009	Dead
302133	FVB.129X1jeb-1/152.546-162.293<129>	N11F2	10/15/2008	M	D	6/10/2009	Dead
302134	FVB.129X1jeb-1/152.546-162.293<129>	N11F2	10/15/2008	M	D	8/29/2009	Dead
302135	FVB.129X1jeb-1/152.546-162.293<129>	N11F2	10/15/2008	M	D	9/23/2009	Dead
302136	FVB.129X1jeb-1/152.546-162.293<129>	N11F2	10/15/2008	M	K	1/7/2010	ID
302744	FVB.129X1jeb-1/152.546-162.293<129>	N11F2	10/21/2008	F	D	3/14/2009	Dead
302745	FVB.129X1jeb-1/152.546-162.293<129>	N11F2	10/21/2008	F	D	8/26/2009	Dead
302746	FVB.129X1jeb-1/152.546-162.293<129>	N11F2	10/21/2008	F	D	9/23/2009	Dead
302747	FVB.129X1jeb-1/152.546-162.293<129>	N11F2	10/21/2008	F	K	1/7/2010	ID
302748	FVB.129X1jeb-1/152.546-162.293<129>	N11F2	10/22/2008	F	D	3/5/2009	Dead
302749	FVB.129X1jeb-1/152.546-162.293<129>	N11F2	10/22/2008	F	D	3/13/2009	Dead
302750	FVB.129X1jeb-1/152.546-162.293<129>	N11F2	10/22/2008	F	D	7/8/2009	Dead
302751	FVB.129X1jeb-1/152.546-162.293<129>	N11F2	10/22/2008	F	K	11/24/2009	DOD missing
302752	FVB.129X1jeb-1/152.546-162.293<129>	N11F2	10/22/2008	F	K	11/24/2009	DOD missing
302753	FVB.129X1jeb-1/152.546-162.293<129>	N11F2	10/22/2008	M	D	5/3/2009	Dead
302754	FVB.129X1jeb-1/152.546-162.293<129>	N11F2	10/22/2008	M	D	8/14/2009	Dead
302755	FVB.129X1jeb-1/152.546-162.293<129>	N11F2	10/22/2008	M	K	1/7/2010	ID
302756	FVB.129X1jeb-1/152.546-162.293<129>	N11F2	10/22/2008	F	K	11/18/2008	ID
302757	FVB.129X1jeb-1/152.546-162.293<129>	N11F2	10/22/2008	F	K	11/18/2008	ID
302758	FVB.129X1jeb-1/152.546-162.293<129>	N11F2	10/22/2008	F	K	11/18/2008	ID
302759	FVB.129X1jeb-1/152.546-162.293<129>	N11F2	10/22/2008	F	K	11/18/2008	ID
302760	FVB.129X1jeb-1/152.546-162.293<129>	N11F2	10/22/2008	F	K	11/18/2008	ID
302761	FVB.129X1jeb-1/152.546-162.293<129>	N11F2	10/22/2008	F	K	11/18/2008	ID
302762	FVB.129X1jeb-1/152.546-162.293<129>	N11F2	10/22/2008	F	K	11/18/2008	ID
302763	FVB.129X1jeb-1/152.546-162.293<129>	N11F2	10/22/2008	M	K	11/18/2008	ID
302764	FVB.129X1jeb-1/152.546-162.293<129>	N11F2	10/22/2008	M	K	11/18/2008	ID
302765	FVB.129X1jeb-1/152.546-162.293<129>	N11F2	10/23/2008	F	D	3/5/2009	Dead
302766	FVB.129X1jeb-1/152.546-162.293<129>	N11F2	10/23/2008	F	D	3/12/2009	Dead
302767	FVB.129X1jeb-1/152.546-162.293<129>	N11F2	10/23/2008	F	D	3/13/2009	Dead
302768	FVB.129X1jeb-1/152.546-162.293<129>	N11F2	10/23/2008	F	M	3/13/2009	Missing
302769	FVB.129X1jeb-1/152.546-162.293<129>	N11F2	10/23/2008	F	D	3/20/2009	Dead
302770	FVB.129X1jeb-1/152.546-162.293<129>	N11F2	10/23/2008	F	D	10/6/2009	Dead
302771	FVB.129X1jeb-1/152.546-162.293<129>	N11F2	10/23/2008	F	S	12/1/2009	LAH
302772	FVB.129X1jeb-1/152.546-162.293<129>	N11F2	10/23/2008	M	D	3/27/2009	Dead
302773	FVB.129X1jeb-1/152.546-162.293<129>	N11F2	10/23/2008	M	D	7/22/2009	Dead
302774	FVB.129X1jeb-1/152.546-162.293<129>	N11F2	10/23/2008	M	D	10/14/2009	Dead
302775	FVB.129X1jeb-1/152.546-162.293<129>	N11F2	10/23/2008	M	S	12/18/2009	Sundberg
302776	FVB.129X1jeb-1/152.546-162.293<129>	N11F2	10/23/2008	M	S	12/18/2009	Sundberg
302777	FVB.129X1jeb-1/152.546-162.293<129>	N11F2	10/23/2008	M	S	12/18/2009	Sundberg
302778	FVB.129X1jeb-1/152.546-162.293<129>	N11F2	10/23/2008	M	S	12/18/2009	Sundberg
302779	FVB.129X1jeb-1/152.546-162.293<129>	N11F2	10/23/2008	M	S	12/18/2009	Sundberg
302780	FVB.129X1jeb-1/152.546-162.293<129>	N11F2	10/23/2008	F	K	11/18/2008	ID
302781	FVB.129X1jeb-1/152.546-162.293<129>	N11F2	10/23/2008	F	K	11/18/2008	ID
302782	FVB.129X1jeb-1/152.546-162.293<129>	N11F2	10/23/2008	F	K	11/18/2008	ID
302783	FVB.129X1jeb-1/152.546-162.293<129>	N11F2	10/23/2008	F	K	11/18/2008	ID
302784	FVB.129X1jeb-1/152.546-162.293<129>	N11F2	10/23/2008	F	K	11/18/2008	ID
302785	FVB.129X1jeb-1/152.546-162.293<129>	N11F2	10/23/2008	M	K	11/18/2008	ID
302786	FVB.129X1jeb-1/152.546-162.293<129>	N11F2	10/23/2008	M	K	11/18/2008	ID
302787	FVB.129X1jeb-1/152.546-162.293<129>	N11F2	10/23/2008	M	K	11/18/2008	ID
302788	FVB.129X1jeb-1/152.546-162.293<129>	N11F2	10/23/2008	M	K	11/18/2008	ID
306027	FVB.129X1jeb-1/152.546-162.293<129>	N11F2	11/14/2008	F	K	12/10/2008	ID
306028	FVB.129X1jeb-1/152.546-162.293<129>	N11F2	11/14/2008	M	K	12/10/2008	ID
306029	FVB.129X1jeb-1/152.546-162.293<129>	N11F2	11/14/2008	M	K	12/10/2008	ID
306030	FVB.129X1jeb-1/152.546-162.293<129>	N11F2	11/14/2008	M	K	12/10/2008	ID
306031	FVB.129X1jeb-1/152.546-162.293<129>	N11F2	11/14/2008	M	K	12/10/2008	ID
306032	FVB.129X1jeb-1/152.546-162.293<129>	N11F2	11/14/2008	M	K	12/10/2008	ID
306033	FVB.129X1jeb-1/152.546-162.293<129>	N11F2	11/14/2008	M	K	12/10/2008	ID
306034	FVB.129X1jeb-1/152.546-162.293<129>	N11F2	11/17/2008	F	K	12/10/2008	ID
306035	FVB.129X1jeb-1/152.546-162.293<129>	N11F2	11/17/2008	F	K	12/10/2008	ID
306036	FVB.129X1jeb-1/152.546-162.293<129>	N11F2	11/17/2008	M	K	12/10/2008	ID
306037	FVB.129X1jeb-1/152.546-162.293<129>	N11F2	11/17/2008	M	K	12/10/2008	ID
307007	FVB.129X1jeb-1/152.546-162.293<129>	N11F2	11/22/2008	F	K	12/16/2008	ID
307008	FVB.129X1jeb-1/152.546-162.293<129>	N11F2	11/22/2008	F	K	12/16/2008	ID
307009	FVB.129X1jeb-1/152.546-162.293<129>	N11F2	11/22/2008	F	K	12/16/2008	ID
307010	FVB.129X1jeb-1/152.546-162.293<129>	N11F2	11/22/2008	F	K	12/16/2008	ID
307011	FVB.129X1jeb-1/152.546-162.293<129>	N11F2	11/22/2008	F	K	12/16/2008	ID
307012	FVB.129X1jeb-1/152.546-162.293<129>	N11F2	11/22/2008	M	K	12/16/2008	ID
307013	FVB.129X1jeb-1/152.546-162.293<129>	N11F2	11/22/2008	M	K	12/16/2008	ID
307014	FVB.129X1jeb-1/152.546-162.293<129>	N11F2	11/22/2008	M	K	12/16/2008	ID
307015	FVB.129X1jeb-1/152.546-162.293<129>	N11F2	11/22/2008	M	K	12/16/2008	ID
307016	FVB.129X1jeb-1/152.546-162.293<129>	N11F2	11/29/2008	F	K	12/16/2008	ID
307017	FVB.129X1jeb-1/152.546-162.293<129>	N11F2	11/29/2008	F	K	12/16/2008	ID
307018	FVB.129X1jeb-1/152.546-162.293<129>	N11F2	11/29/2008	F	K	12/16/2008	ID
307019	FVB.129X1jeb-1/152.546-162.293<129>	N11F2	11/29/2008	F	K	12/16/2008	ID
307020	FVB.129X1jeb-1/152.546-162.293<129>	N11F2	11/29/2008	F	K	12/16/2008	ID
307021	FVB.129X1jeb-1/152.546-162.293<129>	N11F2	11/29/2008	M	K	12/16/2008	ID
307022	FVB.129X1jeb-1/152.546-162.293<129>	N11F2	11/29/2008	M	K	12/16/2008	ID
307023	FVB.129X1jeb-1/152.546-162.293<129>	N11F2	11/29/2008	M	K	12/16/2008	ID
307024	FVB.129X1jeb-1/152.546-162.293<129>	N11F2	11/29/2008	M	K	12/16/2008	ID
307025	FVB.129X1jeb-1/152.546-162.293<129>	N11F2	11/17/2008	F	K	12/10/2008	ID
307026	FVB.129X1jeb-1/152.546-162.293<129>	N11F2	11/17/2008	F	K	12/10/2008	ID
307027	FVB.129X1jeb-1/152.546-162.293<129>	N11F2	11/17/2008	F	K	12/10/2008	ID
307028	FVB.129X1jeb-1/152.546-162.293<129>	N11F2	11/17/2008	F	K	12/10/2008	ID
307029	FVB.129X1jeb-1/152.546-162.293<129>	N11F2	11/17/2008	F	K	12/10/2008	ID
307030	FVB.129X1jeb-1/152.546-162.293<129>	N11F2	11/17/2008	M	K	12/10/2008	ID
307031	FVB.129X1jeb-1/152.546-162.293<129>	N11F2	11/17/2008	M	K	12/10/2008	ID
307032	FVB.129X1jeb-1/152.546-162.293<129>	N11F2	11/17/2008	M	K	12/10/2008	ID
307033	FVB.129X1jeb-1/152.546-162.293<129>	N11F2	11/17/2008	M	K	12/10/2008	ID
307034	FVB.129X1jeb-1/152.546-162.293<129>	N11F2	11/20/2008	F	K	12/10/2008	ID
307035	FVB.129X1jeb-1/152.546-162.293<129>	N11F2	11/20/2008	F	K	12/10/2008	ID
307036	FVB.129X1jeb-1/152.546-162.293<129>	N11F2	11/20/2008	F	K	12/10/2008	ID
307037	FVB.129X1jeb-1/152.546-162.293<129>	N11F2	11/20/2008	M	K	12/10/2008	ID
307038	FVB.129X1jeb-1/152.546-162.293<129>	N11F2	11/20/2008	M	K	12/10/2008	ID
307039	FVB.129X1jeb-1/152.546-162.293<129>	N11F2	11/20/2008	M	K	12/10/2008	ID
307040	FVB.129X1jeb-1/152.546-162.293<129>	N11F2	11/20/2008	M	K	12/10/2008	ID
307041	FVB.129X1jeb-1/152.546-162.293<129>	N11F2	11/20/2008	M	K	12/10/2008	ID
307624	FVB.129X1jeb-1/152.546-162.293<129>	N11F2	12/5/2008	F	K	12/29/2008	ID
307625	FVB.129X1jeb-1/152.546-162.293<129>	N11F2	12/5/2008	F	K	12/29/2008	ID
307626	FVB.129X1jeb-1/152.546-162.293<129>	N11F2	12/5/2008	M	K	12/29/2008	ID
307627	FVB.129X1jeb-1/152.546-162.293<129>	N11F2	12/5/2008	M	K	12/29/2008	ID
307628	FVB.129X1jeb-1/152.546-162.293<129>	N11F2	12/5/2008	M	K	12/29/2008	ID
307629	FVB.129X1jeb-1/152.546-162.293<129>	N11F2	12/5/2008	M	K	12/29/2008	ID
307630	FVB.129X1jeb-1/152.546-162.293<129>	N11F2	12/5/2008	M	K	12/29/2008	ID
309210	FVB.129X1jeb-1/152.546-162.293<129>	N11F2	12/11/2008	F	K	7/21/2009	ID
309211	FVB.129X1jeb-1/152.546-162.293<129>	N11F2	12/11/2008	F	K	7/21/2009	ID
309212	FVB.129X1jeb-1/152.546-162.293<129>	N11F2	12/11/2008	F	K	8/20/2009	ID
309213	FVB.129X1jeb-1/152.546-162.293<129>	N11F2	12/11/2008	F	K	8/20/2009	ID
309214	FVB.129X1jeb-1/152.546-162.293<129>	N11F2	12/11/2008	M	K	7/21/2009	ID
309215	FVB.129X1jeb-1/152.546-162.293<129>	N11F2	12/11/2008	M	K	8/20/2009	ID
309216	FVB.129X1jeb-1/152.546-162.293<129>	N11F2	12/11/2008	M	K	1/12/2009	ID
309217	FVB.129X1jeb-1/152.546-162.293<129>	N11F2	12/11/2008	M	K	1/12/2009	ID
309218	FVB.129X1jeb-1/152.546-162.293<129>	N11F2	12/11/2008	M	K	1/12/2009	ID
309219	FVB.129X1jeb-1/152.546-162.293<129>	N11F2	12/11/2008	M	K	1/12/2009	ID
309880	FVB.129X1jeb-1/152.546-162.293<129>	N11F2	12/22/2008	F	K	1/15/2009	ID
309881	FVB.129X1jeb-1/152.546-162.293<129>	N11F2	12/22/2008	F	K	1/15/2009	ID
309882	FVB.129X1jeb-1/152.546-162.293<129>	N11F2	12/22/2008	F	K	1/15/2009	ID
309883	FVB.129X1jeb-1/152.546-162.293<129>	N11F2	12/22/2008	F	K	1/15/2009	ID
309884	FVB.129X1jeb-1/152.546-162.293<129>	N11F2	12/22/2008	M	K	1/15/2009	ID
309885	FVB.129X1jeb-1/152.546-162.293<129>	N11F2	12/22/2008	M	K	1/15/2009	ID
309886	FVB.129X1jeb-1/152.546-162.293<129>	N11F2	12/22/2008	M	K	1/15/2009	ID
309887	FVB.129X1jeb-1/152.546-162.293<129>	N11F2	12/21/2008	F	K	5/27/2009	ID
309888	FVB.129X1jeb-1/152.546-162.293<129>	N11F2	12/21/2008	F	K	5/27/2009	ID
309889	FVB.129X1jeb-1/152.546-162.293<129>	N11F2	12/21/2008	F	K	8/12/2009	ID
309890	FVB.129X1jeb-1/152.546-162.293<129>	N11F2	12/21/2008	F	K	8/12/2009	ID
309891	FVB.129X1jeb-1/152.546-162.293<129>	N11F2	12/21/2008	F	K	1/15/2009	ID
309892	FVB.129X1jeb-1/152.546-162.293<129>	N11F2	12/21/2008	M	K	5/27/2009	ID
309893	FVB.129X1jeb-1/152.546-162.293<129>	N11F2	12/21/2008	M	K	8/12/2009	ID
309894	FVB.129X1jeb-1/152.546-162.293<129>	N11F2	12/21/2008	M	K	1/15/2009	ID
309895	FVB.129X1jeb-1/152.546-162.293<129>	N11F2	12/21/2008	M	K	1/15/2009	ID
309896	FVB.129X1jeb-1/152.546-162.293<129>	N11F2	12/21/2008	M	K	1/15/2009	ID
309897	FVB.129X1jeb-1/152.546-162.293<129>	N11F2	12/21/2008	M	K	1/15/2009	ID
315734	FVB.129X1jeb-1/152.546-162.293<129>	N11F3	2/12/2009	F	K	3/3/2009	ID
315735	FVB.129X1jeb-1/152.546-162.293<129>	N11F3	2/12/2009	M	K	3/3/2009	ID
315736	FVB.129X1jeb-1/152.546-162.293<129>	N11F3	2/12/2009	M	K	3/3/2009	ID
315737	FVB.129X1jeb-1/152.546-162.293<129>	N11F3	2/12/2009	M	K	3/3/2009	ID
315738	FVB.129X1jeb-1/152.546-162.293<129>	N11F3	2/12/2009	M	K	3/3/2009	ID
316627	FVB.129X1jeb-1/152.546-162.293<129>	N11F3	2/20/2009	F	K	3/10/2009	ID
316628	FVB.129X1jeb-1/152.546-162.293<129>	N11F3	2/20/2009	F	K	3/10/2009	ID
316629	FVB.129X1jeb-1/152.546-162.293<129>	N11F3	2/20/2009	F	K	3/10/2009	ID
316630	FVB.129X1jeb-1/152.546-162.293<129>	N11F3	2/20/2009	M	K	3/10/2009	ID
316631	FVB.129X1jeb-1/152.546-162.293<129>	N11F3	2/20/2009	M	K	3/10/2009	ID
316632	FVB.129X1jeb-1/152.546-162.293<129>	N11F3	2/20/2009	M	K	3/10/2009	ID
316633	FVB.129X1jeb-1/152.546-162.293<129>	N11F3	2/20/2009	M	K	3/10/2009	ID
316634	FVB.129X1jeb-1/152.546-162.293<129>	N11F3	2/19/2009	F	K	3/10/2009	ID
316635	FVB.129X1jeb-1/152.546-162.293<129>	N11F3	2/19/2009	F	K	3/10/2009	ID
316636	FVB.129X1jeb-1/152.546-162.293<129>	N11F3	2/19/2009	F	K	3/10/2009	ID
316637	FVB.129X1jeb-1/152.546-162.293<129>	N11F3	2/19/2009	M	K	3/10/2009	ID
316638	FVB.129X1jeb-1/152.546-162.293<129>	N11F3	2/19/2009	M	K	3/10/2009	ID
316639	FVB.129X1jeb-1/152.546-162.293<129>	N11F3	2/16/2009	F	K	3/10/2009	ID
316640	FVB.129X1jeb-1/152.546-162.293<129>	N11F3	2/16/2009	F	K	3/10/2009	ID
316641	FVB.129X1jeb-1/152.546-162.293<129>	N11F3	2/16/2009	F	K	3/10/2009	ID
316642	FVB.129X1jeb-1/152.546-162.293<129>	N11F3	2/16/2009	M	K	3/10/2009	ID
316643	FVB.129X1jeb-1/152.546-162.293<129>	N11F3	2/18/2009	F	K	3/10/2009	ID
316644	FVB.129X1jeb-1/152.546-162.293<129>	N11F3	2/18/2009	F	K	3/10/2009	ID
316645	FVB.129X1jeb-1/152.546-162.293<129>	N11F3	2/18/2009	M	K	3/10/2009	ID
316646	FVB.129X1jeb-1/152.546-162.293<129>	N11F3	2/18/2009	M	K	3/10/2009	ID
316647	FVB.129X1jeb-1/152.546-162.293<129>	N11F3	2/18/2009	M	K	3/10/2009	ID
316648	FVB.129X1jeb-1/152.546-162.293<129>	N11F3	2/17/2009	F	K	3/10/2009	ID
316649	FVB.129X1jeb-1/152.546-162.293<129>	N11F3	2/17/2009	F	K	3/10/2009	ID
316650	FVB.129X1jeb-1/152.546-162.293<129>	N11F3	2/17/2009	F	K	3/10/2009	ID
316651	FVB.129X1jeb-1/152.546-162.293<129>	N11F3	2/17/2009	M	K	3/10/2009	ID
316652	FVB.129X1jeb-1/152.546-162.293<129>	N11F3	2/17/2009	M	K	3/10/2009	ID
316653	FVB.129X1jeb-1/152.546-162.293<129>	N11F3	2/17/2009	M	K	3/10/2009	ID
316654	FVB.129X1jeb-1/152.546-162.293<129>	N11F3	2/17/2009	M	K	3/10/2009	ID
316655	FVB.129X1jeb-1/152.546-162.293<129>	N11F3	2/17/2009	M	K	3/10/2009	ID
317354	FVB.129X1jeb-1/152.546-162.293<129>	N11F3	2/26/2009	F	K	3/17/2009	ID
317355	FVB.129X1jeb-1/152.546-162.293<129>	N11F3	2/26/2009	F	K	3/17/2009	ID
317356	FVB.129X1jeb-1/152.546-162.293<129>	N11F3	2/26/2009	F	K	3/17/2009	ID
317357	FVB.129X1jeb-1/152.546-162.293<129>	N11F3	2/26/2009	M	K	3/17/2009	ID
317358	FVB.129X1jeb-1/152.546-162.293<129>	N11F3	2/26/2009	M	K	3/17/2009	ID
317359	FVB.129X1jeb-1/152.546-162.293<129>	N11F3	2/26/2009	F	K	3/17/2009	ID
317360	FVB.129X1jeb-1/152.546-162.293<129>	N11F3	2/26/2009	F	K	3/17/2009	ID
317361	FVB.129X1jeb-1/152.546-162.293<129>	N11F3	2/26/2009	F	K	3/17/2009	ID
317362	FVB.129X1jeb-1/152.546-162.293<129>	N11F3	2/26/2009	F	K	3/17/2009	ID
317363	FVB.129X1jeb-1/152.546-162.293<129>	N11F3	2/26/2009	M	K	3/17/2009	ID
317364	FVB.129X1jeb-1/152.546-162.293<129>	N11F3	2/26/2009	M	K	3/17/2009	ID
317365	FVB.129X1jeb-1/152.546-162.293<129>	N11F3	2/26/2009	M	K	3/17/2009	ID
318968	FVB.129X1jeb-1/152.546-162.293<129>	N11F3	3/11/2009	F	K	3/31/2009	ID
318969	FVB.129X1jeb-1/152.546-162.293<129>	N11F3	3/11/2009	M	K	3/31/2009	ID
318970	FVB.129X1jeb-1/152.546-162.293<129>	N11F3	3/12/2009	F	D	4/7/2009	Dead
318971	FVB.129X1jeb-1/152.546-162.293<129>	N11F3	3/12/2009	F	K	4/7/2009	ID
318972	FVB.129X1jeb-1/152.546-162.293<129>	N11F3	3/12/2009	F	K	4/7/2009	ID
318973	FVB.129X1jeb-1/152.546-162.293<129>	N11F3	3/12/2009	M	K	4/7/2009	ID
318974	FVB.129X1jeb-1/152.546-162.293<129>	N11F3	3/12/2009	M	K	4/7/2009	ID
318975	FVB.129X1jeb-1/152.546-162.293<129>	N11F3	3/12/2009	M	K	4/7/2009	ID
318976	FVB.129X1jeb-1/152.546-162.293<129>	N11F3	3/12/2009	M	K	4/7/2009	ID
319661	FVB.129X1jeb-1/152.546-162.293<129>	N11F3	3/18/2009	F	K	4/7/2009	ID
319662	FVB.129X1jeb-1/152.546-162.293<129>	N11F3	3/18/2009	F	K	4/7/2009	ID
319663	FVB.129X1jeb-1/152.546-162.293<129>	N11F3	3/18/2009	F	K	4/7/2009	ID
319664	FVB.129X1jeb-1/152.546-162.293<129>	N11F3	3/18/2009	F	K	4/7/2009	ID
319665	FVB.129X1jeb-1/152.546-162.293<129>	N11F3	3/18/2009	F	K	4/7/2009	ID
319666	FVB.129X1jeb-1/152.546-162.293<129>	N11F3	3/18/2009	M	K	4/7/2009	ID
319667	FVB.129X1jeb-1/152.546-162.293<129>	N11F3	3/18/2009	M	K	4/7/2009	ID
319668	FVB.129X1jeb-1/152.546-162.293<129>	N11F3	3/17/2009	F	K	4/7/2009	ID
319669	FVB.129X1jeb-1/152.546-162.293<129>	N11F3	3/17/2009	F	K	4/7/2009	ID
319670	FVB.129X1jeb-1/152.546-162.293<129>	N11F3	3/17/2009	F	K	4/7/2009	ID
319671	FVB.129X1jeb-1/152.546-162.293<129>	N11F3	3/17/2009	F	K	4/7/2009	ID
319672	FVB.129X1jeb-1/152.546-162.293<129>	N11F3	3/17/2009	F	K	4/7/2009	ID
319673	FVB.129X1jeb-1/152.546-162.293<129>	N11F3	3/17/2009	M	K	4/7/2009	ID
319674	FVB.129X1jeb-1/152.546-162.293<129>	N11F3	3/17/2009	M	K	4/7/2009	ID
319675	FVB.129X1jeb-1/152.546-162.293<129>	N11F3	3/16/2009	F	K	4/7/2009	ID
319676	FVB.129X1jeb-1/152.546-162.293<129>	N11F3	3/16/2009	F	K	4/7/2009	ID
319677	FVB.129X1jeb-1/152.546-162.293<129>	N11F3	3/16/2009	F	K	4/7/2009	ID
319678	FVB.129X1jeb-1/152.546-162.293<129>	N11F3	3/16/2009	F	K	4/7/2009	ID
319679	FVB.129X1jeb-1/152.546-162.293<129>	N11F3	3/16/2009	M	K	4/7/2009	ID
319680	FVB.129X1jeb-1/152.546-162.293<129>	N11F3	3/16/2009	M	K	4/7/2009	ID
320371	FVB.129X1jeb-1/152.546-162.293<129>	N11F3	3/25/2009	F	K	4/14/2009	ID
320372	FVB.129X1jeb-1/152.546-162.293<129>	N11F3	3/25/2009	F	K	4/14/2009	ID
320373	FVB.129X1jeb-1/152.546-162.293<129>	N11F3	3/25/2009	F	K	4/14/2009	ID
320374	FVB.129X1jeb-1/152.546-162.293<129>	N11F3	3/25/2009	M	K	4/14/2009	ID
320375	FVB.129X1jeb-1/152.546-162.293<129>	N11F3	3/25/2009	M	K	4/14/2009	ID
320376	FVB.129X1jeb-1/152.546-162.293<129>	N11F3	3/25/2009	M	K	4/14/2009	ID
320377	FVB.129X1jeb-1/152.546-162.293<129>	N11F3	3/25/2009	M	K	4/14/2009	ID
320378	FVB.129X1jeb-1/152.546-162.293<129>	N11F3	3/25/2009	M	K	4/14/2009	ID
320379	FVB.129X1jeb-1/152.546-162.293<129>	N11F3	3/26/2009	F	K	4/14/2009	ID
320380	FVB.129X1jeb-1/152.546-162.293<129>	N11F3	3/26/2009	F	K	4/14/2009	ID
320381	FVB.129X1jeb-1/152.546-162.293<129>	N11F3	3/26/2009	M	K	4/14/2009	ID
320382	FVB.129X1jeb-1/152.546-162.293<129>	N11F3	3/26/2009	M	K	4/14/2009	ID
320383	FVB.129X1jeb-1/152.546-162.293<129>	N11F3	3/26/2009	M	K	4/14/2009	ID
320384	FVB.129X1jeb-1/152.546-162.293<129>	N11F3	3/26/2009	M	K	4/14/2009	ID
320385	FVB.129X1jeb-1/152.546-162.293<129>	N11F3	3/26/2009	M	K	4/14/2009	ID
321272	FVB.129X1jeb-1/152.546-162.293<129>	N11F3	4/1/2009	M	K	4/21/2009	ID
321273	FVB.129X1jeb-1/152.546-162.293<129>	N11F3	4/1/2009	M	K	4/21/2009	ID
321274	FVB.129X1jeb-1/152.546-162.293<129>	N11F3	4/1/2009	M	K	4/21/2009	ID
321275	FVB.129X1jeb-1/152.546-162.293<129>	N11F3	4/1/2009	M	K	4/21/2009	ID
321276	FVB.129X1jeb-1/152.546-162.293<129>	N11F3	4/1/2009	M	K	4/21/2009	ID
322391	FVB.129X1jeb-1/152.546-162.293<129>	N11F3	4/14/2009	F	K	5/5/2009	ID
322392	FVB.129X1jeb-1/152.546-162.293<129>	N11F3	4/14/2009	M	K	5/5/2009	ID
322393	FVB.129X1jeb-1/152.546-162.293<129>	N11F3	4/14/2009	M	K	5/5/2009	ID
322394	FVB.129X1jeb-1/152.546-162.293<129>	N11F3	4/14/2009	M	K	5/5/2009	ID
322395	FVB.129X1jeb-1/152.546-162.293<129>	N11F3	4/16/2009	F	K	5/5/2009	ID
322396	FVB.129X1jeb-1/152.546-162.293<129>	N11F3	4/16/2009	F	K	5/5/2009	ID
322397	FVB.129X1jeb-1/152.546-162.293<129>	N11F3	4/16/2009	F	K	5/5/2009	ID
322398	FVB.129X1jeb-1/152.546-162.293<129>	N11F3	4/16/2009	F	K	5/5/2009	ID
322399	FVB.129X1jeb-1/152.546-162.293<129>	N11F3	4/16/2009	M	K	5/5/2009	ID
322400	FVB.129X1jeb-1/152.546-162.293<129>	N11F3	4/16/2009	M	K	5/5/2009	ID
322401	FVB.129X1jeb-1/152.546-162.293<129>	N11F3	4/16/2009	M	K	5/5/2009	ID
322402	FVB.129X1jeb-1/152.546-162.293<129>	N11F3	4/16/2009	M	K	5/5/2009	ID
322403	FVB.129X1jeb-1/152.546-162.293<129>	N11F3	4/9/2009	F	K	5/5/2009	ID
322404	FVB.129X1jeb-1/152.546-162.293<129>	N11F3	4/9/2009	M	K	5/5/2009	ID
322405	FVB.129X1jeb-1/152.546-162.293<129>	N11F3	4/9/2009	M	K	5/5/2009	ID
322406	FVB.129X1jeb-1/152.546-162.293<129>	N11F3	4/9/2009	M	K	5/5/2009	ID
322407	FVB.129X1jeb-1/152.546-162.293<129>	N11F3	4/9/2009	M	K	5/5/2009	ID
323130	FVB.129X1jeb-1/152.546-162.293<129>	N11F3	4/24/2009	F	K	5/12/2009	ID
323131	FVB.129X1jeb-1/152.546-162.293<129>	N11F3	4/24/2009	F	K	5/12/2009	ID
323132	FVB.129X1jeb-1/152.546-162.293<129>	N11F3	4/24/2009	F	K	5/12/2009	ID
323133	FVB.129X1jeb-1/152.546-162.293<129>	N11F3	4/24/2009	F	K	5/12/2009	ID
323134	FVB.129X1jeb-1/152.546-162.293<129>	N11F3	4/24/2009	M	K	5/12/2009	ID
323135	FVB.129X1jeb-1/152.546-162.293<129>	N11F3	4/24/2009	M	K	5/12/2009	ID
323136	FVB.129X1jeb-1/152.546-162.293<129>	N11F3	4/24/2009	M	K	5/12/2009	ID
323137	FVB.129X1jeb-1/152.546-162.293<129>	N11F3	4/27/2009	F	K	5/12/2009	ID
323138	FVB.129X1jeb-1/152.546-162.293<129>	N11F3	4/27/2009	F	K	5/12/2009	ID
323139	FVB.129X1jeb-1/152.546-162.293<129>	N11F3	4/27/2009	F	K	5/12/2009	ID
323140	FVB.129X1jeb-1/152.546-162.293<129>	N11F3	4/27/2009	F	K	5/12/2009	ID
323141	FVB.129X1jeb-1/152.546-162.293<129>	N11F3	4/27/2009	M	K	5/12/2009	ID
323142	FVB.129X1jeb-1/152.546-162.293<129>	N11F3	4/27/2009	M	K	5/12/2009	ID
323143	FVB.129X1jeb-1/152.546-162.293<129>	N11F3	4/27/2009	M	K	5/12/2009	ID
323144	FVB.129X1jeb-1/152.546-162.293<129>	N11F3	4/27/2009	M	K	5/12/2009	ID
323145	FVB.129X1jeb-1/152.546-162.293<129>	N11F3	4/24/2009	F	K	5/12/2009	ID
323146	FVB.129X1jeb-1/152.546-162.293<129>	N11F3	4/24/2009	F	K	5/12/2009	ID
323147	FVB.129X1jeb-1/152.546-162.293<129>	N11F3	4/24/2009	F	K	5/12/2009	ID
323148	FVB.129X1jeb-1/152.546-162.293<129>	N11F3	4/24/2009	M	K	5/12/2009	ID
323149	FVB.129X1jeb-1/152.546-162.293<129>	N11F3	4/24/2009	M	K	5/12/2009	ID
323150	FVB.129X1jeb-1/152.546-162.293<129>	N11F3	4/24/2009	M	K	5/12/2009	ID
323689	FVB.129X1jeb-1/152.546-162.293<129>	N11F3	5/1/2009	F	K	5/19/2009	ID
323690	FVB.129X1jeb-1/152.546-162.293<129>	N11F3	5/1/2009	F	K	5/19/2009	ID
323691	FVB.129X1jeb-1/152.546-162.293<129>	N11F3	5/1/2009	M	K	5/19/2009	ID
323692	FVB.129X1jeb-1/152.546-162.293<129>	N11F3	5/1/2009	M	K	5/19/2009	ID
323693	FVB.129X1jeb-1/152.546-162.293<129>	N11F3	5/1/2009	M	K	5/19/2009	ID
323694	FVB.129X1jeb-1/152.546-162.293<129>	N11F3	5/1/2009	M	K	5/19/2009	ID
323695	FVB.129X1jeb-1/152.546-162.293<129>	N11F3	5/1/2009	M	K	5/19/2009	ID
323696	FVB.129X1jeb-1/152.546-162.293<129>	N11F3	5/1/2009	M	K	5/19/2009	ID
323697	FVB.129X1jeb-1/152.546-162.293<129>	N11F3	5/1/2009	M	K	5/19/2009	ID
324058	FVB.129X1jeb-1/152.546-162.293<129>	N11F3	5/2/2009	F	D	9/10/2009	Dead
324059	FVB.129X1jeb-1/152.546-162.293<129>	N11F3	5/2/2009	F	D	10/7/2009	Dead
324060	FVB.129X1jeb-1/152.546-162.293<129>	N11F3	5/2/2009	F	K	5/27/2009	ID
324061	FVB.129X1jeb-1/152.546-162.293<129>	N11F3	5/2/2009	M	K	10/7/2009	ID
324062	FVB.129X1jeb-1/152.546-162.293<129>	N11F3	5/8/2009	F	K	5/27/2009	ID
324063	FVB.129X1jeb-1/152.546-162.293<129>	N11F3	5/8/2009	F	K	5/27/2009	ID
324064	FVB.129X1jeb-1/152.546-162.293<129>	N11F3	5/8/2009	F	K	5/27/2009	ID
324065	FVB.129X1jeb-1/152.546-162.293<129>	N11F3	5/8/2009	F	K	5/27/2009	ID
324066	FVB.129X1jeb-1/152.546-162.293<129>	N11F3	5/8/2009	M	K	5/27/2009	ID
324067	FVB.129X1jeb-1/152.546-162.293<129>	N11F3	5/8/2009	M	K	5/27/2009	ID
324068	FVB.129X1jeb-1/152.546-162.293<129>	N11F3	5/8/2009	M	K	5/27/2009	ID
324069	FVB.129X1jeb-1/152.546-162.293<129>	N11F3	5/8/2009	M	K	5/27/2009	ID
324070	FVB.129X1jeb-1/152.546-162.293<129>	N11F3	5/8/2009	M	K	5/27/2009	ID
324071	FVB.129X1jeb-1/152.546-162.293<129>	N11F3	5/8/2009	M	K	5/27/2009	ID
324072	FVB.129X1jeb-1/152.546-162.293<129>	N11F3	5/7/2009	F	K	5/27/2009	ID
324073	FVB.129X1jeb-1/152.546-162.293<129>	N11F3	5/7/2009	M	K	5/27/2009	ID
324074	FVB.129X1jeb-1/152.546-162.293<129>	N11F3	5/7/2009	M	K	5/27/2009	ID
324075	FVB.129X1jeb-1/152.546-162.293<129>	N11F3	5/7/2009	M	K	5/27/2009	ID
324076	FVB.129X1jeb-1/152.546-162.293<129>	N11F3	5/7/2009	M	K	5/27/2009	ID
324077	FVB.129X1jeb-1/152.546-162.293<129>	N11F3	5/7/2009	F	K	5/27/2009	ID
324078	FVB.129X1jeb-1/152.546-162.293<129>	N11F3	5/7/2009	F	K	5/27/2009	ID
324079	FVB.129X1jeb-1/152.546-162.293<129>	N11F3	5/7/2009	F	K	5/27/2009	ID
324080	FVB.129X1jeb-1/152.546-162.293<129>	N11F3	5/7/2009	M	K	5/27/2009	ID
324081	FVB.129X1jeb-1/152.546-162.293<129>	N11F3	5/7/2009	M	K	5/27/2009	ID
324082	FVB.129X1jeb-1/152.546-162.293<129>	N11F3	5/7/2009	M	K	5/27/2009	ID
324083	FVB.129X1jeb-1/152.546-162.293<129>	N11F3	5/7/2009	M	K	5/27/2009	ID
324084	FVB.129X1jeb-1/152.546-162.293<129>	N11F3	5/7/2009	M	K	5/27/2009	ID
325446	FVB.129X1jeb-1/152.546-162.293<129>	N11F3	5/22/2009	F	K	6/9/2009	ID
325447	FVB.129X1jeb-1/152.546-162.293<129>	N11F3	5/22/2009	F	K	6/9/2009	ID
325448	FVB.129X1jeb-1/152.546-162.293<129>	N11F3	5/22/2009	F	K	6/9/2009	ID
325449	FVB.129X1jeb-1/152.546-162.293<129>	N11F3	5/22/2009	F	K	6/9/2009	ID
325450	FVB.129X1jeb-1/152.546-162.293<129>	N11F3	5/22/2009	M	K	6/9/2009	ID
325451	FVB.129X1jeb-1/152.546-162.293<129>	N11F3	5/22/2009	M	K	6/9/2009	ID
325452	FVB.129X1jeb-1/152.546-162.293<129>	N11F3	5/22/2009	M	K	6/9/2009	ID
325453	FVB.129X1jeb-1/152.546-162.293<129>	N11F3	5/22/2009	F	K	6/9/2009	ID
325454	FVB.129X1jeb-1/152.546-162.293<129>	N11F3	5/22/2009	M	K	6/9/2009	ID
325455	FVB.129X1jeb-1/152.546-162.293<129>	N11F3	5/22/2009	M	K	6/9/2009	ID
325456	FVB.129X1jeb-1/152.546-162.293<129>	N11F3	5/22/2009	M	K	6/9/2009	ID
325457	FVB.129X1jeb-1/152.546-162.293<129>	N11F3	5/22/2009	M	K	6/9/2009	ID
325458	FVB.129X1jeb-1/152.546-162.293<129>	N11F3	5/22/2009	F	K	6/9/2009	ID
325459	FVB.129X1jeb-1/152.546-162.293<129>	N11F3	5/22/2009	F	K	6/9/2009	ID
325460	FVB.129X1jeb-1/152.546-162.293<129>	N11F3	5/22/2009	F	K	6/9/2009	ID
325461	FVB.129X1jeb-1/152.546-162.293<129>	N11F3	5/22/2009	M	K	6/9/2009	ID
325462	FVB.129X1jeb-1/152.546-162.293<129>	N11F3	5/22/2009	M	K	6/9/2009	ID
325463	FVB.129X1jeb-1/152.546-162.293<129>	N11F3	5/22/2009	M	K	6/9/2009	ID
325873	FVB.129X1jeb-1/152.546-162.293<129>	N11F3	5/28/2009	F	K	6/16/2009	ID
325874	FVB.129X1jeb-1/152.546-162.293<129>	N11F3	5/28/2009	M	K	6/16/2009	ID
325875	FVB.129X1jeb-1/152.546-162.293<129>	N11F3	5/28/2009	M	K	6/16/2009	ID
325876	FVB.129X1jeb-1/152.546-162.293<129>	N11F3	5/28/2009	M	K	6/16/2009	ID
325877	FVB.129X1jeb-1/152.546-162.293<129>	N11F3	5/28/2009	M	K	6/16/2009	ID
325878	FVB.129X1jeb-1/152.546-162.293<129>	N11F3	5/28/2009	M	K	6/16/2009	ID
326480	FVB.129X1jeb-1/152.546-162.293<129>	N11F3	6/2/2009	F	K	7/1/2009	ID
326481	FVB.129X1jeb-1/152.546-162.293<129>	N11F3	6/2/2009	F	K	7/1/2009	ID
326482	FVB.129X1jeb-1/152.546-162.293<129>	N11F3	6/2/2009	M	K	7/1/2009	ID
326483	FVB.129X1jeb-1/152.546-162.293<129>	N11F3	6/2/2009	M	K	7/1/2009	ID
326484	FVB.129X1jeb-1/152.546-162.293<129>	N11F3	6/2/2009	M	K	7/1/2009	ID
326485	FVB.129X1jeb-1/152.546-162.293<129>	N11F3	6/2/2009	M	K	7/1/2009	ID
326486	FVB.129X1jeb-1/152.546-162.293<129>	N11F3	6/2/2009	M	K	7/1/2009	ID
326487	FVB.129X1jeb-1/152.546-162.293<129>	N11F3	6/2/2009	M	K	7/1/2009	ID
327330	FVB.129X1jeb-1/152.546-162.293<129>	N11F3	6/16/2009	F	K	7/8/2009	ID
327331	FVB.129X1jeb-1/152.546-162.293<129>	N11F3	6/16/2009	F	K	7/8/2009	ID
327332	FVB.129X1jeb-1/152.546-162.293<129>	N11F3	6/16/2009	F	K	7/8/2009	ID
327333	FVB.129X1jeb-1/152.546-162.293<129>	N11F3	6/16/2009	M	K	7/8/2009	ID
327334	FVB.129X1jeb-1/152.546-162.293<129>	N11F3	6/16/2009	M	K	7/8/2009	ID
327335	FVB.129X1jeb-1/152.546-162.293<129>	N11F3	6/16/2009	M	K	7/8/2009	ID
327336	FVB.129X1jeb-1/152.546-162.293<129>	N11F3	6/16/2009	M	K	7/8/2009	ID
328162	FVB.129X1jeb-1/152.546-162.293<129>	N11F3	6/24/2009	F	K	7/21/2009	ID
328163	FVB.129X1jeb-1/152.546-162.293<129>	N11F3	6/24/2009	F	K	7/21/2009	ID
328164	FVB.129X1jeb-1/152.546-162.293<129>	N11F3	6/24/2009	F	K	7/21/2009	ID
328165	FVB.129X1jeb-1/152.546-162.293<129>	N11F3	6/24/2009	F	K	7/21/2009	ID
328166	FVB.129X1jeb-1/152.546-162.293<129>	N11F3	6/24/2009	F	K	7/21/2009	ID
328167	FVB.129X1jeb-1/152.546-162.293<129>	N11F3	6/24/2009	F	K	7/21/2009	ID
328168	FVB.129X1jeb-1/152.546-162.293<129>	N11F3	6/24/2009	M	K	7/21/2009	ID
328169	FVB.129X1jeb-1/152.546-162.293<129>	N11F3	6/24/2009	M	K	7/21/2009	ID
328170	FVB.129X1jeb-1/152.546-162.293<129>	N11F3	6/24/2009	M	K	7/21/2009	ID
328171	FVB.129X1jeb-1/152.546-162.293<129>	N11F3	6/24/2009	M	K	7/21/2009	ID
328698	FVB.129X1jeb-1/152.546-162.293<129>	N11F3	6/29/2009	F	D	11/4/2009	Dead
328699	FVB.129X1jeb-1/152.546-162.293<129>	N11F3	6/29/2009	F	K	11/18/2009	ID
328700	FVB.129X1jeb-1/152.546-162.293<129>	N11F3	6/29/2009	F	K	7/21/2009	ID
328701	FVB.129X1jeb-1/152.546-162.293<129>	N11F3	6/29/2009	M	K	11/18/2009	ID
328702	FVB.129X1jeb-1/152.546-162.293<129>	N11F3	6/29/2009	M	K	7/21/2009	ID
328703	FVB.129X1jeb-1/152.546-162.293<129>	N11F3	6/29/2009	M	K	7/21/2009	ID
328704	FVB.129X1jeb-1/152.546-162.293<129>	N11F3	6/29/2009	M	K	7/21/2009	ID
328705	FVB.129X1jeb-1/152.546-162.293<129>	N11F3	6/29/2009	M	K	7/21/2009	ID
329196	FVB.129X1jeb-1/152.546-162.293<129>	N11F4	7/5/2009	F	K	7/28/2009	ID
329197	FVB.129X1jeb-1/152.546-162.293<129>	N11F4	7/5/2009	F	K	7/28/2009	ID
329198	FVB.129X1jeb-1/152.546-162.293<129>	N11F4	7/5/2009	F	K	7/28/2009	ID
329199	FVB.129X1jeb-1/152.546-162.293<129>	N11F4	7/5/2009	F	K	7/28/2009	ID
329200	FVB.129X1jeb-1/152.546-162.293<129>	N11F4	7/5/2009	F	K	7/28/2009	ID
329201	FVB.129X1jeb-1/152.546-162.293<129>	N11F4	7/5/2009	F	K	7/28/2009	ID
329202	FVB.129X1jeb-1/152.546-162.293<129>	N11F4	7/5/2009	F	K	7/28/2009	ID
329203	FVB.129X1jeb-1/152.546-162.293<129>	N11F4	7/5/2009	M	K	7/28/2009	ID
329204	FVB.129X1jeb-1/152.546-162.293<129>	N11F4	7/9/2009	F	K	7/28/2009	ID
329205	FVB.129X1jeb-1/152.546-162.293<129>	N11F4	7/9/2009	F	K	7/28/2009	ID
329206	FVB.129X1jeb-1/152.546-162.293<129>	N11F4	7/9/2009	F	K	7/28/2009	ID
329207	FVB.129X1jeb-1/152.546-162.293<129>	N11F4	7/9/2009	F	K	7/28/2009	ID
329208	FVB.129X1jeb-1/152.546-162.293<129>	N11F4	7/9/2009	F	K	7/28/2009	ID
329209	FVB.129X1jeb-1/152.546-162.293<129>	N11F4	7/9/2009	M	K	7/28/2009	ID
329210	FVB.129X1jeb-1/152.546-162.293<129>	N11F4	7/9/2009	M	K	7/28/2009	ID
329979	FVB.129X1jeb-1/152.546-162.293<129>	N11F3	7/22/2009	F	K	2/23/2010	ID healthy
329980	FVB.129X1jeb-1/152.546-162.293<129>	N11F3	7/22/2009	F	K	2/23/2010	ID healthy
329981	FVB.129X1jeb-1/152.546-162.293<129>	N11F3	7/22/2009	F	K	8/12/2009	ID
329982	FVB.129X1jeb-1/152.546-162.293<129>	N11F3	7/22/2009	F	K	8/12/2009	ID
329983	FVB.129X1jeb-1/152.546-162.293<129>	N11F3	7/22/2009	F	K	8/12/2009	ID
329984	FVB.129X1jeb-1/152.546-162.293<129>	N11F3	7/22/2009	F	K	8/12/2009	ID
329985	FVB.129X1jeb-1/152.546-162.293<129>	N11F3	7/22/2009	M	D	1/12/2010	Dead
329986	FVB.129X1jeb-1/152.546-162.293<129>	N11F3	7/22/2009	M	K	8/12/2009	ID
329987	FVB.129X1jeb-1/152.546-162.293<129>	N11F3	7/22/2009	M	K	8/12/2009	ID
329988	FVB.129X1jeb-1/152.546-162.293<129>	N11F3	7/23/2009	F	K	8/12/2009	ID
329989	FVB.129X1jeb-1/152.546-162.293<129>	N11F3	7/23/2009	F	K	8/12/2009	ID
329990	FVB.129X1jeb-1/152.546-162.293<129>	N11F3	7/23/2009	M	K	8/12/2009	ID
329991	FVB.129X1jeb-1/152.546-162.293<129>	N11F3	7/23/2009	M	K	8/12/2009	ID
329992	FVB.129X1jeb-1/152.546-162.293<129>	N11F3	7/23/2009	M	K	8/12/2009	ID
329993	FVB.129X1jeb-1/152.546-162.293<129>	N11F3	7/23/2009	M	K	8/12/2009	ID
329994	FVB.129X1jeb-1/152.546-162.293<129>	N11F3	7/23/2009	F	K	4/27/2010	ID
329995	FVB.129X1jeb-1/152.546-162.293<129>	N11F3	7/23/2009	F	K	4/27/2010	sore
329996	FVB.129X1jeb-1/152.546-162.293<129>	N11F3	7/23/2009	F	K	8/20/2009	ID
329997	FVB.129X1jeb-1/152.546-162.293<129>	N11F3	7/23/2009	F	K	8/20/2009	ID
329998	FVB.129X1jeb-1/152.546-162.293<129>	N11F3	7/23/2009	F	K	8/20/2009	ID
329999	FVB.129X1jeb-1/152.546-162.293<129>	N11F3	7/23/2009	M	K	4/27/2010	sore
330000	FVB.129X1jeb-1/152.546-162.293<129>	N11F3	7/23/2009	M	K	8/20/2009	ID
330428	FVB.129X1jeb-1/152.546-162.293<129>	N11F4	7/30/2009	F	K	8/25/2009	ID
330429	FVB.129X1jeb-1/152.546-162.293<129>	N11F4	7/30/2009	F	K	8/25/2009	ID
330430	FVB.129X1jeb-1/152.546-162.293<129>	N11F4	7/30/2009	F	K	8/25/2009	ID
330431	FVB.129X1jeb-1/152.546-162.293<129>	N11F4	7/30/2009	F	K	8/25/2009	ID
330432	FVB.129X1jeb-1/152.546-162.293<129>	N11F4	7/30/2009	M	K	8/25/2009	ID
330433	FVB.129X1jeb-1/152.546-162.293<129>	N11F4	7/30/2009	M	K	8/25/2009	ID
330434	FVB.129X1jeb-1/152.546-162.293<129>	N11F4	7/30/2009	M	K	8/25/2009	ID
330435	FVB.129X1jeb-1/152.546-162.293<129>	N11F3	7/27/2009	F	K	8/20/2009	ID
330436	FVB.129X1jeb-1/152.546-162.293<129>	N11F3	7/27/2009	F	K	8/20/2009	ID
330437	FVB.129X1jeb-1/152.546-162.293<129>	N11F3	7/27/2009	F	K	8/20/2009	ID
330438	FVB.129X1jeb-1/152.546-162.293<129>	N11F3	7/27/2009	F	K	8/20/2009	ID
330439	FVB.129X1jeb-1/152.546-162.293<129>	N11F3	7/27/2009	M	K	8/20/2009	ID
330440	FVB.129X1jeb-1/152.546-162.293<129>	N11F3	7/27/2009	M	K	8/20/2009	ID
331358	FVB.129X1jeb-1/152.546-162.293<129>	N11F4	8/4/2009	F	K	8/25/2009	ID
331359	FVB.129X1jeb-1/152.546-162.293<129>	N11F4	8/4/2009	F	K	8/25/2009	ID
331360	FVB.129X1jeb-1/152.546-162.293<129>	N11F4	8/4/2009	M	K	8/25/2009	ID
331361	FVB.129X1jeb-1/152.546-162.293<129>	N11F4	8/4/2009	M	K	8/25/2009	ID
331362	FVB.129X1jeb-1/152.546-162.293<129>	N11F4	8/4/2009	M	K	8/25/2009	ID
331363	FVB.129X1jeb-1/152.546-162.293<129>	N11F4	8/4/2009	M	K	8/25/2009	ID
331364	FVB.129X1jeb-1/152.546-162.293<129>	N11F4	8/4/2009	M	K	8/25/2009	ID
333655	FVB.129X1jeb-1/152.546-162.293<129>	N11F4	9/3/2009	F	K	9/22/2009	ID
333656	FVB.129X1jeb-1/152.546-162.293<129>	N11F4	9/3/2009	F	K	9/22/2009	ID
333657	FVB.129X1jeb-1/152.546-162.293<129>	N11F4	9/3/2009	M	K	9/22/2009	ID
333658	FVB.129X1jeb-1/152.546-162.293<129>	N11F4	9/3/2009	M	K	9/22/2009	ID
333659	FVB.129X1jeb-1/152.546-162.293<129>	N11F4	9/3/2009	M	K	9/22/2009	ID
333660	FVB.129X1jeb-1/152.546-162.293<129>	N11F4	9/3/2009	M	K	9/22/2009	ID
333661	FVB.129X1jeb-1/152.546-162.293<129>	N11F4	9/3/2009	M	K	9/22/2009	ID
333662	FVB.129X1jeb-1/152.546-162.293<129>	N11F4	9/3/2009	M	K	9/22/2009	ID
333663	FVB.129X1jeb-1/152.546-162.293<129>	N11F4	9/3/2009	M	K	9/22/2009	ID
333664	FVB.129X1jeb-1/152.546-162.293<129>	N11F4	9/4/2009	F	K	9/22/2009	ID
333665	FVB.129X1jeb-1/152.546-162.293<129>	N11F4	9/4/2009	F	K	9/22/2009	ID
333666	FVB.129X1jeb-1/152.546-162.293<129>	N11F4	9/4/2009	F	K	9/22/2009	ID
333667	FVB.129X1jeb-1/152.546-162.293<129>	N11F4	9/4/2009	F	K	9/22/2009	ID
333668	FVB.129X1jeb-1/152.546-162.293<129>	N11F4	9/4/2009	F	K	9/22/2009	ID
333669	FVB.129X1jeb-1/152.546-162.293<129>	N11F4	9/4/2009	M	K	9/22/2009	ID
333670	FVB.129X1jeb-1/152.546-162.293<129>	N11F4	9/4/2009	M	K	9/22/2009	ID
333711	FVB.129X1jeb-1/152.546-162.293<129>	N11F4	8/27/2009	F	K	9/22/2009	ID
333712	FVB.129X1jeb-1/152.546-162.293<129>	N11F4	8/27/2009	F	K	9/22/2009	ID
333713	FVB.129X1jeb-1/152.546-162.293<129>	N11F4	8/27/2009	F	K	9/22/2009	ID
333714	FVB.129X1jeb-1/152.546-162.293<129>	N11F4	8/27/2009	F	K	9/22/2009	ID
333715	FVB.129X1jeb-1/152.546-162.293<129>	N11F4	8/27/2009	F	K	9/22/2009	ID
333716	FVB.129X1jeb-1/152.546-162.293<129>	N11F4	8/27/2009	F	K	9/22/2009	ID
333717	FVB.129X1jeb-1/152.546-162.293<129>	N11F4	8/27/2009	F	K	9/22/2009	ID
333718	FVB.129X1jeb-1/152.546-162.293<129>	N11F4	8/27/2009	F	K	9/22/2009	ID
333719	FVB.129X1jeb-1/152.546-162.293<129>	N11F4	8/27/2009	F	K	9/22/2009	ID
333720	FVB.129X1jeb-1/152.546-162.293<129>	N11F4	8/27/2009	F	K	9/22/2009	ID
333721	FVB.129X1jeb-1/152.546-162.293<129>	N11F4	8/27/2009	F	K	9/22/2009	ID
333722	FVB.129X1jeb-1/152.546-162.293<129>	N11F4	8/27/2009	F	K	9/22/2009	ID
333723	FVB.129X1jeb-1/152.546-162.293<129>	N11F4	8/27/2009	F	K	9/22/2009	ID
333724	FVB.129X1jeb-1/152.546-162.293<129>	N11F4	8/27/2009	M	K	9/22/2009	ID
333725	FVB.129X1jeb-1/152.546-162.293<129>	N11F4	8/27/2009	M	K	9/22/2009	ID
333726	FVB.129X1jeb-1/152.546-162.293<129>	N11F4	8/27/2009	M	K	9/22/2009	ID
333727	FVB.129X1jeb-1/152.546-162.293<129>	N11F4	8/27/2009	M	K	9/22/2009	ID
333728	FVB.129X1jeb-1/152.546-162.293<129>	N11F4	8/27/2009	M	K	9/22/2009	ID
[truncated: 4,430 more rows]

## Sheet: B6129F2 mapping information
tension (N)	sex	1_22	1_31	1_34	1_39	1_44	1_176	1_190	2_40	2_75	2_106	2_132	2_166	3_31	3_81	3_149	4_39	4_70	4_117	4_155	5_40	5_66	5_75	5_89	5_111	5_141	6_8	6_55	6_81	6_93	6_140	7_36	7_52	7_72	7_86	7_105	7_136	8_16	8_49	8_105	9_41	9_86	9_108	9_116	10_20	10_42	10_87	10_114	11_44
[truncated: 270 more rows]
[truncated: 31 more columns]

[truncated: 1 more sheets: FVBMRLF2 mapping information]
